# Supplementary material for: Transcriptome analysis of bagging-treated red Chinese sand pear peels reveals light-responsive pathway functions in anthocyanin accumulation
Source: Sci Rep. 2017 Mar 3;7:63. doi: 10.1038/s41598-017-00069-z (PMC5428347; doi:10.1038/s41598-017-00069-z)
Supplement: Supplementary file 1 — Table S1 [file 41598_2017_69_MOESM1_ESM.xls]

## Sheet: Sheet1
Sample Name	0H-1	0H-2	0H-3	6H-1	6H-2	6H-3	24H-1	24H-2	24H-3	144H-1	144H-2	144H-3	6HC-1	6HC-2	6HC-3	24HC-1	24HC-2	24HC-3	144HC-1	144HC-2	144HC-3
RIN	8.6	8.3	8.8	8.6	8.7	8.6	8.9	8.3	8.3	8.3	8.7	8.5	8.5	8.7	8.9	8.6	8.5	8.2	8.6	8.6	8.1
Raw sequencing reads	21812574	20373330	23655634	21006957	22090092	20539980	24086437	23140644	22388305	21881542	24116813	23370108	21836985	24108878	23042192	22695451	21559059	21183459	22313820	22766175	21359122
Clean reads	21577320	20200401	23417007	20821833	21886777	20391566	23860421	22948213	22203011	21667473	23864720	23137660	20244691	22443641	21429499	20987938	20021918	19711240	20714288	21052032	19847146
% of clean reads	0.989215	0.991512	0.989912	0.991187	0.990796	0.992774	0.990616	0.991684	0.991724	0.990217	0.989547	0.990054	0.927083	0.930928	0.930011	0.924764	0.928701	0.930501	0.928317	0.924707	0.929212
Total reads	43154640	40400802	46834014	41643666	43773554	40783132	47720842	45896426	44406022	43334946	47729440	46275320	40489382	44887282	42858998	41975876	40043836	39422480	41428576	42104064	39694292
Total nucleotides(bp)	4357797530	4079650235	4729484251	4205374660	4420446616	4118102515	4819224855	4634938607	4484446335	4376314163	4820081116	4673223178	4088928106	4532958573	4328170417	4238931537	4043900209	3981144527	4183678143	4251797720	4008522989
Q30 percentage	0.8152	0.8114	0.8015	0.8086	0.808	0.803	0.8047	0.8087	0.8186	0.8156	0.8173	0.8115	0.8024	0.8031	0.8033	0.8015	0.8019	0.8011	0.8006	0.8035	0.801
GC percentage	0.4614	0.4624	0.4607	0.4653	0.4618	0.4877	0.4689	0.4625	0.462	0.4614	0.4664	0.4665	0.4609	0.4608	0.4596	0.4605	0.458	0.4601	0.4587	0.4599	0.4611
N(%)	0.0013	0.0013	0.0013	0.0012	0.0013	0.0014	0.0013	0.0014	0.0013	0.0014	0.0013	0.0013	0.0026	0.003	0.0027	0.0019	0.0027	0.0036	0.0037	0.0036	0.0031
Mapped reads	1.65045e+07	1.55321e+07	1.78719e+07	1.58621e+07	1.66755e+07	1.57668e+07	1.81053e+07	1.74475e+07	1.68543e+07	1.65453e+07	1.82279e+07	1.76101e+07	1.47361e+07	1.63749e+07	1.56371e+07	1.5275e+07	1.458e+07	1.43399e+07	1.5167e+07	1.53343e+07	1.45202e+07
% of mapped reads	0.7649	0.7689	0.7632	0.7618	0.7619	0.7732	0.7588	0.7603	0.7591	0.7636	0.7638	0.7611	0.7279	0.7296	0.7297	0.7278	0.7282	0.7275	0.7322	0.7284	0.7316
Perfect Map	9911692	9213084	10556750	9579578	10043022	8958531	10961190	10554043	10324241	10123178	11149293	10681850	12231683	9455422	9215928	8964824	8625378	8396815	8801062	8956574	8349296
% of perfect map	0.3773	0.3764	0.3762	0.3741	0.3749	0.3551	0.3766	0.3753	0.3748	0.3838	0.3828	0.382	0.5029	0.3504	0.3575	0.3569	0.36	0.3565	0.3547	0.3543	0.3513
mismatch(0)	14225687	13220004	15211629	13698658	14231322	13251492	15598212	15094755	14755908	14371538	15821550	15158549	5489168	13636521	12955371	12591873	11996550	11875619	12662407	12691157	11997219
% of mismatch(0)	0.5415	0.5401	0.5421	0.535	0.5313	0.5252	0.536	0.5368	0.5356	0.5449	0.5432	0.5422	0.2257	0.5053	0.5026	0.5013	0.5008	0.5042	0.5104	0.502	0.5048
mismatch(1)	5552750	5182966	5900302	5493978	5838107	5339828	6297555	6048165	5940270	5632496	6241131	5996790	3384858	5994266	5870597	5731392	5516349	5321083	5489472	5728254	5304502
% of mismatch(1)	0.2114	0.2118	0.2103	0.2146	0.218	0.2116	0.2164	0.2151	0.2156	0.2135	0.2143	0.2145	0.1392	0.2221	0.2278	0.2282	0.2303	0.2259	0.2213	0.2266	0.2232
mismatch(2)	3248400	3042080	3459545	3236208	3461613	3122576	3623741	3503246	3462342	3218163	3582497	3438354	3612241	3720086	3626699	3559515	3433429	3278065	3359742	3540196	3263303
% of mismatch(2)	0.1237	0.1243	0.1233	0.1264	0.1292	0.1238	0.1245	0.1246	0.1257	0.122	0.123	0.123	0.1485	0.1379	0.1407	0.1417	0.1433	0.1392	0.1354	0.14	0.1373
Indel(1)	4313995	4006920	4654879	4119080	4188300	4292961	4637022	4540712	4431667	4248360	4672257	4476699	3612241	4181099	3739443	3627049	3371172	3478804	3861345	3734583	3647923
% of Indel(1)	0.1642	0.1637	0.1659	0.1609	0.1564	0.1701	0.1593	0.1615	0.1609	0.1611	0.1604	0.1601	0.1485	0.1549	0.1451	0.1444	0.1407	0.1477	0.1556	0.1477	0.1535
mismatch+Indel	3243147	3031340	3488241	3174865	3254623	3516726	3583541	3473947	3391058	3154374	3482990	3365916	3217950	3634471	3322794	3235469	3010340	3080850	3297582	3322051	3199209
% of mismatch+Indel	0.1235	0.1238	0.1243	3174865	0.1215	0.1394	0.1231	0.1235	0.1231	0.1196	0.1196	0.1204	0.1323	0.1347	0.1289	0.1288	0.1257	0.1308	0.1329	0.1314	0.1346
Uniq Map	23831519	22232595	25428888	23202887	24294686	22840576	26375985	25495023	25007856	23861227	26342715	25285937	21985184	24381391	23311664	22699477	21682111	21282165	22406698	22842407	21474521
% of Uniq Map	0.9072	0.9083	0.9062	0.9062	0.907	0.9053	0.9063	0.9066	0.9077	0.9046	0.9044	0.9044	0.9039	0.9035	0.9044	0.9037	0.9051	0.9035	0.9032	0.9035	0.9036
Multiple Map	2438465	2243795	2630829	2400822	2490979	2390046	2727064	2625090	2541722	2515344	2785453	2673672	2338475	2603953	2463797	2418772	2274557	2273452	2402505	2439251	2289712
% of Multiple Map	0.0928	0.0917	0.0938	0.0938	0.093	0.0947	0.0937	0.0934	0.0923	0.0954	0.0956	0.0956	0.0961	0.0965	0.0956	0.0963	0.0949	0.0965	0.0968	0.0965	0.0964
