# Supplementary material for: Transcriptome analysis of bagging-treated red Chinese sand pear peels reveals light-responsive pathway functions in anthocyanin accumulation
Source: Sci Rep. 2017 Mar 3;7:63. doi: 10.1038/s41598-017-00069-z (PMC5428347; doi:10.1038/s41598-017-00069-z)
Supplement: Supplementary file 2 — Table S2 [file 41598_2017_69_MOESM2_ESM.xls]

## Sheet: DEG_RPKM.txt
GeneID	0H-1	0H-2	0H-3	6H-1	6H-2	6H-3	1D-1	1D-2	1D-3	6D-1	6D-2	6D-3	0HC-1	0HC-2	0HC-3	1DC-1	1DC-2	1DC-3	6DC-1	6DC-2	6DC-3
CUFF1.15.2	49.6858	56.3996	54.2257	26.3948	26.7457	20.1232	90.8381	100.974	105.683	234.449	239.264	236.21	36.7528	99.9157	43.1849	78.2786	84.0664	78.5164	84.3179	42.0721	95.8194
CUFF1.19.1	0.383871	0.256478	0.316925	0.232638	0.149414	0.442897	2.07224	2.32257	2.49095	9.69757	8.94826	8.74589	0.177118	1.83853	0.254921	1.00212	1.16012	1.61345	1.89228	0.171422	3.16304
CUFF1.239.1	10.4873	6.23237	7.22891	5.90116	4.65256	3.41484	30.5969	33.4526	27.2682	50.8727	46.4118	42.7557	6.92214	14.518	6.48332	15.5603	12.0142	17.0311	14.905	5.64956	14.4115
CUFF1.242.1	3.82493	5.1145	6.49129	2.18349	2.20361	5.17252	28.0085	22.3221	21.93	49.0035	40.8803	43.0713	3.85282	11.721	6.33489	11.6514	9.46675	11.6982	12.2068	5.00521	11.6325
CUFF1.243.2	0.547785	0.474335	0.42253	0	0.066924	0.0895855	15.6498	14.6336	13.4488	29.926	28.4713	30.5057	0.60348	3.79574	0.355517	2.89455	2.80628	3.26351	4.5135	0.377655	3.73091
CUFF1.251.2	2.32311	2.93825	6.27329	2.57606	4.32232	3.81899	1.75376	0.694761	1.23252	12.5578	10.2068	10.1333	5.0202	6.29576	2.81614	2.49471	1.15046	3.2973	6.59246	2.34004	1.76248
CUFF1.342.1	159.6	170.757	175.653	186.65	229.041	194.521	73.5199	98.2528	97.4856	47.7638	45.4522	41.8579	195.779	120.927	216.786	133.229	138.907	125.056	94.5245	202.179	93.7993
CUFF1.36.1	1.38424	1.12771	1.29252	1.23657	1.51594	0.957519	0.770756	0.812983	0.650066	0.856457	0.659945	0.416051	2.11328	1.09467	2.18543	1.50558	0.972074	1.44397	1.09008	1.60556	0.794429
CUFF1.369.2	3.64138	3.32849	3.46667	1.71133	3.04126	2.01194	3.13615	3.85499	4.12948	7.30703	5.94328	5.13547	3.58587	3.94149	4.0234	3.67559	5.27218	3.40016	2.73434	4.54054	4.28957
CUFF1.436.1	46.5572	44.3269	52.3812	50.429	60.2568	74.4729	90.1112	83.1312	82.894	93.4252	107.551	93.4744	31.0132	65.1894	48.4941	52.5663	61.4514	45.2754	56.8583	44.4214	60.7037
CUFF10.217.1	13.5528	11.2779	10.9776	8.46341	13.3903	4.50934	4.35863	2.69665	4.99468	3.39402	4.7586	3.69518	11.4909	5.22774	9.02052	7.68739	10.8188	9.46518	7.38066	10.3739	8.95298
CUFF10.244.1	11.2843	11.1461	10.6843	12.2322	13.8717	10.4635	37.0106	45.2152	39.5443	41.7761	39.263	38.7569	11.4625	14.6685	11.0272	16.9994	18.813	15.3033	13.413	10.8279	14.5587
CUFF10.376.5	61.5496	53.7146	45.5718	106.742	98.2518	6.10438	33.3641	44.3344	67.7438	82.1676	2.12926	29.4639	95.3366	32.5186	113.867	29.7884	123.518	104.009	15.3847	146.402	29.1533
CUFF10.534.1	26.9468	29.5661	25.8849	40.1612	45.6605	40.7585	19.1575	22.4948	27.5693	14.1283	10.6398	12.8807	41.7646	21.0348	43.6296	24.6557	23.3234	24.2139	16.5715	39.4574	20.5007
CUFF10.594.2	3.47534	4.28786	0.00346183	1.22841	3.84766	0	4.65115	3.36657	0.0975758	3.60079	4.78652	1.42455	11.2369	9.02763	5.56384	13.1076	12.1448	5.8266	10.6125	7.16075	6.32013
CUFF10.596.3	4.90928	5.93395	4.92476	6.77633	5.1133	11.8044	0.936108	1.22437	0.237434	5.70906	5.27529	5.79846	9.01052	3.82873	9.41562	7.25435	6.11044	6.48126	3.30014	6.86517	3.24718
CUFF10.667.1	2.02417	4.74396	2.55925	0.130787	0.786473	0.140659	1.01694	2.13814	0.68725	1.49733	1.09839	1.26597	0.502015	0.352394	0.958057	0.617152	0.523262	0.652303	0.74456	1.55975	0.784997
CUFF10.676.1	1.69423	1.80418	2.12413	15.8028	13.1101	10.4617	1.26507	5.25492	2.70631	2.08073	0.605745	1.26677	5.0268	2.89666	0.59331	3.03975	1.28879	3.27681	1.8295	5.90536	2.53163
CUFF11.136.1	15.6025	17.5026	16.8882	6.47393	5.41769	5.02677	83.6439	68.4943	63.9455	68.4176	69.1542	69.3671	19.0986	34.2478	17.8172	31.294	28.2101	31.8514	37.2309	17.4938	36.1209
CUFF11.139.1	9.43229	9.15985	7.41553	10.6564	20.8976	13.522	9.01568	10.2366	6.71287	5.00208	2.58712	1.81107	13.4663	5.75022	21.9351	13.7909	4.56799	8.44633	6.04144	5.85845	11.5619
CUFF11.217.1	4.26476	3.86064	3.54157	1.89135	0.00179321	13.5339	0.131882	1.52527	2.21274	0	2.9547	1.18017	0.198622	0.00479644	0	0	0	1.40605	1.62741	0.264014	0.0212585
CUFF11.321.2	135.55	134.077	135.443	103.459	144.993	160.416	305.788	319.295	370.75	166.397	184.164	188.115	86.9558	198.118	104.994	141.988	157.616	151.025	151.178	108.751	162.335
CUFF11.379.1	7.91172	7.44487	6.27652	10.7658	10.4761	7.07124	17.8919	22.4491	24.098	35.1582	35.2654	27.6637	6.01853	13.2452	15.7882	13.0172	14.145	10.4081	8.97429	17.9414	11.1211
CUFF11.443.1	59.6846	51.1711	38.5719	66.2929	96.565	65.2827	94.7959	134.081	154.165	49.8985	44.9474	43.7811	70.6112	55.49	66.6399	54.273	57.1837	55.0216	52.8926	50.8391	63.6898
CUFF11.465.1	16.8271	23.757	21.8506	26.5107	24.0565	5.74795	21.4547	20.0339	15.4661	34.0198	30.5677	20.3631	40.3658	10.5969	52.1532	34.9541	31.9973	42.1123	16.4765	42.0795	15.482
CUFF11.522.1	39.4663	43.3607	30.4708	40.4062	33.7358	15.1204	9.42987	0	3.24159	0	22.4698	7.3621	30.3161	34.0331	23.6014	16.7735	36.4283	41.2474	29.0287	75.6697	17.1852
CUFF11.543.1	3.77094	3.61651	4.4591	2.43146	2.02814	1.49009	1.24238	0.841357	0.769002	1.89314	1.74736	1.94263	2.62543	2.83312	1.63146	3.0641	2.10393	2.90991	2.30018	2.68518	2.93667
CUFF11.634.2	13.5504	16.2361	13.9323	9.79766	11.49	10.9449	23.5014	23.1995	20.9095	13.4723	15.0975	15.3126	9.61311	12.1853	11.3745	16.1384	16.7712	15.4137	12.0071	9.41513	11.8989
CUFF11.681.2	19.2089	17.5286	17.0823	19.0688	16.3188	16.7883	10.7149	7.92457	9.06932	17.7955	18.1327	18.5934	19.8227	11.9614	20.4868	13.9029	13.0688	14.9445	13.8377	21.3921	12.1784
CUFF11.96.2	282.017	281.205	285.448	271.932	297.726	312.603	527.887	627.215	594.384	274.336	285.354	269.3	233.726	338.304	244.71	286.154	310.811	285.04	278.361	238.021	307.717
CUFF12.100.1	7.84223	10.9189	9.76445	9.16426	16.4309	2.16428	2.24058	4.52743	2.95074	7.17343	3.84677	6.01001	5.84703	7.84478	11.5511	6.26812	11.7574	7.39432	7.77491	12.4777	4.475
CUFF12.11.1	47.5022	49.5977	47.9666	87.7976	80.6538	144.452	116.202	122.105	112.152	92.6011	92.8317	98.2067	26.0455	58.1414	24.1602	47.1045	45.6172	47.7258	49.2322	25.2933	55.8352
CUFF12.195.1	373.346	351.713	352.546	1400.78	1553.5	1722.52	510.269	569.838	612.692	558.196	532.485	499.419	596.05	460.516	638.317	477.23	485.612	434.242	397.41	610.641	431.556
CUFF12.235.1	20.2974	23.1255	18.1148	28.5533	36.9553	32.0545	130.402	117.59	133.137	46.7875	44.4913	45.6139	18.447	28.4724	22.4726	26.4991	36.009	25.7191	27.9853	19.1473	26.4321
CUFF12.255.1	4.34559	6.86192	9.43264	16.8744	14.3945	48.785	0	0	0	0	0	0	9.28919	1.66057	0.0519555	0	0	0	1.2691	4.77843	0
CUFF12.459.1	30.5095	33.0613	22.7442	23.9862	14.863	4.69951	30.7653	18.0941	14.3725	32.9811	31.3834	24.8065	35.4392	32.3482	34.9486	35.8669	46.1274	48.7157	54.2487	32.0583	38.5178
CUFF12.528.1	255.72	249.252	252.507	235.174	324.985	477.553	574.684	544.272	625.547	266.003	261.755	263.97	206.332	322.321	251.873	284.932	264.284	264.455	237.865	234.708	292.275
CUFF12.564.2	4.06864	4.8824	5.30572	6.14476	6.33588	9.72199	2.93732	3.26316	3.79735	4.35919	6.81684	3.89853	3.54225	6.33826	4.76774	4.83725	5.46278	4.26701	5.50182	4.70241	4.88342
CUFF12.73.1	17.484	18.9934	17.1979	12.63	12.3755	10.4538	86.6479	77.9277	75.8642	67.4449	66.6402	67.3851	13.7749	25.8168	11.2495	29.9086	28.6146	29.9646	29.1087	12.4079	25.281
CUFF12.735.1	13.1473	11.2857	12.1375	6.73559	7.91759	7.01265	38.8402	45.487	52.4631	56.7219	52.9559	47.4027	3.82468	37.4865	5.8495	15.9732	12.3722	12.6478	25.9042	6.22805	33.1133
CUFF12.79.2	1.14914	1.61116	1.8241	1.19608	0.758619	0.680647	0.487563	0.128352	0.329964	0.455412	0.819468	0.606537	1.56303	0.563815	1.72351	0.829604	0.690821	1.06201	0.774647	0.979329	1.00745
CUFF12.80.3	84.7065	73.5906	77.3216	87.1296	123.75	104.671	139.84	201.381	226.173	99.5996	84.3713	91.3766	79.3221	125.928	96.33	87.9654	96.7803	74.5393	81.2364	95.5638	102.83
CUFF13.10.1	5.34869	4.63155	4.91355	3.83594	1.80209	1.11934	2.22265	0.00870538	0.00260884	2.62696	1.51997	1.08529	4.31881	2.80037	5.69207	1.78238	0.0905409	3.98397	2.72583	2.79131	3.36645
CUFF13.100.1	52.9836	60.983	54.5571	73.442	63.4293	5.75877	30.9165	26.2252	24.765	33.2361	22.8705	22.5327	50.9891	21.8519	43.4724	39.1151	43.6043	39.3633	21.6383	62.2264	24.5138
CUFF13.132.1	10.0133	9.17334	9.50892	15.5586	16.1623	20.3389	13.6676	10.6465	14.2145	6.45083	7.926	8.12839	13.1367	9.10929	14.1353	10.8668	10.42	10.2852	7.89133	14.6718	9.88702
CUFF13.32.1	5.94808	5.65785	6.6373	6.96064	7.68064	8.58803	3.84739	4.05509	3.34093	3.22989	3.41826	2.87295	7.38837	5.33175	7.18951	5.83175	5.06138	6.44571	4.7903	6.38397	5.78033
CUFF13.369.1	4.53928	4.49347	4.41422	4.29697	3.04078	5.12996	8.8764	6.86347	5.66398	13.9056	14.1268	14.6392	4.64172	4.44628	4.25184	4.31568	4.03625	5.34943	5.01569	4.70972	4.44876
CUFF13.453.1	8.38746	8.88478	9.10517	6.32126	5.14027	6.30345	1.80109	1.19499	1.57268	5.86243	6.55039	6.67658	10.3966	3.17398	8.63102	5.97015	5.37236	6.75416	5.10503	10.0121	4.30752
CUFF13.506.1	0	1.23134	0	1.29541	0.6394	0	2.5949	0	0	11.3897	16.1512	11.6948	1.28907	2.37592	1.21682	0.623309	4.62472	0.672339	0.625179	0.605441	1.29707
CUFF13.645.2	27.3377	28.8721	29.1492	21.7874	19.3594	23.514	47.0244	43.3878	38.8041	74.4879	73.8233	73.6789	36.1454	31.5765	33.517	29.6751	25.3774	29.6596	35.3544	34.8961	33.5022
CUFF14.226.3	5.16579	2.99674	4.08372	7.08696	3.71767	10.219	26.6709	12.5794	12.9376	110.955	119.103	115.181	4.90975	16.5343	4.2883	10.1784	7.40947	8.79478	18.2967	4.49739	21.1583
CUFF14.233.2	2.8598	1.9148	2.62399	2.16016	1.73591	1.28549	0.992866	1.26587	1.13188	3.06681	3.81447	2.80805	7.88545	4.06138	2.26609	0.762262	2.36972	1.66021	3.32167	3.55704	2.53871
CUFF14.304.1	95.4226	105.959	95.5397	150.304	171.251	301.204	87.2035	123.61	126.708	68.9211	64.3177	49.9698	85.5248	119.46	120.916	105.075	79.291	87.115	100.258	91.902	98.6369
CUFF14.349.2	15.2377	20.2083	5.80064	20.3869	14.2757	2.49098	8.61174	9.64798	0.874689	3.34399	14.6709	8.76927	11.7197	16.1251	2.82577	6.07627	32.7127	18.0684	10.7457	31.6824	9.25398
CUFF14.372.1	2.21763	2.85862	2.87862	3.43663	0.952157	1.92251	5.44843	2.41589	1.8011	6.36609	4.95748	7.4198	2.94158	2.12241	1.51381	1.72879	0.53193	2.1162	3.02829	3.36133	2.7262
CUFF14.394.2	137.1	123.807	142.494	165.325	183.752	268.527	62.0023	67.6158	82.0957	71.1614	78.0704	70.0819	154.399	84.9981	170.16	120.736	140.026	115.701	79.3129	159.406	79.5283
CUFF14.395.1	1.71818	1.21843	1.36484	0.696415	1.01026	0.796191	0	0.0710108	0.146047	0	0.0647758	0	0.539548	2.74514	0.518377	0.196712	0.0694928	0.561732	2.3083	0.382473	1.95129
CUFF14.78.2	16.0721	15.075	13.6376	11.9944	15.7455	10.1344	86.6227	106.104	87.3847	59.5208	61.654	56.13	12.9031	23.5281	11.5753	27.9208	30.2082	28.1597	21.6125	14.7985	18.7066
CUFF15.222.1	17.6466	18.7883	18.9117	27.8203	29.7546	30.0245	9.59452	14.8714	16.7783	14.0728	8.83063	13.8235	17.3004	12.7857	15.4125	15.5543	13.5056	16.0806	9.69285	16.169	13.7067
CUFF15.224.1	8.86979	9.27961	7.42132	5.48812	4.03656	3.43921	10.3531	9.22997	8.83347	5.75993	5.52052	5.15012	5.64343	6.86048	4.74003	6.77163	7.22573	6.33485	7.57831	5.28665	7.14603
CUFF15.296.1	28.8039	28.0034	31.7527	22.8945	18.0898	24.1931	11.6715	10.5084	10.2797	21.1949	20.9213	20.2303	20.3857	28.172	20.6318	25.3589	20.1588	24.0082	27.0291	21.8848	27.078
CUFF15.32.1	2.15242	2.12619	1.34045	2.45977	1.48057	1.59129	0.572704	1.10466	1.13607	1.83706	1.92478	2.28068	1.97815	2.82402	1.97888	2.31855	2.35896	1.76226	2.42448	2.52433	2.26364
CUFF15.339.1	780.118	823.319	701.17	545.174	511.744	879.698	216.708	211.315	203.983	444.133	549.362	526.729	650.801	627.67	687.932	566.096	592.874	566.848	518.209	694.57	652.916
CUFF15.39.1	24.8115	30.4611	25.8569	27.7412	9.53774	25.0078	52.4139	45.7036	34.8202	51.4552	50.2011	57.894	37.6921	48.032	28.8274	45.1923	35.0049	44.9168	47.6655	28.7036	47.0965
CUFF15.52.1	27.6196	27.9309	29.6077	44.2489	42.1603	30.9326	98.1748	110.042	111.424	65.4909	63.1349	67.2671	30.33	36.4081	29.3321	40.4121	42.2166	35.3226	39.5304	28.4534	43.5152
CUFF15.87.2	51.9582	52.3569	50.9637	32.0618	32.3998	40.9914	20.8943	21.9979	23.7517	65.0757	61.9348	61.4447	33.9909	73.5119	37.8609	43.7177	46.5943	44.2139	65.3407	36.5628	66.268
CUFF16.120.1	2.15244	1.95491	3.17336	4.28197	4.05093	4.36168	2.8236	2.59376	3.18762	1.98799	1.61558	2.15239	2.48887	1.61178	3.05812	2.62862	3.52875	2.89424	1.82094	2.7258	1.55178
CUFF16.132.1	12.4351	7.47578	1.94698	22.0577	27.1764	28.4887	8.49404	8.67442	17.6354	5.72457	4.21209	8.09643	5.13526	4.63968	7.35077	11.8237	13.465	25.2547	10.0433	4.44731	9.92474
CUFF16.237.1	9.54258	9.62247	9.03802	7.77957	9.26487	9.91991	41.842	54.2286	61.5275	23.1236	21.7406	18.888	7.08026	20.1125	5.88795	16.7341	14.8923	15.8078	19.1608	6.58249	18.56
CUFF16.26.1	4.07933	3.32562	3.95805	2.30529	1.96525	1.22399	20.8171	22.171	18.918	64.3891	54.8113	54.1886	7.29458	6.51355	6.42158	12.4109	14.1213	12.6304	7.61333	6.29289	7.98297
CUFF16.30.1	0.745935	0.78877	1.44038	0.42499	0.9845	0.468748	0.133731	0.290326	0.0506138	1.71132	0.863145	1.20556	1.41933	2.02064	1.27463	0.81233	0.670854	0.884769	1.16878	1.57962	1.83584
CUFF16.604.1	5.36726	5.31876	4.41319	4.00699	3.54481	5.58255	1.60243	2.04621	0.866579	2.32737	1.75837	1.82361	6.44025	3.80848	4.09809	3.77973	3.06331	4.22792	3.24133	5.079	4.12617
CUFF16.90.2	53.7622	58.8536	54.1809	41.0548	36.9655	41.0773	30.1687	27.7599	26.7263	43.695	45.6657	45.0794	44.7396	57.4464	39.7826	54.8609	46.9092	48.123	51.1857	40.3398	51.3808
CUFF17.211.1	43.135	46.0555	36.7976	95.078	129.291	99.4936	48.0974	56.2126	56.1365	17.9041	17.7172	20.2258	88.1891	26.0744	78.7049	48.8721	62.3852	58.3173	18.0215	84.0205	19.8772
CUFF17.292.1	56.6832	54.5116	58.0501	54.3226	61.4663	70.84	157.919	155.157	171.289	59.0045	75.3841	68.6733	48.2476	69.1011	50.9456	78.5878	77.6023	57.4253	69.4311	47.3809	76.1098
CUFF17.351.1	16.6017	15.9838	17.8175	15.316	13.5662	23.088	9.13815	7.14664	7.14863	18.3639	19.2389	20.7118	16.7496	17.8942	16.4473	16.4737	14.0814	16.8841	17.063	15.9718	18.7551
CUFF17.41.1	30.8424	32.6594	32.9694	21.758	25.3147	27.7738	10.225	10.9852	10.9726	15.4528	14.6401	13.5995	21.2096	18.8309	23.9606	21.794	20.5308	18.4671	18.7289	19.8293	19.3362
CUFF17.593.1	2.14095	2.302	2.16929	1.57172	1.7691	1.47138	1.34179	0.804813	1.65571	5.76445	6.99028	5.53949	0.947078	2.47687	1.80495	1.85866	1.18206	1.57558	2.98921	1.26477	1.96557
CUFF18.167.1	61.3037	66.9366	61.4528	60.5533	67.5003	37.6481	28.9824	34.8131	43.1087	125.492	110.731	108.654	74.8725	75.5226	77.804	51.8468	50.4212	51.4841	75.9803	69.4746	74.5928
CUFF18.217.1	1.61979	2.29306	2.19327	1.98127	1.5707	1.92601	3.19881	2.95421	2.34675	1.42006	1.64336	1.27314	2.07101	1.7782	1.40264	2.16555	1.70552	1.57968	1.38262	1.91613	1.60023
CUFF18.255.1	24.1208	26.8322	26.9125	29.2679	31.0779	28.6748	48.829	42.6248	41.779	31.9468	35.3244	32.4206	30.61	45.743	27.6149	47.9487	51.8833	49.0353	41.2048	32.065	42.3672
CUFF18.320.1	30.8587	28.4084	25.6857	38.7345	35.1256	53.6248	278.973	348.883	343.859	185.649	185.839	187.404	42.9317	82.6325	42.0829	75.3949	76.7761	81.7024	64.2068	40.0069	84.5714
CUFF18.331.1	1.40532	1.66781	1.29993	0.341693	0.514118	1.099	2.49255	1.03418	0.20037	3.01851	1.51091	1.49913	0.98644	1.71137	0.940312	1.25894	1.62043	1.51865	1.62743	0.784337	1.24111
CUFF18.382.2	24.6614	23.7669	24.117	21.2638	15.6152	23.2483	55.3263	42.2951	37.6457	56.018	57.5179	59.5929	25.6831	23.1286	22.7217	32.5867	29.4186	32.9122	26.1925	24.6801	23.8215
CUFF18.404.2	4.62284	4.94836	6.33436	6.31199	9.02345	7.06523	0.389349	2.84675	4.1863	6.33166	5.22609	4.66595	5.40015	7.16331	4.39149	5.64056	5.97863	8.43245	6.42079	3.65386	7.50176
CUFF18.409.1	3.303	3.57218	3.69097	3.93475	2.90774	5.95801	4.81188	5.79556	6.36566	7.64701	9.37663	7.45357	5.17853	4.97632	4.37628	4.7377	4.18499	3.92348	4.57846	4.21342	4.97499
CUFF19.1.1	91.6141	88.1688	91.6842	65.5565	73.9257	79.6262	23.116	23.1154	26.1368	53.821	50.1928	52.8527	66.4135	103.721	72.1781	68.3367	70.03	65.1418	98.1608	73.079	97.1476
CUFF19.16.1	0.0939773	0.152072	0.087738	0.823356	0.672038	1.50363	0	0	0.0539229	2.17788	1.53022	1.68445	0.049102	0.276403	0.0938726	0.629445	0.410519	0.765335	0.194764	0.188286	0.10294
CUFF19.304.1	8.53134	4.79294	8.9696	3.7201	7.08245	8.6605	5.22231	4.34474	4.73498	15.8581	7.84737	12.8309	9.22459	7.91586	10.3483	7.72158	9.06855	8.37772	7.96716	11.2265	14.4988
CUFF19.382.1	4.95449	7.00779	6.74866	28.0139	31.329	23.7217	5.45342	3.81965	6.05734	3.4104	4.0717	5.13069	15.1108	3.91784	17.4072	10.8793	10.5954	10.5767	5.46844	17.4342	4.51513
CUFF19.413.1	9.95358	10.2124	10.1905	8.59008	11.9016	9.73645	20.4615	31.7267	31.919	11.6952	8.6497	6.45558	5.77226	12.6901	7.93065	10.7185	12.2496	9.00927	10.4314	6.12038	10.0723
CUFF19.431.1	34.3549	27.5957	33.4762	112.558	132.425	135.705	50.6086	63.3391	73.3191	55.2208	56.0408	60.5149	34.8326	41.7375	38.1138	27.9649	30.9352	28.2349	29.7159	33.6776	36.6338
CUFF19.452.3	38.5578	37.3138	43.2603	27.6442	37.4089	16.0594	14.9136	11.232	18.8661	29.0752	22.8667	18.2145	42.7229	32.5796	57.4357	31.6915	29.5707	27.0024	38.5061	50.17	29.2713
CUFF19.508.1	41.2009	44.8477	33.811	92.6428	110.964	119.703	34.3875	47.7806	50.1219	24.1458	19.5474	21.1534	58.202	30.4931	58.8448	31.5237	40.9699	27.9839	20.4077	57.3557	22.7968
CUFF19.521.1	36.8133	32.7987	35.5358	54.6671	49.0452	90.3298	17.6664	19.9004	16.4941	21.9632	22.0406	18.8118	43.8719	26.727	54.6933	39.9369	28.2122	32.8009	23.2826	47.2014	24.3834
CUFF19.57.1	3.74566	3.13717	3.78207	2.09164	2.09945	2.74138	2.22483	3.02535	2.7309	5.59243	6.21536	5.75376	2.34503	5.26074	2.25863	2.85229	2.50293	2.69891	5.1365	2.63142	4.96399
CUFF19.57.4	0.473292	0.417814	0.392546	0.236468	0.331929	0.540213	0.273419	0.143328	0.120526	0.632299	0.498754	0.634477	0.402238	0.421685	0.454563	0.541358	0.471542	0.886736	0.761988	0.723542	0.565467
CUFF19.79.1	188.927	201.426	189.651	165.477	234.988	246.763	446.856	567.538	587.569	245.284	229.724	233.655	170.146	226.207	198.072	231.314	217.613	211.895	226.556	184.926	204.346
CUFF2.180.2	3.45969	4.57808	4.68635	3.5064	3.82859	5.48959	2.34489	1.60292	2.63163	2.85601	1.57198	1.3425	6.33783	4.72829	5.28705	2.83334	5.03604	2.54144	3.00095	4.38154	3.46289
CUFF2.26.1	3.5188	4.37527	5.05205	3.23269	3.14682	6.48211	38.3822	33.3915	32.5876	10.3602	13.4109	14.197	3.63334	5.90441	2.70204	5.02	7.04181	4.67476	6.67389	4.20145	7.42946
CUFF2.40.1	2.37671	3.51332	3.35513	7.18339	11.2282	11.8016	8.13928	12.551	12.4423	3.73399	4.1197	4.26297	1.47891	3.16934	2.40304	1.80291	2.79456	2.8489	3.8668	2.07464	3.46648
CUFF2.424.1	25.8384	28.8297	28.618	19.3542	32.6187	48.1491	46.1024	46.6665	22.4445	7.19003	12.1175	24.8524	21.1452	28.8286	7.66231	6.28882	9.81806	7.54393	11.4026	16.3383	3.90927
CUFF2.5.1	18.8133	20.855	17.8952	27.0746	25.8818	25.8589	9.2126	10.222	10.206	11.2833	11.0798	11.4218	19.9056	14.0138	23.6061	16.7833	16.9938	19.4531	13.987	25.4759	15.7687
CUFF2.572.2	21.8649	24.8201	27.4669	17.0678	9.44343	10.7541	5.31602	9.96205	8.22164	21.4782	26.4407	19.266	17.5361	23.9915	15.876	8.37444	3.67562	17.2445	31.2318	22.0483	20.114
CUFF2.592.1	9.89388	10.5072	10.0992	7.0721	5.6091	4.59559	9.96499	9.26675	8.74807	23.5555	22.93	22.5493	11.2968	13.7323	10.1679	11.5082	9.16444	12.3263	13.778	12.6813	12.5745
CUFF2.666.2	8.3072	6.63809	5.66332	7.11271	6.6067	9.11917	12.3083	14.5829	13.425	5.43239	6.8428	4.8808	8.25554	7.11585	7.30856	7.02302	7.03288	7.66572	6.66806	6.76463	6.28903
CUFF2.740.3	19.7195	23.3404	19.4036	15.2674	12.1639	2.72526	4.63013	5.2513	6.66016	10.0403	9.13409	10.6412	10.6068	12.6453	14.1553	11.6776	12.4796	13.3314	12.3416	13.441	11.4034
CUFF20.306.1	36.3687	41.2011	37.3261	32.364	39.6763	63.6557	82.452	67.5504	60.7562	92.2326	89.3037	94.1167	47.5912	27.8509	50.8752	47.3218	45.6191	45.1318	25.3467	42.0812	30.6365
CUFF20.339.1	6.97533	6.69999	6.52272	23.0898	20.3754	27.3953	0.750546	0.883412	0.578783	3.55493	2.9987	3.70205	13.2915	4.43915	12.2393	7.03639	6.38916	6.69406	6.75602	11.8087	3.72748
CUFF20.513.1	0.394644	0.850357	0.921748	0.541398	0.651557	0.116658	1.36635	1.87939	3.75213	3.269	4.40439	1.88369	0	2.52615	0.396151	0.612607	0.865677	0.97097	2.56642	0.297754	4.22791
CUFF20.584.1	48.804	53.2361	45.1789	46.2149	48.4322	54.0101	113.104	98.1558	102.529	47.2711	54.4632	48.4368	40.1813	47.991	43.3124	58.0758	45.5727	49.379	37.5402	39.5708	52.5988
CUFF20.589.2	179.224	178.348	178.919	198.915	222.869	332.127	414.309	425.589	457.134	214.219	206.8	205.64	170.344	238.214	190.728	244.553	252.682	238.521	195.34	173.099	222.814
CUFF20.703.1	13.2977	12.9475	14.1912	19.0124	22.4335	24.2021	10.0761	13.1501	14.7384	7.94878	8.37964	8.25926	16.3811	8.26273	16.4398	16.2743	13.7989	12.2016	8.06921	11.8101	8.25069
CUFF20.710.1	72.6835	65.2728	67.4723	90.5172	88.6471	10.0656	585.802	606.582	613.615	1531.41	1101.87	1127.36	274.387	198.843	317.345	308.07	327.725	264.591	213.256	278.207	231.505
CUFF21.166.1	3.22322	1.43552	1.65064	2.58367	3.66938	4.07893	2.74125	1.41329	1.98694	2.98759	2.68249	2.51445	2.57679	2.19506	3.27841	0.949745	2.28235	1.43341	1.55204	8.06261	1.22036
CUFF21.340.3	46.6807	19.7788	21.2266	52.2768	40.1189	56.7295	10.7871	25.1087	22.2058	4.20881	6.83662	14.6338	43.2179	40.7748	52.4708	32.8793	28.076	30.1402	35.8266	76.2086	32.6507
CUFF21.378.1	3.61817	3.54215	3.59394	2.1651	2.29686	1.29648	4.04852	2.7075	4.68445	9.77915	8.3407	7.69304	4.08664	4.53489	4.55912	6.0734	4.02964	4.48925	3.5352	4.16336	3.73407
CUFF21.402.1	9.90037	9.94747	10.4749	6.73114	4.70532	4.07416	7.12255	5.47767	4.56923	14.3873	13.5129	14.1769	11.781	9.32136	10.532	8.71568	7.26892	9.05227	11.8216	11.0864	9.92105
CUFF21.409.1	1.50183	1.36323	0.959761	0.346725	0.695887	0.0935553	1.00839	0.176871	0.27284	1.61646	1.29118	1.33841	0.994992	0.466253	0.950389	0.49	0.77898	0.947903	0.985418	1.66721	1.21384
CUFF21.410.1	22.349	24.0266	26.3277	14.9172	16.7325	10.3478	28.876	27.5818	22.2004	38.6886	41.3739	38.9724	20.1757	26.7263	17.0074	23.7794	23.1999	21.3219	26.1699	18.8711	25.6252
CUFF21.414.1	23.3829	22.4432	24.612	23.3709	23.8998	15.1138	30.9566	30.3616	30.0508	48.7877	53.9238	48.1521	29.5433	25.0294	28.063	40.9596	42.6373	38.6843	27.7203	27.0508	26.7281
CUFF21.423.1	4.06049	4.15839	3.81144	2.1472	2.94822	2.14286	3.66111	4.9635	4.19842	9.6645	8.42895	8.40613	3.5584	5.54845	3.95977	4.66931	3.18933	4.30204	5.37444	4.61276	5.41669
CUFF21.450.1	1.38142	0.99259	1.03239	1.71778	1.82448	2.39646	0.588246	0.412614	0.636519	1.99207	1.97703	1.07387	0.677384	0.725133	1.38589	0.952571	1.11058	0.905084	0.670458	1.01856	0.505377
CUFF21.489.4	9.55601	9.1818	13.6906	6.15721	6.66721	6.93201	10.8632	13.7744	20.5833	9.0503	6.68294	15.4417	6.43942	10.2774	8.55644	37.5671	8.11529	6.73128	10.3801	8.34154	10.9542
CUFF21.778.1	21.285	18.9837	17.5388	18.5431	15.3911	16.5098	37.4069	35.4986	33.1676	17.729	15.2434	17.9583	24.314	16.2865	26.3657	14.5005	16.7526	18.6456	17.73	18.4125	17.027
CUFF21.798.1	8.80685	9.6797	6.2292	12.4477	19.3978	3.50841	4.85253	10.8733	9.84869	3.11008	5.95297	5.00339	12.0672	8.02367	19.8458	11.2949	8.12087	11.6308	8.68727	12.1774	8.26445
CUFF22.23.1	79.7159	76.932	85.3	91.9732	102.007	89.5358	121.877	192.021	192.98	87.0882	77.146	82.6904	59.8213	109.845	67.1941	75.1615	72.7436	70.8581	72.4606	69.4294	93.2202
CUFF22.25.1	4.72143	6.47287	5.89435	6.95628	10.9871	4.61786	21.3244	18.7575	22.0609	37.4214	34.9114	37.7228	9.28338	8.90905	9.09466	12.6589	18.0841	15.2184	9.67836	10.1627	11.6012
CUFF22.302.1	22.9446	28.747	20.1979	23.489	33.124	41.929	58.3665	73.5343	86.481	38.8292	29.0814	33.2472	18.3489	50.9473	22.5339	25.5679	28.042	25.6147	33.68	17.9093	32.8958
CUFF22.325.1	63.038	58.5175	68.354	36.967	43.368	40.2561	32.4514	35.5802	39.4341	78.8747	73.4057	76.9135	37.1435	117.609	34.9631	61.349	58.2774	50.2619	100.964	32.4508	115.275
CUFF22.349.2	7.15538	10.3649	9.26887	12.9736	13.8488	14.7611	4.68033	4.15831	5.63627	10.0866	8.76831	6.92118	14.9233	7.5345	7.55013	9.22927	8.26163	9.25865	7.27895	13.218	9.35335
CUFF22.388.1	7.51355	8.1644	7.77257	50.1138	50.7382	49.8311	5.4365	6.57895	6.91598	7.09595	8.02426	7.97672	26.8621	4.38358	26.8209	7.26793	8.1665	6.83749	6.37911	27.154	4.34633
CUFF22.596.2	54.8883	53.9442	54.0831	41.3905	41.4092	45.5482	24.7382	27.2303	25.3475	78.6461	72.9873	80.1064	46.3629	52.4148	42.4081	50.4429	49.1801	52.0099	49.0539	43.3167	54.6094
CUFF22.608.1	18.6287	19.5057	19.1099	18.1538	14.053	22.1715	13.2873	7.98932	7.63288	21.7062	19.2104	23.0583	18.8729	13.1679	15.6926	14.9922	13.824	17.5103	17.6049	17.3433	15.3555
CUFF22.616.1	1.98124	1.5782	2.33346	2.26776	2.18045	2.34397	0.824811	0.482146	0.495852	0.587836	1.14405	0.547419	1.35657	0.847381	1.46823	1.60293	0.755033	0.939937	1.3431	1.38509	1.1342
CUFF22.85.1	2.91876	3.09996	3.17742	2.17912	2.67429	3.98249	0.935992	0.444359	1.11661	2.14828	1.57412	1.86306	2.06214	2.24232	2.10827	1.82068	2.0271	2.19239	1.69541	2.52387	1.97473
CUFF23.161.1	33.3623	36.4189	28.7557	47.8949	64.8152	63.7998	57.3181	56.5277	64.84	27.741	33.0021	31.2339	30.8163	36.1752	34.8981	33.9385	32.9824	31.6395	32.3486	28.6483	28.3625
CUFF23.508.1	4.50874	5.15513	4.61121	2.69724	1.80303	2.39237	0.6615	0.420299	0.436292	3.27434	3.0231	3.61488	3.71259	2.23652	3.08797	3.00151	2.86045	3.9499	3.0626	3.4645	2.48153
CUFF23.547.1	1.23291	1.21419	1.20121	1.23315	0.530798	1.39727	0.511526	0.418985	0.246195	1.09189	0.982585	1.24436	1.06514	1.20942	1.12515	0.607933	0.468579	0.93207	1.05594	1.02084	1.40962
CUFF23.622.2	5.70219	5.95587	5.64418	5.2284	2.8664	6.95981	1.93173	1.27673	1.10631	5.07155	5.51456	6.08485	5.24824	3.15982	4.32549	3.56217	2.74874	3.93764	4.89467	5.32197	4.05176
CUFF23.76.3	22.7026	26.4562	28.6686	17.5166	21.1174	18.7372	42.0791	38.2523	41.0763	31.3577	32.6138	31.4057	15.8926	30.5912	16.9527	31.1496	30.2031	32.0359	25.2104	21.7367	29.2149
CUFF24.271.2	2.3605	2.05914	2.68716	1.09475	1.98181	0.720667	1.03643	2.07222	1.32042	2.35651	2.48002	2.59536	1.16618	3.01061	1.26487	3.05737	1.87179	1.74895	3.33205	1.41038	4.06734
CUFF24.275.1	35.697	28.2557	26.5332	52.2768	33.9467	53.7437	25.1699	25.1088	7.40193	12.6264	17.0915	32.926	50.4209	15.6826	26.2354	32.8793	14.038	71.5829	26.0557	28.5784	22.8555
CUFF24.319.1	1.89985	2.19208	1.7132	2.22561	1.53869	2.1738	0.529074	0.459731	0.381561	1.27807	1.21912	0.981818	2.63985	1.33783	2.30802	1.44003	0.994331	2.24442	1.20687	1.94023	1.27262
CUFF24.366.1	0.262302	0	0	0	0	0	1.42163	0.297739	0.919206	6.13465	3.54569	5.10534	0	0.262031	0.26749	0.825583	1.16672	0.877982	0.829574	0	0.29003
CUFF24.537.2	1.94042	1.23327	2.0428	0.544883	1.16095	1.23721	0.547324	0.443822	0.513801	1.8551	2.17653	2.57001	1.0913	1.94883	1.49227	1.42096	2.19127	2.27012	1.64662	1.24578	2.06838
CUFF24.592.1	44.9753	50.3411	46.585	62.6791	67.0388	99.9784	62.0965	60.2157	57.5687	161.671	168.888	166.552	56.0803	66.626	57.2677	48.5339	50.8715	51.8127	65.0632	54.2289	67.528
CUFF24.644.1	0.059466	0.286779	0.727222	1.15444	1.10772	1.40226	0.734477	0	0.359913	0.0205367	0.205494	0.379568	0.539472	0.36155	0	0.919842	0.666521	0.699266	0.386947	0.404368	0.266451
CUFF24.726.1	7.63778	2.64327	8.79109	0.831414	0.846654	0.310512	362.486	272.931	150	123.397	221.685	182.829	0.909651	95.5526	9.2283	45.1861	70.905	66.6865	16.4727	1.56698	43.2687
CUFF24.741.1	2.96581	2.74781	2.85851	2.26987	1.92138	2.65949	1.36164	0.547117	0.706368	4.91232	4.67867	4.73469	4.04025	2.43551	4.05678	2.91063	2.58698	2.46197	2.81582	4.09866	3.25527
CUFF24.83.1	14.3166	7.52619	8.67594	6.51915	4.64229	1.97518	10.976	7.02047	6.89673	16.4617	16.0842	20.9904	10.5608	20.5044	12.0449	17.1084	13.4437	14.4415	25.7847	12.0394	15.2216
CUFF24.92.1	7.9221	9.78877	9.70837	5.8581	6.14987	3.61646	4.83236	4.13305	3.52891	3.44255	2.10767	1.90602	4.42659	2.82608	6.59558	5.93789	4.98832	4.505	3.01936	6.44537	4.10614
CUFF25.146.1	39.9473	44.9262	40.4403	48.3128	46.7265	79.4831	390.601	351.861	299.482	1068.82	1148.31	1060.87	76.8904	200.4	72.9274	79.7511	83.047	81.774	162.802	69.3697	201.53
CUFF25.152.3	42.3585	45.3527	43.0346	44.519	47.9737	29.5478	17.2251	19.6839	14.4386	38.9702	35.545	37.0691	46.5055	37.3759	45.6671	39.8128	42.5072	38.446	33.919	47.8788	33.6225
CUFF25.158.1	30.9669	26.4676	29.0642	44.9937	37.648	76.7017	237.998	188.287	187.827	62.423	66.7494	62.7553	21.5962	37.5354	22.7697	33.0958	35.8824	35.9779	30.7805	22.2723	34.5402
CUFF25.17.2	4.52785	4.59518	3.46961	4.68172	8.78073	4.78616	6.89856	5.32417	6.53422	7.32635	7.037	5.18446	5.04044	5.52459	5.48562	6.43775	5.0328	3.98664	5.46364	5.81178	7.26314
CUFF25.210.1	8.64522	7.24677	4.89626	13.6998	17.3667	6.72185	13.5252	13.8116	14.6735	7.11939	4.75457	7.01246	9.09355	10.8973	13.7496	5.50206	9.93464	11.316	7.2246	11.4289	7.43846
CUFF25.287.1	0.345019	0.806187	0.342302	0	0.403328	0.927212	1.08402	1.23624	1.53262	0.821082	1.30128	1.89261	2.811	0.857166	1.51654	1.35271	0.914856	1.74212	1.42383	1.98829	1.14681
CUFF25.325.2	41.8803	50.5275	41.6029	48.2757	57.1186	32.8112	19.2338	22.9339	21.763	30.4601	31.797	29.3311	40.1987	36.2214	38.0593	37.9891	48.632	39.6765	30.5937	39.1804	38.7678
CUFF25.372.1	4.86662	4.56879	8.28852	5.61171	5.63688	7.80058	5.61212	4.84526	4.66619	12.1557	12.6458	12.4995	7.65494	7.89275	7.97743	6.18524	5.38027	6.43205	6.09333	5.35231	12.0829
CUFF25.412.2	43.1761	45.6036	37.9699	19.4817	17.4316	36.0105	52.7024	35.7443	34.727	49.9757	43.4565	40.4534	33.5263	43.0574	39.7636	54.5476	54.4999	39.1195	47.3759	33.1816	49.3235
CUFF25.495.1	0.415772	0.985859	1.32041	2.55368	2.47085	2.45979	0.0884406	0.465321	0.287126	1.03985	0.679423	0.792385	1.65815	0.327116	1.25023	0.773487	0.63759	0.634907	0.691322	1.67093	0.638596
CUFF25.516.1	0.527532	2.24911	0.495777	0	1.74885	1.22357	5.88464	6.11737	7.56034	15.4546	12.4005	7.65652	1.75291	2.15763	0.55218	3.39653	3.60014	1.82758	1.70397	1.09981	2.95113
CUFF25.535.1	2.28749	3.05115	2.6419	3.42997	2.45068	5.27632	0.95805	0.269002	0.484087	1.56837	1.41085	1.77986	3.08719	1.59527	2.16741	1.61453	2.04016	1.70228	2.18552	2.05252	1.6494
CUFF26.128.1	13.5287	14.6013	15.8259	10.4755	9.19804	13.3796	8.63809	6.14899	6.31961	8.71279	9.70931	8.6406	13.9567	12.0603	14.6443	11.4682	8.58488	12.08	12.1951	12.2551	12.0302
CUFF26.164.2	4.5728	4.50984	3.80383	2.17269	2.34604	1.52429	0.0568362	0	0	0.242642	0	0.282809	8.63323	2.62918	8.32951	4.3108	4.15863	4.66035	2.00073	8.86516	2.46683
CUFF26.187.1	2.30592	2.29381	2.07118	0.583773	0.488043	0.419657	1.41573	1.19162	0.919128	2.01822	2.80954	3.28871	2.7011	2.00707	1.95675	3.02628	2.81856	1.9361	2.85844	1.96124	3.40632
CUFF26.240.2	27.1822	40.252	29.4762	18.979	21.4541	40.0425	55.3627	56.379	60.8193	19.5506	23.8812	33.2024	20.1892	41.9558	22.3251	34.009	25.7734	27.0027	26.8438	23.6545	29.6722
CUFF26.263.2	34.0421	28.0077	30.6132	28.2938	23.5313	29.7152	55.2201	50.4122	45.0875	63.0844	60.0778	61.5467	25.9991	31.4893	22.7601	35.6408	35.7495	36.6885	33.0928	23.4642	33.6215
CUFF26.394.1	28.4252	32.3607	29.7221	20.4832	20.2931	11.1774	35.8568	37.3559	32.1457	54.6486	51.1701	52.0664	23.8444	32.7712	24.0214	29.5331	26.3682	28.5938	29.1731	28.8124	32.3966
CUFF26.485.1	1.71829	2.12228	2.9067	1.69566	2.33304	1.70451	20.0475	17.6946	16.128	5.1119	4.80383	5.26716	3.42747	3.05548	4.23904	3.57675	4.14272	4.478	3.38822	4.48456	2.7426
CUFF26.65.1	9.41241	12.4545	9.03133	13.0662	7.89414	13.2487	5.68486	0.931531	6.60949	7.8562	14.2665	10.4134	17.7847	9.27236	15.616	9.8032	11.4017	18.191	3.21672	13.1518	9.10039
CUFF26.677.1	5.59552	5.27634	8.48286	7.59516	11.4163	17.8281	2.76809	1.20537	4.43655	3.1385	5.97989	6.39588	8.29854	4.6972	5.85916	7.24019	3.53236	13.4576	5.45536	7.66057	3.78535
CUFF26.683.1	4.59857	3.70701	4.06236	4.80631	5.4337	2.117	2.06099	1.73971	1.72822	2.072	1.7643	1.77178	4.43071	3.10132	4.39245	3.19294	3.61828	3.80336	2.76599	5.77157	1.94961
CUFF26.695.1	26.884	20.1296	28.8166	30.2872	29.2442	56.4831	48.5066	68.2351	58.4632	23.8153	25.8776	26.9684	27.1721	30.2479	26.9515	31.3474	37.1101	29.1635	26.5747	26.8981	28.1796
CUFF26.710.1	2.63705	2.56869	1.66973	1.96072	1.68622	1.71207	0.633851	0	0.391946	4.35053	4.43463	3.78614	1.78637	2.76302	1.79205	3.16766	2.14485	2.69464	3.71588	2.30948	2.33361
CUFF26.75.1	0.946256	0.651342	1.1258	0.756311	0.947156	0.61474	0.821009	1.15343	1.2821	2.82125	3.59084	4.44314	0.902781	0.84294	1.03468	1.51194	0.847131	1.49251	1.33871	0.952156	1.41257
CUFF26.79.1	0.398301	0.428025	0.558924	0.219477	1.09696	0.234409	0.85768	0.449842	0.694251	2.76669	3.70376	3.8473	0.847817	0.593529	0.201849	0.83133	0.881092	0.66126	1.46222	1.61597	1.53712
CUFF27.112.1	5.50702	4.43895	4.65516	4.98919	7.76122	7.00258	7.98895	6.63299	7.05903	2.81809	3.22693	3.27198	6.34079	5.53567	5.03178	7.65966	4.66196	5.67218	3.40482	7.26083	3.7805
CUFF27.157.1	41.7813	45.8586	42.3522	78.0852	93.3847	96.5087	50.4195	53.0352	54.6511	44.0179	46.5934	48.6758	44.4285	40.2753	45.3196	52.811	51.2545	52.1491	41.7211	42.7226	41.5782
CUFF27.18.1	4.56217	3.42497	3.91889	4.41367	4.36781	5.1365	3.5754	3.86387	5.28108	10.4482	7.16171	10.9752	7.46074	5.81073	7.56274	7.4436	5.21739	4.38283	6.65938	7.77647	5.63925
CUFF27.696.2	5.54866	5.58015	6.09138	4.36512	2.01922	1.49049	2.76134	2.2768	1.47189	5.82643	4.66392	5.96967	4.38114	4.25417	3.14211	2.44437	1.40531	3.65425	5.55316	3.86373	4.83484
CUFF27.76.1	1.34312	1.62254	1.00325	1.41248	2.60083	0.827503	2.44946	2.57955	2.03568	0.851165	0.984797	1.19047	1.34847	1.05404	1.23509	1.8279	1.70242	1.16772	1.44822	1.34623	1.47165
CUFF28.249.3	43.2515	45.6968	39.8469	18.6377	18.5941	17.7214	17.8354	20.4071	21.3738	13.412	12.1286	12.1916	29.8902	26.4049	26.8902	29.284	29.2748	32.7057	25.6825	29.0677	26.7646
CUFF28.337.1	9.68357	8.4384	8.01244	8.04009	4.90517	8.36009	11.5786	6.61177	7.02438	18.9372	19.0266	20.2947	10.0336	10.5809	9.19985	7.36335	6.83348	8.99047	12.5539	9.38734	12.0039
CUFF28.39.1	1.83676	1.3733	3.55782	2.25234	0.800148	2.23118	3.05741	0.853369	0.211134	7.65014	2.09117	3.41008	1.40384	0.448164	1.60376	1.13591	1.31022	1.39269	1.21557	3.90123	1.36972
CUFF28.396.2	6.32979	6.77375	6.61336	11.2799	10.1697	15.1207	19.0088	15.8143	13.3784	7.78423	8.23369	7.47116	10.1881	5.6655	10.0894	7.66336	7.40833	9.49506	6.0401	9.21193	5.72369
CUFF28.414.1	2.0569	2.11305	1.66788	4.44326	3.04305	2.44202	0.908685	1.34182	0.815054	1.84484	0.447789	0.493846	1.07275	1.57866	2.89721	0.188954	1.37644	1.48513	1.29189	0.90274	1.61091
CUFF28.422.2	131.869	138.132	128.017	110.599	110.203	104.882	82.9702	92.3592	97.7057	63.1608	65.0554	67.6198	105.57	121.04	107.373	106.573	107.506	115.963	124.817	107.19	122.228
CUFF28.73.1	74.7164	79.437	68.0045	72.5881	81.3737	99.7531	36.4531	43.2762	40.1707	34.9636	37.9721	33.5596	63.1421	50.2207	69.5566	59.5648	56.8747	52.5762	46.1186	66.4512	51.1233
CUFF28.94.2	2.24861	3.41574	3.92677	2.14688	2.2368	3.37673	1.33217	1.65194	1.54884	0.767023	1.42528	1.10046	4.51275	2.4322	4.07737	2.30891	2.05882	2.38917	1.12099	7.1782	1.6001
CUFF29.134.1	112.44	118.168	110.24	89.0039	89.9027	132.797	60.736	57.2628	57.1627	44.0029	45.9063	44.9938	102.483	80.5713	103.997	80.5409	76.439	79.1874	82.4316	104.711	84.5057
CUFF29.212.2	305.883	374.196	318.243	370.88	445.696	475.469	702.703	797.5	819.364	385.834	378.544	379.411	327.598	472.329	357.259	376.534	391.203	330.827	334.626	324.473	368.586
CUFF29.255.4	6.23921	7.55686	6.64119	1.81953	2.19656	1.40637	1.94922	3.58251	2.42829	6.93466	5.80037	7.28048	2.18568	5.28458	1.60237	6.40014	6.96335	5.49506	6.34375	2.81235	7.31268
CUFF29.397.1	31.2925	20.4607	20.9611	34.4668	32.3904	35.1857	13.1195	16.0178	13.4999	43.5251	43.3951	38.0849	32.1042	27.4577	32.2196	29.1117	30.539	33.163	26.356	31.0744	29.3359
CUFF29.491.1	55.1084	49.9896	50.6723	56.9068	47.7078	70.6828	30.3378	24.6035	28.1538	38.892	40.0395	38.6534	52.8321	33.7736	55.404	37.9788	36.9745	39.5548	38.505	51.0444	39.1814
CUFF3.161.1	34.1488	31.6775	31.4127	32.9823	38.0079	38.5697	14.6363	24.2533	21.1175	20.0868	15.5909	15.3101	33.1136	31.7219	35.1728	27.2772	28.8573	22.7929	33.2626	34.1196	28.7587
CUFF3.240.1	5.7247	7.40042	7.39649	7.35431	2.34628	10.8385	2.22155	0.544845	1.44599	1.72972	3.03006	3.6066	9.59686	2.05794	5.2636	2.36341	0.00376608	4.8898	4.62659	6.57527	4.55272
CUFF3.255.1	110.966	109.074	114.631	77.2901	63.1842	74.624	31.3186	26.246	25.4642	42.6596	42.3337	41.1097	111.585	84.725	107.415	76.1633	68.8559	76.8836	86.0675	106.423	93.951
CUFF3.370.1	1.20864	0.81032	1.56797	1.93847	2.72754	2.51924	0.302328	0.212023	0.436116	1.35474	1.87162	1.18666	3.98285	1.31453	3.44054	1.35374	2.55967	2.36459	1.04162	4.29503	1.89688
CUFF3.431.2	134.59	136.424	143.367	205.176	271.594	246.403	118.6	152.633	167.414	116.013	123.075	120.268	151.487	152.01	152.275	129.438	154.895	132.607	120.599	148.872	131.188
CUFF3.595.1	2.04006	2.03629	2.04648	1.57405	1.74608	0.983769	1.12416	1.01414	1.04293	1.97327	2.082	1.91829	2.21833	1.6337	1.66494	3.04365	2.72945	2.55244	2.98198	2.65534	2.07166
CUFF3.597.1	9.0518	8.44865	9.10376	12.5959	11.0979	17.9144	2.38331	1.73213	1.18797	2.36206	3.5192	3.10571	12.1368	5.07743	16.7451	6.93464	7.91501	6.02725	2.14481	15.5544	3.76167
CUFF3.598.2	19.8321	17.4257	18.2323	27.939	29.3632	36.0217	27.0338	28.1718	29.1783	14.7018	14.4155	13.6494	18.0709	16.1374	21.2031	20.9139	18.3765	17.6419	14.742	18.7181	16.0146
CUFF3.644.1	0.201368	0.325822	0.188007	0.275698	0.110772	0.23862	1.54739	0.786763	0.982377	4.78291	6.3036	5.52227	0.473644	0.740536	0.301811	0.259443	0.384945	0.43749	0.730513	0.100889	1.43393
CUFF3.691.1	555.95	571.511	571.563	554.983	644.765	715.87	243.064	265.553	312.944	223.765	258.312	259.794	603.602	490.666	588.115	429.003	470.393	412.551	424.841	618.159	453.271
CUFF3.77.1	8.9571	7.078	7.7099	8.07781	11.7934	7.39881	5.24549	9.46913	9.55615	3.16507	3.77633	5.52861	5.8952	5.14689	5.62828	6.20289	6.4551	5.38717	5.75582	6.33836	4.65607
CUFF30.145.1	4.22325	3.78859	3.99798	14.9073	21.0349	16.4062	9.19459	12.2081	11.7097	1.46559	1.44252	1.61429	4.95756	12.6149	4.32717	1.90196	2.30805	2.83264	11.2114	4.19307	11.6407
CUFF30.190.1	8.02734	7.32525	8.54644	5.24304	3.67836	5.33051	3.52285	2.3349	2.6464	6.86474	6.06168	6.51586	8.59535	8.88431	7.8787	6.35555	6.0708	6.2137	9.39091	8.51303	9.4906
CUFF30.242.1	44.9052	46.7434	47.9263	103.534	117.247	64.2834	99.8008	118.254	118.792	82.2183	78.2402	79.1503	31.7824	66.6438	33.6965	54.7179	54.647	54.7454	53.8775	34.6802	62.1337
CUFF30.466.2	0.336377	0.28065	0.194147	0.142255	0.27885	0.0925263	3.48824	2.36505	1.8763	13.2975	10.7934	13.1011	0.216824	0.935952	0.466995	1.61179	1.12921	1.78652	1.28794	0.128414	1.13228
CUFF30.596.1	8.92178	6.80965	9.16989	10.8721	11.2565	27.2235	5.15522	5.86302	3.52133	2.03995	0.449156	1.87374	7.90037	7.3188	14.0865	7.23062	4.79005	6.77689	6.35222	10.0985	7.5707
CUFF30.60.1	17.8886	5.36217	19.4265	4.40752	7.10822	5.75827	58.9267	43.7935	22.5769	46.5091	50.8985	69.8592	12.2433	19.306	8.55218	23.1587	27.6406	11.8186	11.5425	12.6388	11.2702
CUFF30.606.1	25.1225	20.9802	14.7742	26.6348	7.58799	6.11841	20.0316	14.3928	12.0503	47.2929	46.6564	52.4675	18.5522	10.3222	10.5978	14.1632	15.0122	24.466	27.5363	14.5637	28.3958
CUFF30.62.2	27.8033	28.5054	27.5479	54.8366	52.2246	52.7881	38.5565	37.7743	35.7512	51.8982	50.2945	46.2254	19.5698	25.9574	18.0812	24.7776	24.0971	27.133	24.7727	18.8111	26.1826
CUFF30.670.1	19.7141	16.0737	21.8171	22.8095	14.8412	13.1999	9.44988	8.91199	9.00416	15.1043	9.8317	12.8802	16.5109	10.2032	15.5243	11.2012	11.2567	9.47378	12.2577	18.5437	12.7233
CUFF31.295.1	42.5235	40.4247	47.5362	72.1979	93.0077	71.5839	168.315	219.682	160.409	287.02	281.912	279.064	61.5335	73.6367	77.5756	72.9015	82.1977	67.0628	57.4477	78.0449	65.7388
CUFF31.316.1	1.98155	2.00838	4.96499	1.2802	2.05305	3.5983	2.48815	4.97022	3.90131	0.932413	6.66956	6.32838	3.19344	1.72449	16.2277	1.93292	1.28034	1.53208	2.1862	1.76147	1.7929
CUFF31.373.1	2.03086	2.05427	1.70706	1.3818	0.833473	1.291	1.69096	0.646138	0.869327	0.289904	0.195126	0.337962	1.45626	2.85992	2.00676	1.40314	0.567538	1.1661	3.27838	2.17843	2.27946
CUFF31.385.1	8.35714	5.62439	12.727	12.1448	17.3042	12.9982	7.45974	9.04991	5.89558	3.90242	6.30019	5.24015	10.5952	7.74878	15.288	10.4604	11.8502	7.07255	5.05882	14.9843	7.31708
CUFF31.409.2	2.00818	0.854793	2.63021	1.99196	1.82352	5.66229	3.46006	2.45681	3.9633	4.74834	5.38911	4.72863	2.56526	4.75598	3.70691	0.965671	2.43745	2.8867	2.81895	1.62423	4.40916
CUFF31.420.1	1.84751	1.98826	1.40558	2.18752	2.34723	0.167705	5.62737	7.87594	8.87577	8.31585	8.53911	6.61178	2.70383	4.91688	3.00832	3.69013	4.22382	3.74795	4.00642	1.86517	5.03163
CUFF31.44.1	3.78027	3.54225	2.5517	2.69245	2.626	3.00738	2.05393	2.05092	1.7115	4.16552	3.67865	4.61522	5.71232	2.38749	4.47044	4.05064	4.01983	3.7836	3.35357	4.53436	3.10543
CUFF31.613.1	9.0702	11.0844	9.10353	9.6437	14.1662	25.5329	12.4557	23.9134	20.3712	7.01315	8.87628	7.79643	13.09	14.2386	11.4374	11.6056	10.1222	13.6171	9.15053	9.45329	14.3094
CUFF31.62.1	20.8449	16.6884	24.0949	17.9209	21.5038	33.7832	7.70135	9.8433	9.36811	11.1639	11.7913	9.7196	13.8311	15.4158	13.1133	16.0174	13.3971	18.0698	18.2088	11.4176	18.3912
CUFF31.631.1	3.76947	5.8131	0.89175	3.79972	6.48853	4.03887	8.88402	12.7669	7.79008	3.31137	0.84133	2.28742	2.8699	4.2287	2.89667	4.79511	7.60773	2.4111	2.77431	1.84878	6.90694
CUFF32.132.1	91.0121	86.664	93.9998	114.039	114.206	168.864	50.8951	51.5454	47.8348	39.0172	43.1035	38.3999	87.3475	47.0217	91.8817	80.3844	78.5913	77.656	45.0983	93.1873	47.0978
CUFF32.263.1	6.24939	7.28783	10.1057	6.93081	8.21531	5.61304	2.58243	2.96331	3.29344	6.9797	5.84872	6.51403	7.35307	7.85825	5.82906	4.38158	4.68881	5.07965	7.36086	7.40325	5.0719
CUFF32.433.3	4.90923	3.712	3.44094	3.04542	4.09897	1.4786	1.17264	1.91451	2.58418	3.63282	2.83898	1.8645	3.70865	2.56193	2.73716	3.20268	3.67605	3.1406	4.23495	3.17602	5.08376
CUFF32.499.2	44.3838	45.9547	44.4165	40.4064	32.4467	34.2777	16.9194	15.6931	12.4165	32.1395	30.6225	31.9658	49.5667	35.2519	44.5618	32.1106	31.5947	33.5574	38.6332	48.5309	36.6008
CUFF33.148.1	95.8057	81.1208	84.0971	114.998	158.887	125.129	144.067	168.833	220.599	158.415	156.974	152.188	78.8941	128.197	83.2441	96.5034	100.935	92.6415	110.404	83.2027	108.064
CUFF33.342.2	183.521	201.592	183.711	157.723	215.17	393.543	434.901	463.486	489.386	203.889	227.173	233.933	128.644	236.742	157.662	208.972	203.333	179.962	222.616	166.279	221.954
CUFF33.392.3	2.33651	2.09529	1.72047	2.20091	2.88149	0.979254	7.09368	6.99676	7.39828	3.49041	3.08768	2.14716	2.30827	2.13885	3.38787	1.55793	3.32597	1.6913	2.79613	2.19723	2.9398
CUFF33.491.2	4.0433	5.67081	3.45258	4.06457	4.45335	3.52138	5.47538	5.94537	5.70876	3.04155	2.17452	2.44602	3.54483	3.66	3.91109	3.66202	5.2396	3.87993	2.20858	3.20339	3.29188
CUFF33.500.1	12.1394	12.2821	13.6879	6.84193	8.47345	23.2341	3.15456	5.34203	9.91703	8.85767	8.62058	7.7778	7.61554	12.9018	9.97987	13.8112	11.1807	9.31203	8.27076	9.29354	12.9152
CUFF34.465.3	0.656714	0.824226	0.524752	0.307548	0.102984	0	0.680125	0.681073	0.695708	0.317459	0.142892	0.19739	0.146725	1.10128	0.0467496	0.241143	0.30819	0.203285	1.20581	0.140658	0.769988
CUFF34.555.1	0.364364	0.305772	0.188969	0.354602	0.400837	0.479959	1.0288	0.722546	0.882259	0.777254	0.823481	1.06633	0.422729	0.436356	0.484977	0.416946	0.26513	0.702795	0.377368	0.608024	0.48767
CUFF34.594.1	9.36925	8.83359	11.909	7.81565	7.10219	6.13282	4.36244	4.34287	4.21952	9.29067	8.58357	8.19392	10.4232	6.20366	6.98561	7.45751	6.4364	8.12132	9.74689	9.00066	7.9687
CUFF34.614.1	11.8835	14.3466	14.523	9.90033	7.57191	5.17894	5.99078	5.10238	5.14459	9.65896	9.95304	8.52036	12.8565	8.08857	10.9326	9.60896	7.63786	9.6559	12.7273	12.3049	11.57
CUFF34.615.1	4.05529	15.7926	20.3708	20.523	11.9672	12.4601	5.36373	5.5529	2.45185	16.9064	16.134	14.6003	15.2432	5.60022	19.3836	11.7522	10.121	16.7128	16.9321	15.6936	5.32812
CUFF34.627.1	5.68965	7.61286	6.33436	5.12849	3.53091	7.48083	2.33609	0.813356	0.41863	3.37688	2.98633	4.27712	7.32878	6.08881	6.9532	2.63226	1.5943	6.42473	6.79849	5.48233	6.7121
CUFF34.677.1	28.7439	29.6271	28.5975	26.0932	25.9056	23.5317	13.6236	14.2886	13.2377	12.2865	13.1923	14.7293	25.2683	17.2964	27.5889	24.7008	21.6725	23.3711	21.6646	29.6303	18.2587
CUFF35.135.2	1.36376	1.64891	1.96114	1.44338	1.46362	1.72507	0.166998	0.0878527	0.0866363	0.41658	0.480985	0.166195	3.82628	0.926358	3.29903	0.45491	1.23798	1.08535	0.868415	3.22299	1.59355
CUFF35.149.3	7.4127	9.25205	9.72661	7.79349	7.28752	6.72912	6.41515	7.20438	7.56402	2.81299	3.46013	3.83813	6.85228	8.36959	7.31766	5.29109	6.62913	4.78915	6.43237	8.65357	7.78583
CUFF35.258.1	3.37685	2.5893	2.70933	1.06517	1.32912	0	0.782597	0.273328	1.68758	3.09225	1.00109	2.8618	0.258024	2.40507	1.96376	1.01044	2.14191	1.34198	2.03082	1.96399	2.13161
CUFF35.259.1	2333.75	2172.1	2383.24	2201.67	2708.58	2006.29	995.254	1550.55	1802.11	365.838	370.393	333.341	1288.36	1470.3	1376.07	1121.48	1146.96	1110.22	1214.69	1391.8	1244.23
CUFF35.308.1	23.2323	22.8312	23.3377	21.5486	22.8051	26.3208	54.1937	52.1413	42.8119	37.5467	29.9035	29.1117	20.859	19.8794	28.1074	32.3769	39.6565	30.2633	24.8337	24.0279	33.7947
CUFF35.33.1	64.7565	62.3064	75.5413	68.7904	96.3562	76.4099	101.288	132.485	105.999	84.1724	69.7102	78.6868	80.8348	110.943	81.603	47.1527	53.68	69.5031	112.652	70.5562	80.8724
CUFF35.364.1	46.0556	44.7393	42.2199	42.1977	43.2527	55.5671	116.167	114.93	113.215	46.9785	45.1155	43.9433	37.3872	45.0805	41.5352	54.5982	56.71	52.1984	48.3889	41.8372	47.8656
CUFF35.45.1	95.0048	99.0764	92.9598	122.518	121.721	101.232	144.876	133.581	131.84	225.623	237.985	228.546	65.8392	212.692	70.8291	154.16	158.187	145.925	231.73	71.4209	246.985
CUFF35.554.2	17.412	20.7989	22.3942	33.5464	23.8582	24.2966	16.7034	9.64047	15.7978	19.1719	16.3138	22.972	30.157	18.2342	24.5846	23.6461	12.849	15.2462	12.9623	19.3628	17.9483
CUFF35.588.1	3.92668	2.30066	5.10398	4.80614	5.84792	9.57795	0.00710428	1.00489	1.03345	2.70611	6.08298	3.3487	6.47456	3.95198	5.96682	3.98618	0.377648	3.59355	6.02411	3.50483	7.17094
CUFF35.598.1	4.62148	4.40434	4.48135	7.0926	7.04478	9.85882	6.94797	8.55556	12.0051	10.2095	11.4301	8.75417	6.13204	6.65571	4.74255	6.26014	6.3211	5.64618	6.56585	4.96995	7.82257
CUFF35.655.1	0.429743	0.616627	0.267841	0.472511	0.15773	0.676179	1.68658	0.644299	1.15988	2.13705	2.06052	1.83282	0.302859	0.84969	0.72205	1.19037	1.26165	0.944601	0.897488	0.723151	0.472696
CUFF36.147.2	18.7774	18.8497	18.395	32.2213	28.3247	35.3322	24.1947	22.8345	20.2329	23.7012	24.2774	22.9853	15.3907	12.0343	15.633	13.2117	12.5652	14.5984	14.0025	15.1893	14.3039
CUFF36.150.1	20.9099	21.8477	22.0222	26.9134	27.1917	24.782	59.2462	57.999	54.3004	23.6911	24.5791	22.4428	19.1007	15.4786	19.2439	27.0177	25.1443	27.6031	16.701	19.0169	17.7058
CUFF36.168.1	2.48202	2.68729	3.12964	1.66999	1.58296	1.8938	1.88232	1.55412	1.21752	1.81688	2.147	2.84237	2.8116	1.98232	2.69181	1.79957	1.66387	3.21284	3.83767	2.75078	2.14349
CUFF36.229.1	24.0703	25.7875	24.2996	18.1808	13.8562	14.1217	25.6574	16.4021	15.3262	29.7864	28.7863	30.8883	21.6467	19.3376	17.7421	19.0695	18.7562	22.4465	24.9127	20.7812	22.1223
CUFF36.30.1	3.61473	3.88431	3.94532	8.41054	7.52191	6.38154	2.16254	2.49517	3.73419	1.86039	2.49026	1.07785	6.8407	2.99293	10.3821	3.56187	3.55438	3.557	2.10666	9.37088	3.76453
CUFF36.338.1	39.7292	42.4351	41.9355	45.2771	38.6631	47.7628	16.127	16.8877	16.7483	33.786	33.8395	33.7949	44.7713	42.4997	47.2457	39.3455	39.5499	38.8539	38.9641	47.0908	44.6829
CUFF36.370.2	112.848	108.076	116.994	74.815	73.6577	75.7151	42.3796	39.5699	45.3213	69.7977	68.7233	60.8416	90.5215	85.1072	86.3219	78.7576	64.0921	80.3701	90.3945	92.5885	86.6702
CUFF36.452.2	0.768115	1.64323	1.44083	0.85316	0.42383	0	2.10898	3.08159	2.71922	2.74792	2.42602	0.842764	12.959	7.36808	15.8538	0.814219	4.31513	0.435276	4.49725	14.6357	5.55052
CUFF36.6.1	30.0562	34.9351	33.3686	33.2409	38.859	38.2854	96.8301	98.5325	99.9	57.8787	59.7942	55.5379	24.8541	40.7476	31.0513	41.5245	43.7215	38.0107	36.168	26.5437	40.1235
CUFF36.81.1	37.4533	34.7588	40.9297	65.7754	67.3033	96.8829	23.5613	30.9711	48.2392	22.9375	24.2078	12.0793	48.0809	29.0625	66.2627	20.8367	39.3827	38.1231	20.9482	55.1144	30.6337
CUFF37.177.1	2.27232	1.82752	2.66032	14.4511	14.0922	15.32	3.3947	1.61488	3.32396	3.99972	0.296002	1.23173	2.44347	0.28429	4.06382	1.49274	0.63287	2.22458	0.899892	2.03088	0
CUFF37.183.1	103.573	104.859	101.342	86.2975	76.8429	91.3511	186.03	174.179	180.051	185.359	183.17	194.629	89.7127	120.068	93.5039	123.48	115.049	125.89	136.047	95.3428	136.995
CUFF37.296.1	42.1379	42.8299	41.5402	38.8857	28.6134	47.6558	9.29102	6.11042	6.51633	19.8429	21.3443	21.8405	34.4113	22.5831	34.0753	31.4679	30.0883	34.922	24.0371	36.0876	24.1428
CUFF37.327.1	5.67947	5.41494	4.56042	3.61571	1.84055	2.45277	4.29896	2.36072	2.62662	13.1335	15.0053	13.8285	6.80664	6.47291	4.92249	3.44696	2.84266	4.25307	8.07035	6.08495	7.28304
CUFF37.452.1	67.3543	69.6336	67.0864	44.141	43.1957	80.6459	428.909	450.357	417.997	244.638	244.267	251.44	43.828	184.983	47.2201	107.162	103.362	103.516	172.203	42.4989	178.367
CUFF37.48.1	35.9096	32.8656	38.211	31.7676	30.5548	39.8719	68.9418	63.2782	57.5132	73.6457	75.4614	77.0709	35.1719	44.4695	38.3955	46.8468	54.2887	43.3926	43.5994	34.6879	42.2223
CUFF37.571.1	2.20074	2.83375	1.5635	1.67886	3.91971	2.68499	14.8209	15.4736	8.55515	18.9063	17.77	22.1692	2.2603	4.11554	5.31963	6.54263	7.57111	6.49638	2.72399	3.39751	4.47459
CUFF37.597.1	5.24453	3.90975	4.95797	3.68992	4.0609	4.75387	10.9969	9.04493	8.55718	6.53226	6.40274	7.52478	5.01742	4.8317	4.40535	6.08028	6.01911	5.77782	3.69532	3.96226	4.18765
CUFF37.6.1	3.70318	4.74957	3.70073	4.07969	2.89723	2.47622	1.76491	1.57223	2.18443	2.17338	2.69007	2.61205	3.77354	3.08014	4.74495	3.80817	2.51493	3.67217	3.28954	3.54519	2.73319
CUFF38.101.1	51.1595	52.8272	57.4301	81.089	104.436	75.1552	61.3161	77.3613	81.3131	43.0703	39.6347	37.8593	71.6867	51.3402	66.2674	61.0338	66.0107	59.8399	43.0398	68.6936	46.228
CUFF38.234.1	5.4486	9.33018	13.8233	12.9401	11.4216	19.3045	5.03444	6.07724	4.17255	7.13526	7.35623	6.89898	14.534	7.5091	11.0839	12.1163	13.4569	9.43562	10.7777	12.8883	9.69375
CUFF38.269.2	7.05744	6.55621	6.80968	4.91966	5.08524	4.9355	5.62881	6.20668	6.84559	10.9832	10.752	10.3844	4.72769	8.96698	4.08793	7.11996	7.35257	7.52068	8.04021	4.57889	8.95263
CUFF38.289.1	3.30837	5.44942	5.92571	13.0065	7.38114	4.64898	11.8831	9.64888	14.4983	9.74695	2.87646	5.70908	10.3912	0.56002	6.40896	8.561	8.39504	8.76916	4.60864	8.11698	5.55773
CUFF38.343.1	9.50329	8.95584	5.7204	6.22275	11.2507	12.6041	12.2067	6.94031	11.7995	23.4371	21.0747	23.3588	8.76954	9.30294	13.8817	11.9876	13.7216	7.89227	7.51553	9.1015	7.10545
CUFF38.469.1	23.1374	22.2566	27.6582	21.3847	33.4041	21.6172	22.2103	33.7537	37.4556	16.1886	16.5173	11.4915	23.9908	25.4757	21.9125	18.9969	18.1128	20.5203	24.4558	20.4716	27.0234
CUFF38.49.1	85.1853	124.727	113.666	59.1099	32.6718	206.565	62.1548	45.9754	52.2633	54.2725	88.6241	99.7724	62.0372	115.591	54.4103	73.2901	53.0543	99.3821	97.4391	42.6505	105.834
CUFF38.519.1	3.84249	4.3717	3.74128	2.8649	1.81219	2.75065	2.09859	1.5076	1.25865	2.62049	2.87355	2.72024	3.61269	4.09268	3.60435	3.51991	3.63433	3.47918	5.72425	4.35247	5.21758
CUFF38.541.1	8.92178	9.98749	11.9607	10.8721	12.1946	12.3743	1.87462	2.44292	6.53961	14.2796	8.08481	15.4584	9.29455	13.7766	13.2061	7.23062	7.66409	8.22908	9.52833	9.2204	14.6682
CUFF38.557.1	3.39812	4.06135	3.84123	2.73677	2.53506	0.955197	2.44557	1.68512	2.71015	5.99249	5.33476	5.42647	3.27648	3.40644	3.13225	3.2054	2.70457	3.63633	3.16934	3.3354	3.36717
CUFF38.81.1	2.3124	2.5589	4.67002	5.83602	3.92751	1.47566	3.24164	13.2146	0	2.04652	13.582	6.53502	8.26735	1.96338	0.466639	0.806948	0	1.20019	3.50597	7.35441	6.79011
CUFF38.97.1	0	0	0	0	1.08214	0	11.3959	5.85343	9.65311	14.0339	16.3371	17.2105	0	5.16641	0	2.16857	2.29902	0	3.2513	0	3.33477
CUFF39.106.1	2.23548	2.41097	2.83666	1.82122	0.819872	1.35805	1.21598	1.28044	1.11918	1.88216	2.27732	2.42031	1.4993	1.79987	1.26087	1.83257	1.12772	1.68266	3.38838	1.14939	2.13571
CUFF39.40.1	39.9305	40.2321	38.1021	29.2163	34.4927	30.5649	66.0038	66.9921	62.2127	48.4887	46.7836	45.3715	34.1637	44.8974	32.8021	41.7728	40.1748	43.2846	40.657	32.6992	42.2064
CUFF39.534.1	6.6095	6.94719	6.78607	5.7834	4.18634	2.79166	4.43016	3.34127	3.84155	8.39129	8.33414	7.80492	7.07455	5.35466	5.45588	4.53386	3.89814	5.50713	8.29053	6.45498	6.40234
CUFF39.611.1	2.26475	3.14589	2.17872	3.37068	3.76073	2.83389	1.01859	1.1599	2.38779	2.28628	2.06001	2.01806	3.32944	3.22161	3.81278	2.38605	2.53168	1.83177	3.0293	3.51456	3.31479
CUFF39.645.1	46.0419	43.4839	52.3229	43.1359	47.3549	55.6741	81.4142	101.804	94.03	43.7602	40.27	38.9811	39.4716	63.5402	39.8816	49.7375	52.3128	49.282	55.9229	40.5188	56.5285
CUFF39.679.1	15.4188	16.8149	14.4582	14.0198	13.0074	14.0051	11.7969	9.24747	9.26411	8.82091	7.31506	8.75832	11.4103	10.645	7.95374	9.99065	10.1196	11.4968	13.0674	10.1764	10.7881
CUFF4.219.1	2.7316	3.1279	1.96512	3.16141	3.70009	2.47955	2.59256	2.31506	2.57758	0.51534	0.967823	2.15816	2.83104	1.65379	2.15138	1.67326	2.75678	1.2173	1.99785	2.49624	1.66
CUFF4.254.1	1.0312	0.927335	1.02674	1.01586	0.9453	0.942648	0.366902	0.191615	0.709292	0.465384	0.66381	0.759963	0.824899	0.673251	0.720169	0.601503	0.637475	0.745309	1.06748	0.894365	0.827884
CUFF4.34.1	123.078	133.686	133.909	139.631	166.536	130.371	225.061	270.292	250.093	93.2153	97.921	92.8694	117.417	141.835	120.388	145.265	150.649	129.844	116.562	116.5	133.906
CUFF4.358.1	0.975145	1.02894	0	0	0	0	5.69762	10.5359	9.65311	26.7921	38.12	21.7996	0	3.09985	0	0	1.14951	0	1.08377	0	1.11144
CUFF4.360.1	0	0	0	1.02499	5.00732	0	23.0577	44.2223	48.914	79.5371	82.1643	60.0969	2.08923	7.61709	1.95883	6.9936	5.29539	6.55891	4.99649	0	4.10618
CUFF4.469.1	0.908841	2.00364	1.47383	1.44858	1.31692	3.00443	2.40159	1.92186	1.82891	2.26035	2.99687	2.79284	1.5487	1.96537	1.72269	1.79257	1.71717	1.61197	1.6588	1.48076	2.34249
CUFF4.475.1	41.1117	37.8375	40.7771	79.7928	94.5058	89.7792	35.6863	37.6538	37.2867	42.7808	45.6725	39.2274	66.6997	44.7119	72.4229	51.8531	56.0888	43.3638	33.3334	74.7272	38.0208
CUFF4.508.2	9.07176	9.2585	8.74891	7.82932	4.22394	6.15815	15.2866	9.56361	9.19738	12.9743	13.1694	13.8371	8.4422	8.49122	6.07317	7.17633	5.67935	8.85374	10.6577	7.03983	8.80467
CUFF4.6.1	43.9208	50.5351	42.1895	50.4002	63.5628	19.7399	12.3016	14.0732	13.8199	9.10499	25.3927	24.5655	51.9749	16.8454	57.2441	48.3881	24.3848	42.3153	36.3283	55.2558	34.6167
CUFF4.634.1	3.94355	1.72109	3.31792	2.81535	1.07809	7.57496	2.73458	1.74662	0.894682	3.85535	4.31984	6.06269	3.73922	2.80643	1.7203	1.44542	1.25698	1.62804	2.41927	2.1574	1.69905
CUFF4.649.1	28.6433	28.9818	27.408	56.0858	58.0763	61.6689	63.674	57.7297	58.9538	72.1349	61.665	65.5291	29.3716	28.7345	25.4347	31.4763	31.9402	33.1974	30.6072	26.3816	31.1409
CUFF4.701.1	9.20608	9.6244	9.8298	8.29359	7.90533	6.01665	3.92899	3.90619	3.82933	11.4707	13.245	13.1034	10.6758	10.684	9.56354	6.51074	5.72465	6.63692	12.0996	8.94575	11.0302
CUFF40.132.1	113.75	110.376	113.682	102.526	85.475	10.7734	81.9748	46.0118	41.1166	110.137	107.137	100.771	257.418	132.343	234.096	305.434	281.35	202.92	186.262	256.101	176.319
CUFF40.156.1	4.09229	3.11627	3.2314	3.68897	3.96412	4.99827	14.671	14.0118	12.7323	12.0708	14.7702	13.3027	3.17886	4.94227	3.24292	5.00515	5.02454	6.89937	5.61799	2.40865	5.94749
CUFF40.160.1	11.0233	10.3984	12.0597	6.15193	5.02785	3.07691	4.6425	5.52589	3.82432	8.39589	6.98216	7.91813	7.74973	10.1536	6.96164	9.1959	9.11048	9.95269	12.5981	6.97392	11.165
CUFF40.164.1	6.70195	6.85505	5.76697	4.04839	5.91516	13.8834	2.80122	4.28227	5.31888	3.25668	3.91017	2.14237	4.06147	6.797	5.24508	6.11488	3.51728	5.42306	4.62349	5.03543	2.88877
CUFF40.170.1	3.11358	3.89767	3.40105	1.43338	4.00399	0.609134	12.3713	5.00568	8.78748	3.94261	3.23662	2.52421	0.834528	3.36872	2.90976	3.53799	1.44227	3.47269	3.55513	2.11588	4.30285
CUFF40.174.1	155.193	159.289	162.849	145.221	166.877	111.305	33.386	36.4921	34.4867	41.1624	38.0374	31.8181	163.792	134.598	171.627	134.169	126.84	109.605	109.354	161.901	142.33
CUFF40.316.1	0.645107	1.04301	0.753187	1.50338	1.24238	1.71765	2.0578	2.0753	1.85587	1.55781	1.64675	2.30455	1.18447	1.18931	0.565649	1.08323	0.794787	0.703431	2.09459	1.53903	2.03453
CUFF40.328.1	13.0406	13.082	13.2531	10.0359	7.54131	11.2072	17.1835	15.0434	15.1908	21.0947	20.6444	19.5358	9.26885	14.586	9.0391	14.141	12.7322	13.9862	15.4153	9.36757	16.2206
CUFF40.37.1	14.6232	14.9935	12.6421	10.9805	15.1466	5.95764	31.0578	25.243	28.1459	27.7461	26.1181	26.3153	10.0063	16.0914	7.75237	14.6064	14.6258	14.3509	13.558	7.75923	14.1433
CUFF40.38.1	19.8996	21.1488	18.1213	15.3916	15.6246	14.9665	36.5062	31.5322	31.1057	15.3654	15.2014	15.107	13.0354	17.9924	13.5862	20.9939	21.1051	21.2771	18.9264	13.8289	16.7254
CUFF40.5.1	6.80635	3.49927	5.93128	7.23159	6.2348	1.98145	2.11504	3.30597	1.21492	3.68446	2.65739	5.97264	6.21702	2.8856	5.65856	1.12881	4.87394	2.4362	3.53699	4.5474	2.69541
CUFF41.132.2	72.5075	41.8009	41.4387	34.1843	13.7413	28.9738	20.9793	16	22.9766	28.0338	38.4407	35.7617	26.0531	29.9991	23.6749	21.1617	23.4666	39.4956	57.4926	26.4421	25.4469
CUFF41.181.1	6.89808	6.68019	7.50851	5.29278	4.741	3.61572	19.756	17.7788	15.1564	27.3943	24.7734	25.983	8.20114	10.9375	7.29934	9.68872	8.20614	10.0432	12.2784	7.55227	11.9939
CUFF41.363.1	40.4265	35.9277	46.0258	16.6171	18.7174	29.1006	13.0492	16.1052	15.3033	10.7199	12.1315	9.47828	40.3534	18.1861	41.9971	40.8596	32.3802	22.4325	19.5604	43.0414	20.0431
CUFF41.368.1	4.19367	4.09371	4.39342	5.4481	3.45499	3.6284	3.14251	2.78201	2.97927	1.59424	2.15166	2.24035	3.63719	2.24986	4.16817	3.57031	3.8063	3.04563	2.2672	4.5626	2.45876
CUFF41.509.2	30.8671	24.5099	37.8927	25.0191	26.0431	21.4521	19.6259	17.3647	17.8296	29.6762	18.464	20.8171	22.405	18.6188	18.5333	13.3686	12.3048	25.0193	26.9784	28.3371	16.2585
CUFF41.552.1	4.394	4.45741	6.08382	8.20244	7.38717	6.80937	9.2162	7.51525	7.96916	5.02926	3.65302	4.49023	8.16078	4.4463	5.66442	7.08204	6.35154	6.10473	3.70635	6.08346	4.81369
CUFF41.562.1	11.3188	12.9402	11.7151	9.97353	10.3379	8.19791	6.00523	4.47611	4.60814	4.19314	7.40116	12.4282	11.054	10.6466	9.26989	15.3161	13.1629	12.396	11.2238	8.84847	6.94444
CUFF41.578.1	44.5091	32.3092	32.4261	22.0732	30.8277	40.5921	21.6624	16.7141	18.5087	28.6852	27.9114	18.4305	25.5919	33.3394	29.5093	33.5481	35.0584	32.1439	25.1202	21.7707	27.6788
CUFF41.70.1	23.0002	23.6641	17.7308	18.127	15.9965	23.6354	12.0115	9.08261	8.98775	12.2209	16.7633	13.2837	16.1308	7.82094	13.5516	13.068	15.3834	16.0704	10.0449	16.12	9.04638
CUFF42.220.1	5.9999	7.71054	8.29077	11.3061	15.847	16.7452	8.37883	10.8803	8.76309	4.26613	5.56339	5.20855	9.18445	7.39474	9.55386	7.95732	8.96749	6.72515	5.2234	10.3748	6.31248
CUFF42.26.1	50.7654	49.0217	52.0558	44.8709	42.8642	45.4698	19.1877	17.831	20.7054	34.3081	33.2691	34.5008	47.0529	38.8107	55.4139	42.1971	39.7024	41.3857	37.5676	50.1194	35.4752
CUFF42.3.1	15.5402	16.3353	17.8313	12.8296	15.0151	18.8488	29.0745	33.1549	27.8467	19.4716	22.1337	20.1992	10.0719	23.4166	10.4334	16.8521	15.7017	17.7913	22.1823	11.8628	23.8145
CUFF42.344.1	1.95898	0.631602	1.64931	1.7269	0.647408	1.84491	2.31929	3.53904	3.86879	5.21351	6.87947	6.72534	1.66728	1.751	3.17583	2.45258	2.16615	1.73384	2.87593	3.17829	4.31941
CUFF42.421.1	1.11396	1.45803	1.56068	2.0069	2.27665	1.41245	0.507567	0.267077	0.274663	1.53688	1.29978	1.34737	2.08678	0.469368	1.11617	0.986544	1.48121	2.08201	1.4053	2.63736	1.65832
CUFF42.619.1	275.002	253.652	243.377	121.81	125.041	316.847	495.443	387.509	429.811	387.22	444.247	446.359	196.329	233.526	209.811	274.106	274.966	270.239	212.134	204.28	222.902
CUFF42.79.1	2.62689	2.41525	2.66997	3.98178	3.14585	3.84061	2.05305	1.98787	2.13319	1.31628	0.946357	1.3897	4.29454	1.67079	3.86991	1.99533	2.03011	2.18949	1.36431	4.50013	1.27112
CUFF43.149.2	1.22455	0	6.11322	0.237066	0	4.42679	0.00213269	0	0.335939	0.0787435	0.523713	1.36429	1.35714	0.802693	0	0	0	0.000652051	1.82277	1.55435	2.11591
CUFF43.201.1	4.79202	5.53317	6.3695	10.6854	10.2348	11.0868	3.40818	3.40004	4.66172	4.14861	3.50302	3.27281	7.60822	3.65086	7.891	4.65103	5.11408	6.25138	3.74161	6.83884	4.38629
CUFF43.256.1	18.7042	9.28756	11.4993	21.1482	8.75187	0	63.9715	66.6384	47.5743	52.4966	37.9861	46.6424	25.3078	21.4107	15.012	29.5644	28.8502	34.2415	5.91787	8.87932	13.474
CUFF43.325.1	1.72091	1.84971	2.68295	12.2182	13.9017	18.0117	14.1933	15.7549	17.7637	6.1905	9.27805	6.97093	8.13241	4.5558	6.00329	8.57486	5.49513	6.76548	5.41176	3.87636	3.58296
CUFF43.425.1	30.3032	31.0928	28.1804	35.8404	42.4561	30.0018	8.85468	13.0797	10.9534	17.4932	13.5701	15.706	40.03	23.2609	44.368	26.7163	27.9747	29.0892	26.3371	46.6796	20.8592
CUFF43.429.3	16.8505	10.9239	12.7414	21.6935	15.7798	15.0518	17.7005	13.2247	10.9409	9.208	9.96247	8.80603	20.4611	13.6529	14.8739	15.8391	12.1299	13.6881	8.88419	19.8435	11.5048
CUFF43.480.2	20.0707	20.1894	21.8763	14.2562	14.0365	15.3064	6.39203	7.17619	7.35277	10.5692	11.1219	10.7209	19.5069	17.2748	19.2616	15.0088	14.1981	14.668	17.2135	18.6994	19.8074
CUFF43.516.1	4.23011	4.08227	3.81777	3.23536	2.52927	1.58154	6.38367	5.03106	4.4759	7.74028	9.36019	9.05277	5.34547	4.00812	5.18555	6.3999	5.6678	5.60455	6.0894	5.36789	6.05947
CUFF43.559.2	1.31139	2.52542	1.00265	2.05079	1.18841	2.01948	0.834815	0.249434	0.413937	0.306591	0.311795	0.47357	2.04907	0.583954	2.41736	1.67661	2.04107	0.995006	0.136617	2.59483	0.355713
CUFF43.601.1	11.7952	15.6452	13.2051	12.1899	17.9251	13.8919	78.456	89.9864	87.1049	24.7529	21.1136	22.2677	12.6131	28.8573	11.8226	20.1173	19.0513	16.2505	22.6341	14.4971	24.3475
CUFF44.119.1	12.5985	20.6549	20.1042	32.8597	25.5724	0	37.8151	31.2881	33.5877	38.2561	51.1414	64.3105	56.1051	31.8322	30.398	78.5527	44.9916	30.451	47.586	54.4192	47.4332
CUFF44.145.1	5.38524	4.27368	5.04035	5.68521	6.70861	6.05345	12.1457	10.607	17.7364	5.45151	3.39879	4.28968	3.25331	4.19976	2.61931	5.39147	4.93511	6.24728	4.92559	4.28709	3.87852
CUFF44.267.1	0.423728	0.863432	1.36261	0.515609	0.828749	1.45077	0.49885	0.105087	0.432234	0.90481	0.910358	0.694966	0.787183	0.507738	0.940577	0.873256	1.23398	0.766846	0.536655	1.08478	1.18614
CUFF44.48.1	5.85022	5.81783	6.97078	8.96589	13.2189	3.38196	6.98059	9.34124	9.56431	4.27344	4.64247	3.97866	6.30163	7.68004	8.56096	6.76869	7.70272	8.62231	6.42888	8.09651	7.54042
CUFF44.89.1	23.4746	24.8316	22.9146	24.7257	33.7729	29.0821	20.9102	17.3058	17.1449	14.3378	15.6521	17.1103	38.1791	21.6197	34.4948	27.8572	31.4487	26.6673	19.2109	36.417	23.4527
CUFF44.97.1	3.22383	2.67002	2.78115	4.22295	3.82216	4.3933	4.23818	3.89799	4.58216	6.95112	7.88347	7.7826	5.75396	3.42651	6.61274	3.34329	5.58756	3.67039	4.9125	7.24961	4.497
CUFF45.117.2	13.1817	13.5823	12.9063	11.3031	12.1696	6.69094	80.1398	70.2761	70.8371	23.713	25.8899	27.2418	9.72176	13.0484	9.87491	22.8219	20.5966	18.6423	12.8939	8.89853	13.334
CUFF45.180.1	2.09557	2.15976	2.18426	1.43513	1.114	1.51873	6.09009	6.06742	6.52286	2.27931	2.2798	2.3544	1.90584	1.40301	1.34654	1.81822	1.91657	2.15299	1.88271	1.84302	1.73082
CUFF45.221.1	3.84381	4.21824	4.23107	3.38741	2.43755	3.22096	0.794659	1.53135	0.286383	2.78367	3.1627	3.95578	3.26775	3.63536	3.63446	4.94306	3.67355	5.25154	4.69027	3.50094	4.1581
CUFF45.223.1	2.87771	6.40229	3.05328	7.56365	3.52025	1.70114	1.72156	2.00977	2.72758	6.78048	1.52634	1.54774	8.39115	1.30481	3.71264	1.59269	2.57933	2.38171	1.85867	3.62424	4.17594
CUFF45.36.1	180.714	185.356	181.846	193.165	166.966	329.247	709.242	507.404	496.341	416.465	448.127	455.754	155.41	235.486	141.07	265.732	256.384	302.139	253.974	158.693	256.6
CUFF45.372.2	0.755005	1.89803	1.83675	32.9104	39.3837	76.014	11.7292	8.79487	8.96391	7.36022	8.80663	8.39896	1.87726	0.911912	3.50187	1.64771	1.69804	1.32832	1.14656	1.15478	1.38174
CUFF45.501.1	0.90175	0.727289	0.786906	0.619297	0.681044	0.614564	1.25441	0.728055	1.03315	0.0586726	0.158421	0.244191	1.69419	3.37771	1.73771	1.24906	1.63593	1.41996	3.1693	1.14352	3.84437
CUFF45.603.1	19.71	16.6877	19.875	11.9395	15.9837	5.44176	25.9155	33.5665	31.6887	30.2334	30.2838	30.9609	17.0121	22.23	19.4354	22.2814	26.4889	24.9605	24.3046	17.6728	23.7492
CUFF45.662.1	17.8683	16.4348	17.0294	22.9712	29.6595	20.2629	13.8142	19.3558	17.4731	12.3369	9.68059	10.2784	17.2896	13.9904	19.8095	14.2531	15.7834	15.8971	11.6562	17.5466	12.5371
CUFF45.72.1	238.805	232.972	227.457	755.773	727.737	775.114	367.062	355.671	361.461	343.915	358.132	353.618	503.767	295.505	510.017	393.929	372.872	383.617	272.517	487.447	294.531
CUFF46.108.1	2.00607	0.926902	1.33822	2.12065	2.28633	1.35709	5.25146	8.41174	9.5566	1.13824	1.60798	1.43936	1.95231	1.33742	3.20926	2.36728	3.52812	1.85533	1.26457	1.86981	0.94275
CUFF46.136.2	9.7432	9.86366	9.36079	8.70507	7.74085	9.76326	17.616	13.5367	12.4895	6.5826	8.16818	6.84315	11.2239	7.07997	11.2514	11.2478	10.6102	12.8591	6.50903	11.5251	6.65229
CUFF46.208.1	8.65605	9.15698	9.18188	9.22344	12.1289	6.55241	10.5275	15.6518	16.4272	8.10778	5.86017	7.83796	7.80871	10.0341	7.65678	8.90114	7.87728	9.22397	7.84258	7.45539	7.719
CUFF46.277.1	3.41244	3.93486	2.90582	2.80514	2.86882	1.29716	7.16532	7.30595	7.03957	4.10901	4.02551	3.75921	3.70902	4.18062	3.31646	3.15747	2.92802	3.87621	3.51575	2.85644	3.6968
CUFF46.422.1	129.685	131.171	129.563	110.362	109.872	126.657	311.925	293.158	280.782	305.245	308.064	296.396	125.351	192.056	131.594	150.614	149.383	154.686	193.645	129.499	192.768
CUFF46.423.2	2.59915	4.38456	3.85493	4.2259	4.22717	3.78088	9.41146	10.9647	10.9006	18.3717	18.6424	15.8998	4.79037	6.86613	3.44474	5.65104	5.63927	5.21982	6.23056	3.19527	8.19455
CUFF46.547.1	7.51103	8.74538	6.42687	6.87498	10.8057	7.2612	13.9011	10.8054	13.4231	7.33087	3.07616	3.20254	4.23578	4.26504	6.70243	14.1238	8.03279	9.91923	3.11445	4.68638	3.62122
CUFF47.19.2	5.00711	5.53898	5.85091	3.51692	3.98192	1.96146	2.52976	2.6536	3.05442	4.30685	4.92477	2.81645	3.30998	3.43645	4.48368	7.6548	6.12288	4.72937	3.88252	4.85006	4.63211
CUFF47.192.2	0.650185	0.863802	0.787328	0.705458	0.168994	0.145712	1.80131	1.08589	1.18975	2.38744	1.90963	1.46669	1.45858	1.14475	1.62279	0.821688	0.735476	1.44805	1.03889	1.28776	1.60079
CUFF48.10.2	2.36924	2.32063	3.79396	1.69909	1.40756	2.73558	12.809	10.0994	8.45149	6.44159	7.09609	7.35187	4.3156	5.87909	4.22101	3.14566	3.29438	3.33509	6.80852	3.15048	6.59462
CUFF48.133.2	3.4867	4.51215	4.1415	5.04842	2.3012	21.5287	2.41294	0.270079	5.28674	3.81729	1.47074	2.70853	3.76073	3.12135	0.330728	1.64564	0.941433	2.24682	3.84328	4.21597	2.93951
CUFF48.198.2	28.1863	34.8765	36.9258	37.1582	40.2029	73.4687	24.5726	24.4175	29.4203	11.7184	8.47455	16.0587	35.1487	12.8029	39.7199	28.9125	22.8488	18.9762	14.0851	30.5301	14.2802
CUFF48.199.1	5.70914	4.58646	4.58018	12.1972	16.6173	9.81298	10.1046	13.3187	12.1669	14.5682	14.611	14.0249	10.4891	6.71967	9.50961	7.74018	7.36943	6.46857	7.16079	7.81153	5.51812
CUFF48.242.1	16.9381	15.7789	14.3288	20.7143	29.3463	54.3794	33.4619	36.4162	36.017	13.6727	14.0672	17.3036	12.4765	22.3454	18.2565	22.0816	23.4653	15.1021	17.5732	17.0514	17.1795
CUFF48.388.1	1.40042	1.87437	1.86501	1.48084	0.881996	1.32588	1.16975	0.985865	0.551625	1.63595	2.2031	2.08091	1.92946	2.24939	1.68291	0.743284	1.57671	1.41354	2.1301	1.19517	2.04569
CUFF48.458.1	2.9009	4.89712	2.92571	2.77186	3.66917	2.85315	26.2741	23.9913	24.8301	11.6166	10.3462	10.3816	4.11504	5.40368	4.95342	10.2385	8.23984	8.33239	6.21112	4.18906	6.68081
CUFF48.485.1	57.735	43.6745	40.087	29.6125	33.7868	54.7384	29.2137	47.3895	50.2582	30.308	24.0801	18.2332	56.2129	64.8502	43.3198	39.4035	50.4331	39.9065	44.2314	35.4553	43.4977
CUFF48.534.2	6.09471	6.04754	5.73594	8.23656	9.55576	12.1584	13.2878	13.996	13.9416	6.74042	6.0902	7.45812	7.51112	5.94361	9.10266	6.27675	6.34974	5.24289	5.3225	8.26792	4.99674
CUFF48.618.1	18.4524	19.4458	19.4718	14.307	11.8323	17.353	10.1476	8.16513	10.9921	16.7151	13.2374	16.94	21.5095	16.4485	20.9248	14.1264	13.3588	15.722	16.2543	23.5008	17.5428
CUFF48.619.2	52.4137	51.1818	53.1744	49.4558	41.0798	56.7416	38.1632	34.8427	34.6372	82.0104	80.7054	84.7263	75.4922	53.1859	77.1043	46.4643	41.5022	47.6727	46.3174	78.7848	51.1806
CUFF48.73.2	28.2347	31.2971	30.5712	22.7574	33.8796	50.2934	29.2731	42.194	33.6679	15.7245	22.5735	19.1804	21.2547	23.6469	31.7106	19.0865	33.3745	20.5545	22.3752	25.0078	24.0525
CUFF48.735.1	30.239	30.6285	27.8042	21.6681	24.6728	28.6532	13.4093	20.8379	20.0023	39.5485	37.5544	37.9285	21.155	35.593	24.5057	27.4359	28.0314	26.1561	32.9439	23.1206	37.4855
CUFF48.776.2	29.7063	30.4217	28.9097	35.7163	37.5304	31.5125	42.5152	37.864	38.9187	17.3409	19.2115	19.4102	35.4222	20.3828	34.1788	30.2537	28.3939	27.3331	18.8903	31.6426	20.3726
CUFF48.832.1	0.199069	0.306376	0.371762	2.74555	4.0703	7.19978	0.566752	0.543483	1.89439	4.09709	3.18515	4.49305	3.28782	0.796984	3.22417	0.206064	0.627665	0	1.01756	4.35171	1.08862
CUFF48.840.1	2.89686	2.66787	4.10778	3.79081	4.47345	5.80835	7.31246	6.8594	5.79797	5.05695	7.31735	3.70039	3.05669	5.3829	2.48651	4.75427	1.94409	1.52349	3.80442	4.3317	3.77571
CUFF48.86.1	4.26719	3.56255	4.51731	6.84754	5.78751	10.2118	2.8062	1.71998	2.24757	3.13808	1.70597	2.55373	4.80221	3.15645	5.85742	4.87233	4.12993	2.49597	4.05152	6.00236	3.63127
CUFF49.1.1	21.3887	17.3506	16.7633	18.6771	23.2995	49.9456	23.42	27.6359	25.5369	13.3493	14.2039	10.4713	17.8416	15.8817	20.5164	21.6323	15.1933	17.4516	17.0238	17.7304	16.215
CUFF49.128.1	17.9235	15.9913	16.3561	24.3776	19.4468	10.9185	16.3964	22.4321	24.0446	3.55812	3.87617	4.67729	19.1249	10.9301	27.5553	10.3709	15.8607	11.8953	9.79402	23.0555	15.2007
CUFF49.191.1	19.2163	19.496	19.5316	19.5672	19.3685	21.2621	40.9812	43.3167	40.4397	20.4021	23.6081	22.4169	17.0027	23.2276	19.0214	21.6853	24.4328	22.4517	23.5406	16.2429	22.1367
CUFF49.208.2	2.94314	4.54611	2.98993	3.79641	3.80377	4.23091	7.79418	7.6169	9.46077	6.88511	6.43247	7.35449	2.29538	5.68513	2.44742	5.44268	4.08005	4.35122	4.671	1.93554	5.62637
CUFF49.326.1	4.08592	5.59349	2.74843	3.25658	3.42114	4.23069	65.7941	53.5195	58.8664	72.0945	84.7459	70.0699	3.33613	15.0981	6.55715	17.1311	16.3565	15.777	21.1906	3.05948	22.7631
CUFF49.357.2	6.04802	4.9376	5.99347	3.74515	2.76629	2.53271	3.48567	2.42708	1.64092	2.1308	2.44663	4.35168	6.30781	4.32723	5.46488	2.79742	2.79604	3.89406	4.77827	3.16475	3.81612
CUFF49.359.1	1.26811	1.15443	0.692973	1.03419	0.779528	0.724077	2.53503	2.18893	2.0115	3.39972	2.53755	2.45118	1.03755	1.45399	1.43097	1.33849	1.52985	1.43157	0.93101	1.30735	1.21908
CUFF49.360.1	8.9457	7.97473	11.5319	5.20544	4.97996	4.43795	21.0795	18.0427	14.7889	45.0697	46.9717	40.7691	20.0384	12.0613	19.1899	15.7107	15.346	15.2369	14.1252	19.223	16.118
CUFF5.14.2	316.843	317.124	306.372	346.772	449.677	228.495	848.993	1142.7	1202.99	531.993	347.143	423.207	357.349	521.728	387.527	367.234	264.437	285.727	425.17	407.513	352.023
CUFF5.169.1	10.1794	11.1773	11.0969	9.58876	16.3108	17.3817	30.4906	31.9277	38.7861	17.1035	14.0699	17.4789	11.8816	19.6762	9.31822	12.4303	10.3713	10.7229	13.1072	10.4466	16.84
CUFF5.242.1	5.01286	4.09851	3.9135	4.39326	4.54317	2.78562	7.82258	7.1422	8.08108	3.8398	4.36677	3.85982	3.54933	4.11533	4.22225	3.8003	3.86574	3.37471	3.84665	3.52944	4.3217
CUFF5.268.2	41.0577	42.7777	42.4405	30.8244	35.2753	47.2656	208.246	159.596	153.098	113.891	137.258	136.949	37.773	78.0195	36.3572	67.2796	69.6412	70.6968	65.9034	34.3716	71.3098
CUFF5.33.1	3.76244	4.13453	4.44683	7.42664	5.3155	14.345	0.207159	0.108746	0.0883083	9.98963	10.7108	9.24348	5.28565	4.9648	3.9867	14.3523	12.8094	12.6568	4.38416	5.43569	6.31355
CUFF5.338.1	6.60524	6.48265	3.3488	2.55933	4.15618	8.9145	1.5027	1.07007	3.43386	2.27913	2.06989	3.70639	2.77549	5.59883	5.61547	4.19638	3.32405	2.29155	1.95383	4.13787	1.86162
CUFF5.351.1	83.0563	76.04	79.0813	82.9633	66.9499	110.171	42.4753	47.54	50.4955	23.5534	22.2626	24.5638	68.4838	40.3281	57.36	77.653	48.943	65.3855	33.1788	74.8321	37.4244
CUFF5.358.2	8.86865	9.97787	9.11812	7.92575	9.84243	9.93634	3.2526	5.4516	3.74184	8.28731	8.30508	8.64251	7.98331	7.67693	8.87166	7.80968	9.68531	8.91562	8.97915	8.89357	8.7225
CUFF5.409.1	10.4802	12.4588	8.94161	16.1066	16.6773	14.028	20.0605	20.8304	21.4116	37.4471	38.6635	39.7508	13.1733	14.5958	11.9219	15.8256	13.7427	13.9245	14.7134	12.3847	16.825
CUFF5.44.2	35.5715	36.3187	38.6612	41.1708	51.0059	41.0344	70.874	85.3994	82.8029	47.0202	44.0369	40.0371	29.0748	39.1834	34.0549	45.5048	45.5976	38.8499	36.6824	36.2684	37.2832
CUFF5.504.1	6.19493	5.85225	5.61664	6.12682	4.06588	3.9067	2.5422	2.53268	3.06907	6.62627	5.48287	5.52504	6.47419	4.99338	6.03298	4.80325	4.1707	5.19115	6.05653	5.65158	5.96811
CUFF50.10.1	7.48126	7.62532	7.83794	5.28688	4.67275	5.49119	11.3503	8.8865	8.40567	11.6992	9.94566	11.3527	5.10358	8.54418	4.44934	7.06129	4.95152	7.87901	10.6212	5.1338	8.81583
CUFF50.117.1	33.8718	33.6142	17.529	112.065	38.4267	55.0534	21.6097	43.858	84.8943	51.982	86.9933	44.1187	115.967	119.2	107.85	160.289	19.6617	93.801	94.5124	196.303	75.7147
CUFF50.146.1	4.46654	5.27431	5.45173	3.06466	4.1183	0.871026	1.78521	1.88322	2.45282	4.6281	3.17203	5.47633	2.88111	3.52516	3.81898	3.19249	2.73578	3.36231	4.27945	4.36807	4.44708
CUFF50.275.1	5.21005	7.16736	6.63058	8.26283	5.33831	6.95377	2.44914	2.55699	1.75484	4.42929	9.00035	4.89274	5.66275	3.00299	3.83605	5.51718	5.84788	6.3169	11.082	8.04116	6.20253
CUFF50.327.1	105.239	110.083	109.327	190.197	186.702	150.14	100.39	102.81	93.2892	65.8514	62.1784	61.984	161.252	72.4883	168.174	118.064	117.826	111.785	75.1144	166.463	73.8169
CUFF50.384.1	21.8631	20.4652	19.414	17.4355	15.689	10.811	10.7974	8.78909	10.3579	11.5685	11.1277	11.5348	21.6045	9.45869	23.5881	23.9056	23.4393	17.502	9.44262	21.679	9.60385
CUFF50.479.1	3.48188	1.60159	2.56106	7.14123	9.04568	12.8515	9.96022	8.45996	10.4469	5.22365	4.90679	6.98084	2.39663	0.992606	9.37169	2.60631	4.41986	1.93906	0.785716	8.8652	2.19864
CUFF50.542.3	9.74802	11.7235	10.8006	14.3459	12.3404	18.5599	5.34337	5.0199	4.56538	8.38926	7.14486	9.35198	12.134	7.40747	13.6623	10.3566	9.03871	9.83549	9.10357	11.8996	8.88319
CUFF50.628.1	804.007	886.209	835.142	789.972	1003.55	925.103	1340.75	1574.75	1777.72	773.565	833.358	746.065	876.335	991.055	966.634	874.573	1099.71	707.961	838.51	878.875	863.229
CUFF51.316.1	5.27758	7.7916	6.88195	4.66751	4.1516	7.54967	1.16826	1.15708	2.24054	1.91328	4.50869	2.83736	5.27654	3.61745	4.93058	3.5036	3.06011	5.00486	5.5623	4.75164	5.183
CUFF51.373.1	12.188	13.0132	12.2357	16.3287	15.2124	39.2524	7.63784	6.79357	5.16965	17.5547	19.0239	20.1905	11.9264	13.5508	14.2318	11.4024	10.2383	8.84143	13.7514	15.0629	17.0616
CUFF51.413.1	21.4823	23.3817	22.7862	20.1636	14.3865	27.8517	9.33963	6.4985	6.68318	16.8002	17.7837	17.8108	25.825	14.2583	21.4773	16.5992	14.0275	20.5029	17.8501	24.2062	14.8938
CUFF51.452.1	1.32601	0.853558	0.496646	0.293085	0.584676	0.933659	8.05163	5.1187	5.57755	0.620534	2.75842	0.860592	0.284524	0.794985	0.541046	2.50474	0.884927	2.66405	0.559293	1.3523	0.586547
CUFF51.559.3	13.82	13.6223	12.6052	10.8313	8.36255	8.37865	8.24936	6.75711	6.8221	11.9131	12.563	12.9362	9.87483	8.64085	9.64094	10.3601	10.063	11.2442	9.26753	9.85008	9.79234
CUFF51.585.1	3.03632	3.62036	3.32425	2.89235	1.39956	2.7159	2.58142	1.32135	1.29671	3.68369	4.03351	4.18661	3.39193	2.09937	2.11021	1.82337	1.51353	2.38098	4.73242	2.99253	2.69609
CUFF51.591.1	19.0452	21.0058	20.1559	15.6599	15.3151	15.8682	8.01605	7.61836	8.0029	14.1347	15.6205	14.0991	18.5822	18.0664	18.0445	17.474	17.3967	17.476	15.6689	18.4576	18.1541
CUFF52.145.1	1163.36	1197.57	1147.86	1130.86	1400.03	1196.04	438.756	618.431	669.475	348.22	307.996	307.989	1348.15	1042.49	1500.48	810.456	890.798	746.2	886.659	1386.44	925.673
CUFF52.186.1	2.43419	2.59396	2.93385	2.63457	2.57835	2.54911	11.364	8.04485	8.34331	8.8089	9.42788	11.0513	2.13922	3.70737	2.18466	3.74257	3.46194	3.68027	3.86152	2.48008	4.04021
CUFF52.190.1	9.10154	9.62549	9.74946	5.36197	4.6676	5.03949	3.78608	3.9893	3.11067	7.39821	7.9787	6.4948	5.96825	9.54151	6.08783	5.40199	6.0644	6.57652	9.26567	6.05891	8.65679
CUFF52.397.1	47.2761	61.0467	55.7653	87.9912	77.8851	51.6387	31.2109	39.643	43.2508	63.0255	33.0944	55.8809	64.9868	50.7763	53.8674	55.4439	81.2415	46.1173	47.1832	55.8076	52.5669
CUFF52.409.2	7.18435	6.7787	5.88039	4.4902	4.61234	6.79321	5.9118	2.96362	2.70922	6.90134	8.30547	8.1079	7.08027	3.75365	6.56796	5.51601	4.94392	6.69954	4.19477	6.41363	3.91964
CUFF52.471.1	25.6971	34.0968	24.6461	32.0308	33.1012	0.653858	67.3538	55.0818	54.0276	83.9243	85.3025	150.29	126.919	77.9131	84.811	147.199	124.899	60.215	47.8159	107.21	79.2857
CUFF52.58.2	13.0367	12.0851	12.5633	5.64578	4.90658	8.3103	6.60562	6.02818	5.97962	14.5939	14.3975	15.2107	7.55283	14.2471	7.67394	10.0911	8.2171	10.2128	14.5668	6.95909	14.3468
CUFF52.93.1	3.58862	4.10354	4.29548	4.09547	2.96256	2.59669	1.53838	1.75241	0.846438	3.76167	2.43907	3.202	5.07196	2.3552	4.17421	3.00446	2.24633	3.11177	5.00799	4.69361	3.16825
CUFF53.133.1	0.336466	0.595418	0.889486	0.895939	0.608155	0.544626	2.71513	3.91969	1.93373	0.763091	0.823411	0.711513	0.387028	0.726965	0.493245	0.416736	0.403806	1.37544	0.977966	0.607726	0.516528
CUFF53.153.1	10.4271	10.0497	10.5649	9.26115	6.93617	9.00547	14.1057	11.3854	10.7464	20.3265	19.4815	20.8141	15.0425	11.926	13.2232	10.9742	9.75955	11.8752	12.9537	13.0915	12.1057
CUFF53.177.1	14.0555	14.9527	18.4541	11.7102	16.4595	14.3695	9.57064	12.2966	11.8723	10.799	7.32075	7.45374	15.6264	5.86901	12.5551	11.0949	13.7822	12.8047	8.825	14.9835	9.14092
CUFF53.25.1	3.93882	3.76536	2.66633	3.18907	2.3909	1.07385	2.01571	4.66183	2.01718	6.22578	3.96654	4.74029	2.38807	3.83751	3.94527	4.48812	4.33372	3.03832	2.3353	2.89633	2.73522
CUFF53.276.1	6.1486	5.678	6.14301	7.73844	7.74657	6.38528	3.91331	4.07092	4.63095	2.58225	2.23944	1.94063	6.95365	4.04645	8.71824	5.61393	5.07429	5.25389	4.58476	6.7704	4.8108
CUFF53.389.1	37.9452	38.1364	34.3395	21.1206	20.352	18.4514	27.6791	26.8238	32.7098	27.3183	28.9636	25.2106	39.4331	37.2722	36.0983	32.2517	28.7566	29.0559	39.685	39.0848	41.1879
CUFF53.484.1	7.03955	5.27061	4.19156	4.93978	2.35032	3.51294	1.61015	2.65313	1.24084	10.1482	9.49087	10.3197	12.5083	4.87976	7.57771	1.1144	2.36227	3.54746	7.84015	12.7805	4.70715
CUFF54.383.2	214.875	240.937	252.762	172.736	253.952	131.97	112.614	155.457	189.462	151.254	128.444	116.491	232.009	314.373	257.684	159.231	186.565	147.881	255.87	243.686	244.205
CUFF54.410.2	25.7043	26.7696	27.4341	23.1616	18.2114	17.3152	37.2633	27.5618	24.1388	37.1285	36.2143	38.5352	22.1742	23.9627	19.6896	22.5625	21.3545	26.9477	28.4615	21.5745	25.6459
CUFF54.452.1	2.38609	2.21128	0	2.75411	0	1.36911	1.84005	0	0	2.82754	1.00875	0.161303	0.0145592	0.920586	0	1.14424	0	1.1945	0	0	0
CUFF54.467.1	9.92784	10.0446	12.6833	9.1752	13.9691	11.8579	16.8817	21.2088	19.6491	7.97889	7.67906	7.88056	9.39299	12.675	9.10384	11.3924	8.96823	12.7264	6.34626	11.2943	8.62742
CUFF54.540.1	23.2956	20.5354	22.2794	26.5774	28.5215	17.8781	76.2972	89.7316	96.3383	95.7854	86.2466	79.9676	29.0521	34.9595	24.5714	34.135	34.1983	36.857	36.8733	28.4389	35.3493
CUFF54.554.1	161.534	135.582	135.729	216.615	325.151	423.659	206.97	249.699	299.59	200.889	186.057	154.54	222.011	163.889	239.95	195.777	203.869	138.349	143.921	184.62	141.286
CUFF54.689.3	22.8242	17.3984	18.0025	18.7343	17.1422	18.7237	12.4693	11.0812	10.8643	7.02874	5.25466	6.52794	21.0586	14.3934	19.5975	12.1529	12.6467	15.7875	12.46	21.5811	12.8153
CUFF55.11.3	64.5635	64.6396	69.8362	177.346	208.363	236.941	103.549	112.583	112.697	63.7299	62.9887	64.1612	80.1838	66.1989	79.836	66.8121	65.8894	62.4581	61.656	75.1781	60.6541
CUFF55.147.2	6.16667	6.08526	5.15709	4.14434	5.01769	11.8813	1.50158	1.95384	1.32685	4.01456	2.97733	3.45446	7.84392	5.60681	5.42892	4.81541	3.40972	3.04841	7.37235	5.38072	5.28389
CUFF55.32.1	66.2521	58.4759	62.0882	29.4075	39.0651	33.2566	13.258	15.422	15.9671	25.6547	22.1355	20.6916	43.3073	46.4761	42.3505	39.7528	34.3412	36.1806	45.6716	39.4163	49.8545
CUFF55.371.2	4.32883	2.96144	3.76301	3.92048	4.37196	5.98843	8.07745	6.60891	6.96258	3.59302	3.55125	2.53881	4.5482	3.36358	3.91915	5.82223	3.51095	4.37693	3.3702	4.01411	3.69784
CUFF55.379.1	22.0541	22.8439	21.4314	20.5429	21.802	14.0344	36.5998	30.7687	30.7059	61.2456	54.9798	58.5576	19.511	26.9974	21.9809	26.2459	23.1102	22.4276	25.5786	21.569	30.2619
CUFF56.189.2	5.22846	5.79343	5.92341	6.31413	6.15482	4.94519	3.54469	2.86845	2.45969	8.91424	9.5635	7.40775	6.21708	4.34448	6.81144	5.42765	5.45107	5.05149	3.74241	5.74731	4.59717
CUFF56.256.1	30.2412	28.6401	28.4751	43.5872	64.0099	21.9845	8.18205	12.327	15.8748	18.0346	14.2389	11.9321	17.0132	25.154	20.2138	26.3934	34.0242	27.8009	25.7419	23.5551	27.3728
CUFF56.267.1	4.60817	4.64439	4.87955	15.2492	13.8029	14.842	4.27568	3.84929	3.75241	12.0901	11.0744	12.0367	4.51066	4.68258	5.22474	5.83221	3.60648	4.37139	4.44247	4.403	5.15238
CUFF56.268.1	8.99455	6.93216	8.29752	5.96797	6.73586	9.01406	3.52246	3.80529	4.55982	5.03351	4.18331	4.75279	8.14538	7.47004	7.13769	6.18412	8.48114	5.93591	6.33654	7.07631	4.79271
CUFF56.545.1	10.9021	9.62605	9.70183	5.94509	5.45276	6.18495	3.37032	3.23559	3.06607	8.19177	7.52532	9.6557	8.38039	8.77833	8.34457	8.95604	10.2827	10.676	9.24311	9.82954	8.47192
CUFF56.573.3	74.9327	80.8646	74.836	78.0036	80.5817	25.8278	19.1146	25.7291	26.9241	34.54	33.3095	33.4448	76.5141	71.7891	109.498	71.7273	65.1647	62.9396	60.2556	77.7886	67.4572
CUFF56.592.2	252.695	252.432	250.76	255.035	294.688	487.855	378.812	366.504	397.277	162.422	177.33	164.928	249.225	239.75	280.878	254.214	269.868	229.777	203.294	260.428	225.365
CUFF56.76.1	0.370479	0.301008	0.432812	0.407076	0.2035	0.54672	0.606433	0.515454	0.106487	1.36646	0.663155	1.08101	0.585997	0.407553	0.882618	0.484298	0.606435	0.70812	0.195894	0.278943	0.50853
CUFF57.147.1	18.8103	19.7544	16.0931	20.0332	10.6591	8.30342	7.12731	5.78036	8.78354	15.9094	18.9904	18.7836	19.8816	14.3027	18.7848	23.2077	26.0217	23.4237	18.2895	26.2689	14.8998
CUFF57.273.1	8.04523	10.2326	10.2356	10.6235	13.6846	10.6409	7.41327	6.66056	11.5224	6.4586	3.5934	4.80339	12.1038	8.51653	11.1673	9.85341	8.62007	8.71092	7.93955	11.889	8.84552
CUFF57.276.1	0.59053	0.72269	1.08499	0.696614	0.301311	0.162307	0.417129	0.0439438	0.180739	0.571757	0.881453	0.478876	0.402335	0.565735	0.547086	0.802239	0.601985	0.470741	0.75147	0.654118	0.474586
CUFF57.294.1	44.3254	35.891	50.9504	48.8628	44.2005	3.46623	8.47009	33.3626	6.0332	38.1752	13.9334	21.4211	92.4635	57.6578	55.3151	44.921	33.594	54.6453	52.7822	54.0069	36.7094
CUFF57.323.1	0.741647	0.850099	0.692403	0.761434	1.1729	1.48333	0.19644	0.103457	0.319144	0.733535	0.235847	0.537557	1.21085	1.36325	1.06487	0.573135	0.25309	0.603937	0.768476	1.25367	1.16777
CUFF57.39.1	13.2213	14.2387	14.6977	10.1386	13.425	22.0865	38.1872	41.9405	46.0308	14.4339	13.4279	14.1699	10.5655	17.0835	12.4892	16.4161	13.7684	13.8529	16.3858	12.9726	15.4008
CUFF57.428.1	108.765	117.967	105.795	98.6155	101.209	175.73	37.8075	38.2807	42.1113	55.3408	72.6423	77.5855	104.971	80.4457	110.804	78.5975	90.9211	94.3419	60.1856	107.395	78.3911
CUFF57.629.1	4.3661	9.1815	8.38991	4.68156	4.80307	19.8249	19.0424	26.8281	27.8364	18.9691	11.5117	15.7786	5.32725	6.70249	4.21423	8.09286	7.45371	12.3276	8.83393	3.24833	7.56299
CUFF57.70.2	0	0.558921	0.226676	3.06416	3.07077	2.95689	6.00703	10.8908	6.86117	27.9974	26.3586	22.2943	0.511458	0.239335	1.05551	0	0.266536	0.265836	0.181348	0.977824	0.666356
CUFF58.104.1	2.13725	1.89054	2.50095	1.61767	2.18721	1.91287	1.06638	1.06747	1.01722	1.36041	1.11826	0.634691	2.81253	1.72215	2.63092	2.13267	1.93944	1.62	1.57845	2.697	1.63494
CUFF58.307.1	27.9789	26.1415	28.7845	15.8032	16.2279	18.8741	36.7062	32.6366	31.6579	41.3317	48.148	45.6468	18.2585	35.913	16.4509	28.3785	28.5253	26.8005	37.8378	13.9636	37.6345
CUFF58.351.1	48.7573	51.4469	50.743	74.356	63.846	65.5008	62.6738	93.6525	63.9519	91.8586	86.0423	66.5462	72.7221	83.6958	119.161	145.294	164.38	129.675	88.8689	87.356	80.0236
CUFF58.541.1	3.39476	2.19596	2.43277	2.93635	2.86021	2.38756	1.66187	2.21809	2.17883	1.04542	1.08358	1.38774	3.93771	3.37611	4.46001	5.894	2.38322	4.4632	2.46878	4.89089	4.07378
CUFF58.7.1	2.60142	3.77118	3.94279	2.22566	1.87196	1.51609	1.40124	2.64475	1.48082	4.65752	5.19591	3.90918	2.67039	2.46489	2.63271	2.87486	3.83467	2.90362	2.96127	2.38017	3.01345
CUFF59.138.1	254.966	247.234	251.114	222.683	197.267	258.56	84.3113	77.0951	79.4188	189.917	188.359	200.431	246.408	155.674	239.936	236.711	227.051	241.522	169.14	246.11	166.868
CUFF59.208.1	249.549	263.919	250.381	254.179	334.508	277.703	504.931	621.408	622.405	255.791	250.171	251.863	208.918	311.871	237.185	282.628	315.15	274.348	267.555	225.757	279.43
CUFF59.256.1	0.0676701	0.0729633	0.695145	1.3351	1.34031	1.36214	3.01791	2.95008	2.72258	1.76512	3.38136	2.64622	8.93196	0.132924	9.82055	0.279398	0.148055	0.221006	0.280948	10.7967	0.222571
CUFF59.284.1	1.96265	1.49795	1.83294	1.26015	1.29203	0.642382	0.64145	0.943277	1.16431	1.94717	2.27146	2.06631	1.44782	1.75718	1.50199	1.18499	1.36474	1.39468	1.64679	1.52418	2.22295
CUFF59.391.1	99.1971	106.074	113.043	71.977	68.1743	48.8839	120.613	112.413	108.079	136.327	134.699	132.366	80.0665	127.173	77.8062	113.575	106.588	115.466	123.167	78.9789	122.962
CUFF59.45.1	6.51265	7.30429	5.94282	6.16653	7.00345	4.2498	1.67025	1.24829	0.966334	12.6563	11.5675	12.8817	5.06735	9.15269	5.66729	9.06454	9.75147	9.3301	11.4597	5.66159	9.08479
CUFF59.517.1	542.769	422.698	393.474	599.344	321.776	19.3181	1071.7	969.539	1053.46	1338.26	1181.54	1620.25	747.645	1161.84	472.118	689.468	942.711	1139.35	906.086	562.838	905.598
CUFF59.558.1	1.01586	1.07094	0.961702	0	0	1.15458	0	0	0	0	0	4.79914	1.18837	0	4.44618	2.26472	1.2008	4.97744	0	1.0993	3.47771
CUFF59.575.1	15.6678	15.5867	15.497	10.566	10.0386	13.3206	4.0073	4.46632	4.23679	13.7481	13.5227	12.3405	11.0579	11.8404	10.4857	15.7951	13.7212	14.6808	12.3149	11.4452	12.9948
CUFF59.82.1	87.4518	86.0745	81.9387	86.5788	80.1378	92.602	335.782	249.213	240.151	105.372	115.648	121.171	54.5267	82.5968	52.9385	116.73	107.186	113.488	79.6939	54.9985	85.3694
CUFF6.117.1	37.5023	33.2132	36.0796	36.8962	48.6903	35.4173	21.704	23.3187	23.7706	9.55024	9.93492	8.5905	38.8924	20.183	54.6296	26.5811	31.4644	25.9708	18.0936	42.1766	17.7354
CUFF6.425.1	11.4305	5.53215	1.637	4.22998	0.807997	4.05517	0.617955	1.45556	1.08455	0	1.99182	0.259817	8.26873	0.288766	5.92137	5.00605	2.26046	6.95806	3.31049	1.16174	9.95873
CUFF6.542.1	97.2325	89.3586	102.696	75.312	50.0078	24.698	58.0223	47.4264	48.8965	114.765	113.591	109.826	162.168	115.021	143.101	170.113	113.504	150.276	183.341	158.404	122.876
CUFF6.580.1	16.8506	17.1263	17.6823	16.4374	15.5923	12.3428	73.2472	74.7102	76.438	24.0441	23.1702	22.5026	15.3196	25.7632	14.2095	19.1614	19.7189	19.3551	23.241	13.2444	24.4572
CUFF6.588.1	1.29371	1.50339	0.870276	2.3944	2.80538	2.75035	3.10713	3.42893	3.71514	1.90996	1.52048	2.25529	2.07298	3.0206	1.93937	1.85684	1.53007	1.42264	2.54027	1.65779	2.42051
CUFF6.660.1	2.94314	3.03074	2.63113	4.78067	3.80377	5.13754	4.64916	3.59288	4.58256	6.00616	7.08885	8.44404	5.13085	2.7794	5.28128	5.04443	6.19041	4.63194	2.00186	6.19374	2.25055
CUFF6.677.1	0.561837	0.00501067	0.316373	2.00872	3.13158	7.97254	4.00542	1.29917	4.64896	0.946305	1.05101	0.561859	0	0.566753	3.95726	1.87477	3.54795	1.34998	0	2.1341	0.813421
CUFF6.760.1	5.63903	10.8144	6.39277	8.94686	6.14863	12.688	2.65773	4.19068	3.99508	4.02834	7.60268	8.40621	6.20694	2.83566	9.88107	5.62006	2.47236	6.56405	7.30279	6.71537	1.65631
CUFF60.135.1	1.53612	2.23955	2.61671	2.87492	1.98897	2.24453	2.11589	2.0237	1.9772	4.52489	4.61765	5.74511	4.93558	3.02331	4.62228	4.11162	3.2682	3.05812	3.57037	3.99692	3.76822
CUFF60.182.1	28.4571	41.7413	23.7859	22.8038	16.6945	9.1585	20.9907	24.695	25.9965	47.984	42.5243	41.8227	31.7126	37.3856	39.6278	59.7177	37.3315	45.3243	58.9088	51.5154	29.4037
CUFF60.194.1	11.6483	8.86022	8.63825	4.17347	5.57566	4.93409	4.59942	7.25132	7.75113	1.44914	2.85717	1.48209	22.4406	13.9986	25.1047	8.53658	7.0987	6.3874	13.3354	19.149	12.6641
CUFF60.210.1	23.8708	22.053	24.1546	15.0244	19.0752	8.93189	12.1747	15.0749	14.1904	35.2782	35.23	39.9083	26.5294	26.6799	26.6473	27.2006	24.4285	24.9109	26.8717	30.3818	30.5504
CUFF60.265.2	71.5158	70.6964	70.645	51.1979	35.0773	53.9707	22.0326	14.9385	14.5314	49.3504	44.9617	48.9079	80.6689	49.4094	71.5027	50.1323	44.0801	57.985	60.4731	75.6683	53.7549
CUFF60.284.2	184.839	163.309	238.021	253.072	299.316	370.481	489.978	628.062	774.27	188.902	212.989	235.261	165.077	344.627	174.384	209.957	190.474	153.387	203.757	167.319	284.765
CUFF60.493.1	0	2.68109	0	7.34587	4.26493	12.9561	24.5258	48.4857	41.9285	93.7625	84.8827	71.224	0	11.032	0	5.78968	4.60677	1.60482	1.44281	2.80863	11.7661
CUFF60.535.1	3.31873	0	4.27495	5.98147	5.17319	11.8918	6.53101	12.2435	7.67942	5.57557	3.67036	6.95253	3.46078	3.97489	6.79756	2.28442	5.01175	3.58874	3.10289	2.50028	3.17189
CUFF60.717.1	0.103189	0	0	3.51136	3.52101	4.75746	7.14867	6.94002	4.28267	7.88416	10.4543	10.0749	1.84548	0	0.932647	0	0.226436	0.112836	0.107407	1.03844	0
CUFF60.727.2	69.0863	76.1118	70.1263	84.6209	89.1756	125.407	44.9184	50.0796	54.2277	55.9719	58.2794	58.6998	82.0238	67.9853	78.9126	59.4095	63.0768	62.4844	65.6493	79.3134	65.9331
CUFF60.766.4	19.1228	21.0465	22.1488	15.7431	13.8694	7.60775	13.6336	10.7526	11.706	6.22106	9.71045	10.9701	16.0669	10.1023	15.17	14.1314	13.4663	12.7051	16.9399	13.0612	11.6756
CUFF60.778.2	3.32454	3.58387	3.95183	2.98241	3.99105	3.04074	8.99309	8.19767	8.25654	6.52038	5.62911	6.23445	4.04053	4.97536	3.10284	4.29232	5.62433	4.9402	4.86533	3.64161	4.39192
CUFF60.94.1	222.437	232.744	227.707	207.71	249.715	214.168	541.312	639.646	647.656	273.886	254.939	244.717	189.735	305.71	203.533	264.36	282.511	227.266	262.695	183.506	299.45
CUFF61.169.1	31.2992	31.2666	33.8637	27.9326	42.788	12.7651	31.0739	26.3431	21.7316	9.82435	16.4731	11.704	40.4483	30.9477	57.6712	27.6113	31.0311	21.7099	9.70338	51.2159	11.5112
CUFF61.186.1	8.85578	7.82676	7.65298	4.16059	5.72007	3.39227	9.26445	6.09316	2.69075	18.6445	12.8927	12.6804	13.4124	6.14636	9.46265	8.06134	11.1079	14.0143	4.03771	15.6564	7.50021
CUFF61.21.1	2.3061	1.84756	2.57665	1.75934	1.72965	1.49162	0.96135	0.623332	0.36052	1.77417	1.45617	2.20733	1.96884	2.53229	1.88255	1.43874	1.98222	1.36381	2.17032	2.13307	1.56839
CUFF61.210.2	5.00765	6.47555	6.53836	5.6489	7.03775	8.156	2.1844	2.56743	2.90006	6.87059	7.37883	7.56342	6.9838	6.47517	6.89758	4.78108	5.41718	5.06026	5.33969	7.67399	5.85704
CUFF61.217.1	1.8161	2.09624	3.15212	5.13562	6.97423	5.36454	4.91493	3.94379	3.29996	2.67585	1.27769	1.59831	3.42516	2.92327	3.76035	1.61644	2.4242	5.07395	1.89572	3.79679	1.42712
CUFF61.505.1	113.092	87.3473	87.3519	53.8091	53.9329	28.2148	57.4686	47.7404	48.8294	90.9576	115.818	105.926	131.938	100.78	101.783	103.164	95.5737	128.524	177.552	94.5757	127.283
CUFF61.513.1	1.30673	1.08491	1.1258	0.989845	0.525175	0.298114	1.27513	0.839879	0.719652	1.78367	1.65847	1.90305	0.785735	0.934426	0.525285	0.491094	0.520465	1.17013	1.68965	0.552835	1.37501
CUFF61.631.1	2.33103	2.76586	2.73617	2.00789	1.16556	1.36881	0.973791	0.532883	0.45661	2.14813	1.8758	2.6434	2.90918	1.90626	2.25823	1.14857	1.54131	1.45519	2.61045	2.59049	2.00485
CUFF62.185.1	9.92296	10.4417	10.9706	7.78152	8.53157	11.2372	31.6368	28.9502	30.1471	25.2768	27.7766	23.5224	7.90552	13.6062	7.44905	12.5289	14.0511	13.0892	10.6306	7.28356	11.9547
CUFF62.235.2	9.72114	9.10208	7.71625	6.94776	5.6734	7.78144	13.0868	12.0631	12.568	14.3997	13.7128	12.1217	6.35372	10.3023	6.38966	6.21529	6.3346	7.34302	10.4014	4.63761	10.7779
CUFF62.251.1	7.95604	11.5529	10.9262	2.63776	4.38507	9.33659	14.953	13.8506	12.7044	14.2728	19.5848	17.2118	3.69882	9.00983	5.41046	12.5237	11.958	10.3602	7.27081	6.22059	7.91838
CUFF62.312.1	7.53653	9.51627	7.26612	7.42742	6.39776	12.6265	4.9428	4.31188	5.13907	10.7133	9.97893	9.70086	6.0907	5.94898	5.81671	5.34674	5.02078	4.66565	6.78722	5.9578	6.84288
CUFF62.319.1	5.83071	5.59693	5.76351	3.99027	2.54693	1.82957	4.49524	3.82654	3.09855	13.8042	13.9126	12.8768	8.3737	6.5547	7.27743	5.29953	5.75691	7.2586	7.23908	6.78362	9.29681
CUFF62.411.1	0.670045	0.82112	0.743622	0.53484	0.298773	0.257891	1.28171	0.604952	0.29026	1.69162	1.76419	1.75076	0.660059	0.619853	0.342753	0.446783	0.374856	0.470244	0.973565	0.633461	0.534919
CUFF62.469.2	0.482789	0.260325	0.225408	0.132255	0.0664013	0	5.69882	2.83166	2.63455	0.751997	0.799456	1.46573	1.26327	1.12544	0.965729	0.933815	0.72576	1.18149	1.43983	0.907811	1.19057
CUFF62.514.1	5.19151	5.45429	5.89718	4.59137	4.76744	3.96582	9.31657	8.54792	9.01906	14.0826	11.8414	11.4143	4.22996	11.0129	3.96153	5.42736	5.4192	6.67203	11.6939	4.48555	10.8148
CUFF62.582.1	12.5384	12.0984	12.3367	8.67592	12.4504	9.89273	23.2412	19.998	21.3192	7.39874	5.89047	9.89931	11.8513	12.8944	9.94683	10.2195	12.2355	8.43767	9.28465	10.9231	13.8988
CUFF62.615.1	3.72528	5.33915	6.67537	3.589	5.058	7.65009	3.06877	3.22918	1.78058	2.69575	3.03402	3.89471	4.61928	1.12487	5.21659	4.40939	3.06393	4.24335	2.00168	4.11625	2.1221
CUFF62.643.2	1.19935	2.63909	2.93878	4.29815	4.26659	7.07269	7.69097	10.0253	8.43107	2.6278	3.09121	0.805547	2.68405	3.34102	2.43002	4.82153	7.13	4.39665	2.2794	3.17267	2.60029
CUFF62.687.1	18.1012	18.7635	15.8623	18.8764	14.6596	19.8459	13.4851	11.4512	10.2279	40.3665	45.5984	43.5402	23.4163	15.637	24.779	20.543	21.8359	18.0273	14.6427	24.5526	17.2054
CUFF62.695.1	17.8894	18.4349	22.7612	21.2626	28.0967	27.244	72.7464	80.4941	79.2709	27.9158	35.9365	29.0552	21.244	28.7773	27.1392	24.1808	24.5325	25.1994	33.3437	23.9118	29.098
CUFF63.149.1	0.424671	1.0664	1.19094	9.64925	14.4955	16.5384	3.48413	9.07168	8.51302	2.2736	4.50796	3.16895	1.79534	2.23877	0.998774	0.588071	0.779075	1.08877	1.03457	1.85774	1.71263
CUFF63.25.1	15.6942	15.0928	17.5868	15.6915	6.57416	14.8708	40.7687	27.6106	30.3689	48.74	36.1588	45.0789	19.2853	16.0534	16.5789	18.7271	12.0596	18.3298	27.737	14.49	21.6381
CUFF63.306.1	2727.75	2687.65	2654.28	1476.83	1865.82	2127.95	1079.66	1336.45	1560.29	1890.94	1818.29	1821.15	1723.51	3993.16	1890.55	2453.54	2879.41	2433.8	3583.02	1834.1	3733.53
CUFF63.345.1	15.6056	14.7236	14.6066	18.7914	22.9304	24.1721	69.7769	71.5129	74.6904	44.8842	47.0824	46.8999	22.2457	21.6814	18.2795	22.0302	19.4142	23.4022	18.4077	21.8914	21.4138
CUFF63.350.2	0.576434	1.70587	1.34716	0.63382	0	0.170046	2.62235	2.4308	2.83386	1.15775	1.18461	1.22935	2.28533	1.42477	1.88876	2.09579	1.1106	1.90072	1.65539	1.16408	1.42666
CUFF63.464.1	4.19362	1.79931	9.54194	13.332	10.9829	25.7943	4.30098	8.7846	5.66033	5.30129	5.98708	3.54724	0	0	0.00144246	12.8998	4.31737	6.80009	8.35256	4.60479	8.26214
CUFF63.480.1	369.07	329.638	338.669	363.623	506.702	288.771	914.399	1355.71	1394.53	810.898	926.477	928.387	301.336	539.772	393.98	422.172	554.578	433.217	388.142	364.848	494.383
CUFF63.530.1	48.6787	46.2446	45.1529	53.6288	54.9418	57.2847	258.424	291.374	269.939	163.518	166.671	170.585	39.4714	355.636	37.3183	87.0527	86.6428	95.53	376.165	35.0123	359.944
CUFF63.613.1	1.35645	2.00328	2.7746	1.15281	0.908741	2.05277	0.300794	0.446366	0.860684	1.12346	0.814814	0.617326	2.20828	1.24658	1.86593	1.09828	0.840337	1.44101	1.42842	2.22947	1.39386
CUFF63.621.1	274.49	273.993	283.959	268.974	313.478	313.273	446.079	565.681	597.268	259.297	263.992	256.322	236.951	396.681	275.706	274.534	269.354	254.482	294.435	246.524	333.446
CUFF63.623.1	2.31811	6.41975	3.8804	0.000951023	0.458019	4.70287	5.93041	6.57984	4.90824	3.86858	6.56654	7.91362	1.91849	2.02415	3.85047	0.0426677	1.37888	4.22203	3.00832	0.00562844	0.506987
CUFF63.624.1	19.1207	16.3108	16.4739	21.2155	28.4851	35.852	118.006	138.263	136.508	54.9444	61.8566	51.3982	22.9913	43.7796	27.0312	29.3146	35.1035	31.9648	38.838	26.6535	41.4313
CUFF64.119.1	1.81406	1.83919	1.69572	1.87929	1.15254	1.3679	0.940706	0.230747	0.633363	0.845739	1.1361	0.813484	2.85882	1.29469	2.68461	2.81219	2.52884	2.63291	0.854269	2.98734	1.04217
CUFF64.128.1	2.97595	3.98016	3.85762	3.80152	2.29078	2.02451	1.05847	0.859967	0.825867	2.99351	2.46922	2.67808	2.66787	1.78047	2.27619	2.16838	2.43463	3.34791	1.88539	3.75645	2.11285
CUFF64.160.1	4.94584	6.43695	5.49929	8.41961	9.76094	6.96291	33.927	26.7229	26.2115	11.7308	13.5922	11.1043	7.0761	6.0355	4.8758	9.60821	9.25426	7.99863	5.83685	7.20054	6.73234
CUFF64.169.2	22.2703	22.9671	23.7666	32.8487	29.7859	27.6176	40.8537	37.3376	34.5187	18.4094	17.8143	17.7229	25.4158	16.4821	26.1902	23.3728	22.8845	25.0894	17.6284	26.229	19.5152
CUFF64.247.1	15.0624	9.74565	13.1893	7.96221	7.72693	3.93158	19.2664	30.9724	36.2842	13.9695	7.88696	18.0498	6.867	14.9024	20.5085	19.5511	13.8235	8.63643	10.4044	12.6479	14.6159
CUFF64.250.1	3.50823	3.69312	4.69054	1.91401	1.6315	1.86173	1.52447	0.705872	0.575484	1.64478	2.04355	1.95233	2.49752	1.52511	2.80353	2.23776	1.77469	2.10192	2.46788	2.61676	1.91766
CUFF64.324.1	3.83494	2.47989	4.45791	2.05654	2.06339	0.302488	3.28778	1.81249	2.25643	4.60628	5.04925	5.29058	3.12099	3.01781	3.8446	3.87621	3.54784	3.06837	3.98585	3.42555	3.36619
CUFF64.328.2	1.57764	0.849184	1.18878	0.722425	0.352212	0	0.983785	1.7272	0.759599	2.55619	1.88888	1.76399	1.06149	1.03877	1.2447	0.95541	1.92026	1.34272	1.5733	0.477129	1.3009
CUFF64.347.2	655.915	770.303	696.153	462.971	379.296	502.373	239.562	256.987	230.314	430.986	411.443	478.978	464.688	653.427	374.58	463.314	350.06	473.352	806.453	452.75	650.991
CUFF7.276.1	33.5501	29.7195	31.5696	70.4714	68.7699	74.5229	35.1404	40.7962	38.6313	16.302	15.3946	15.8862	27.6392	32.5399	31.1431	33.103	34.6398	29.7887	39.5795	33.1877	30.7938
CUFF7.299.1	12.2511	24.5734	11.2562	11.6823	29.7766	17.1873	5.76541	8.21879	16.3946	13.2825	7.09046	4.78859	36.5239	11.9837	19.5252	16.83	11.8217	7.13678	12.9366	26.8662	10.3134
CUFF7.344.1	4.56791	4.89432	4.60582	7.16376	7.39277	8.51073	22.3949	23.9561	23.2102	16.7099	12.8708	15.2595	5.76095	6.34266	5.81363	6.62271	7.33635	6.81349	5.76195	6.23169	6.92736
CUFF7.349.3	152.177	147.626	144.59	132.079	209.147	158.536	227.918	300.291	309.537	77.8483	70.6342	71.4766	155.662	210.484	175.021	151.382	160.717	150.748	156.248	185.69	175.611
CUFF7.396.1	75.1072	67.223	75.2653	79.2769	126.652	102.632	80.6716	62.4042	77.7138	44.7013	41.2255	50.1157	85.4228	97.1564	94.8656	54.1491	69.1247	65.1806	68.3144	87.9335	67.1693
CUFF7.489.1	58.6364	56.0328	58.6001	88.691	92.574	93.1065	86.3323	96.9007	100.286	47.5552	49.1556	44.6845	70.8372	54.5873	72.3106	70.9683	68.6573	62.8102	49.8814	69.7633	45.7367
CUFF7.496.1	31.9419	40.4461	32.4793	24.9221	27.3104	50.4186	100.255	125.614	123.53	431.243	361.032	353.992	45.6854	135.647	50.2903	113.915	94.3418	98.8275	111.11	29.5398	122.005
CUFF7.497.1	64.6241	36.8777	45.1629	12.0504	27.0461	121.417	25.2907	97.0084	88.6582	248.101	183.171	183.481	51.4297	150.502	32.7678	39.792	90.232	68.0071	150.48	38.2876	86.7345
CUFF7.518.1	42.5554	40.1123	42.2133	55.9118	63.9759	63.1904	175.057	162.095	149.469	88.26	83.8423	82.2027	43.9522	44.7021	47.0036	61.6194	60.2595	57.2685	43.9479	42.0067	46.0691
CUFF7.57.1	37.1862	16.6904	153.754	73.5408	99.0431	10.4288	136.444	328.359	340.777	244.305	246.479	235.162	76.8865	116.643	165.72	82.5903	81.8274	77.328	20.3755	92.7988	136.824
CUFF7.585.1	2.79654	2.04026	5.28278	3.38725	7.96004	3.18537	7.082	5.74343	7.45859	4.14952	0.599289	2.66063	1.84644	4.69431	3.16848	6.31862	1.90239	4.65133	2.44999	3.97921	2.57673
CUFF7.8.1	39.6185	41.0793	44.5354	46.249	44.6543	43.7274	89.2015	86.5222	87.1924	47.7948	50.185	43.649	32.8847	50.707	37.9489	50.3219	47.9952	35.8374	45.5802	29.7694	44.7462
CUFF7.81.1	6.96435	4.51398	7.44751	9.28752	7.625	5.68779	13.6862	17.8928	13.0195	8.70056	5.69327	7.48197	5.25585	8.563	7.48587	10.7565	8.75941	7.23934	6.18327	4.57675	5.41319
CUFF7.97.1	11.9367	12.2647	17.1195	34.5065	39.1901	41.747	6.0511	12.676	13.9339	4.44895	3.16633	4.66395	18.7752	7.85921	25.6197	11.4495	12.6997	15.8516	8.8296	23.5478	8.70215
CUFF8.164.1	5.15763	6.3971	5.81021	8.16345	7.40928	13.8458	3.77485	3.01265	3.50027	5.03449	3.17255	5.04214	7.71501	6.15439	10.5204	6.89499	7.75498	6.97497	8.84396	6.93302	5.19901
CUFF8.377.1	2.75016	2.58418	1.93065	4.89665	6.46005	5.74328	2.41066	3.33094	3.80621	1.11217	0.844371	0.875332	3.29706	1.21959	3.97773	1.96525	1.35836	0.99192	1.03257	3.40559	1.26983
CUFF8.426.1	62.4983	54.3271	54.0512	50.7713	75.3715	81.25	149.413	163.917	174.405	57.7002	70.9475	62.3791	35.8924	76.2851	49.3724	61.6991	61.3217	59.2043	62.9527	37.9426	69.8104
CUFF8.587.2	22.0496	19.9608	22.02	18.2046	17.2464	21.4959	48.6692	38.1811	35.3448	22.8145	22.3937	23.4034	18.7322	22.6508	19.0521	26.658	24.8324	26.3432	26.6946	20.7457	25.0637
CUFF8.88.1	32.1903	20.4474	22.8344	16.4349	25.5959	19.6157	7.59044	9.85297	4.73604	6.2422	5.4517	3.16692	30.7891	21.4353	27.2923	23.71	27.709	23.593	17.0753	27.7552	14.5569
CUFF9.101.1	35.0131	35.4932	38.6118	27.0911	32.7415	31.8035	9.34258	9.67247	11.2669	25.2159	22.3651	22.1653	32.4293	31.4343	32.1253	37.8238	32.2871	29.0335	25.4726	32.0628	30.4905
CUFF9.15.3	2.42857	3.00676	2.22997	2.70232	1.57726	3.44554	1.60174	0.53264	0.958874	1.52845	1.41707	2.09684	1.9935	1.83295	1.6692	2.09071	1.07918	2.02987	2.06158	1.7532	1.96165
CUFF9.245.2	1.20414	1.25447	1.20172	1.63696	1.27785	1.37873	5.67118	5.00001	5.04824	6.56292	6.58629	5.94478	1.4306	2.40178	1.36675	2.35124	2.44664	2.2067	2.14962	1.75077	2.40874
CUFF9.247.1	10.952	11.1168	12.6078	14.195	18.3357	1.81493	11.215	18.424	16.6364	27.7541	27.5596	26.2952	9.80392	27.3729	9.33028	10.636	13.2216	12.5584	22.3281	9.81848	24.7404
CUFF9.412.1	0.374477	0.448949	0.466139	0.136673	0.183097	0.443937	0.616862	0.557009	0.381824	0.563977	1.01572	0.876858	0.825589	0.448511	0.747738	0.477691	0.0908383	0.361202	0.861965	0.62497	0.231608
CUFF9.50.1	22.803	26.0332	25.4289	30.0726	34.5405	38.2857	8.98196	8.00479	10.022	13.225	14.4351	14.1903	23.675	12.9919	26.1685	17.872	18.7297	17.6467	9.86083	24.5271	12.2022
CUFF9.64.2	102.957	99.5202	105.325	110.91	112.96	84.7546	200.706	207.676	208.254	163.397	160.616	153.957	84.2611	111.91	76.8838	105.693	108.111	106.386	101.226	80.0218	113.199
Pear_newGene_1011	3.83965	3.74779	3.09121	4.14322	4.14485	5.04991	1.22954	1.86203	1.287	1.73281	1.93829	1.50988	3.87199	2.66261	4.89859	2.47129	3.0013	4.01217	1.84136	3.94769	2.6564
Pear_newGene_1015	0.221634	0.83548	0.414194	0.486727	0.365957	0.130959	1.77307	1.24292	1.53405	1.77133	1.3619	1.53023	0.350069	1.52944	0.334108	0.688783	0.243331	1.33423	1.03875	0.111591	1.94755
Pear_newGene_1016	0.375867	1.07913	0.351282	0.137655	0.137934	0	3.74766	2.11024	3.18349	1.57708	2.44146	2.26622	0.396476	0.494671	0.378264	1.4294	0.550883	1.92336	0.653203	0.378938	1.51475
Pear_newGene_1023	1.026	2.21055	1.4379	2.1398	1.58105	1.33423	0.765418	0.805013	0.94623	0.58496	0.209982	0.979898	1.83483	0.707513	1.54546	0.8497	0.900535	1.34621	0.320367	2.06494	0.563282
Pear_newGene_1027	35.9795	37.0147	39.8365	24.6114	20.8166	26.5138	11.6073	13.9069	13.3022	17.4711	14.6171	16.4303	30.7064	24.1173	27.5615	23.3235	21.8946	24.0482	27.6598	29.0534	25.4633
Pear_newGene_1036	3.08894	2.89093	1.08645	0.428905	0.852222	0.45064	5.51398	10.6239	5.01283	8.29072	10.1648	11.0174	1.26114	2.33966	1.59421	3.27491	2.60342	2.18864	5.75542	1.591	5.15151
Pear_newGene_1045	15.6841	14.7303	16.9066	12.03	10.6929	6.50813	12.1652	10.1066	10.6764	28.2001	26.5355	26.4125	36.165	13.7323	36.9504	17.4716	16.1046	16.7133	14.6391	33.4822	12.7372
Pear_newGene_1048	16.494	15.0564	13.1966	12.3263	16.0946	13.865	11.4261	5.18847	5.48966	8.91806	7.58472	6.04174	15.8801	6.38567	17.8057	14.241	8.73797	9.8471	9.6369	12.1123	8.84924
Pear_newGene_1062	4.82647	4.78244	4.78101	6.19672	7.14607	0.413493	5.0384	6.66073	4.35674	9.05684	8.87191	4.26932	11.25	5.85701	13.9342	9.6484	11.4625	12.1604	12.6132	14.5924	8.22524
Pear_newGene_1065	1.03516	0.897219	1.3227	1.13798	0.509873	0.974338	2.33547	1.36565	1.11108	2.44333	2.14565	3.12625	1.43985	0.921798	1.10687	0.898988	1.19844	1.20034	1.81795	1.16887	1.51018
Pear_newGene_1085	1.59532	1.78819	2.23748	0.589161	1.40555	0.120019	0.504621	0.511688	0.826316	2.35894	2.07104	1.41261	1.39474	2.43646	0.789094	1.42901	1.84061	1.00991	3.24046	0.934307	2.52109
Pear_newGene_1116	6.11313	6.39805	6.62656	4.77295	6.82716	2.90691	1.02562	1.22828	1.96216	0.931551	1.20495	1.46768	5.65464	2.57478	6.84789	4.97588	4.5952	3.50428	2.58686	7.50913	4.07777
Pear_newGene_1138	5.54865	8.46415	7.42005	5.92476	5.74525	3.08028	3.2994	3.00217	1.27521	6.57444	5.42955	7.34685	10.3466	8.35991	7.04808	7.42427	6.97702	6.51871	6.38474	8.96039	4.24529
Pear_newGene_1139	1.06632	1.51943	1.42895	1.45264	1.44412	1.01944	0.668635	0.482285	0.561922	0.425838	1.11451	0.574894	1.08273	1.04473	1.15828	1.00126	0.582048	1.18832	1.49829	0.682955	1.22429
Pear_newGene_1166	298.129	280.491	262.228	265.313	359.601	282.147	663.732	823.157	890.648	388.666	371.792	332.078	265.181	409.898	321.271	384.808	436.99	337.657	369.546	274.384	397.451
Pear_newGene_1173	4.73497	4.51874	4.91809	5.73759	5.73739	9.62276	0.341412	0.992584	0.28986	1.32975	3.06083	2.98168	6.48401	3.99803	4.92843	4.06386	4.14065	3.80692	3.1177	7.30498	3.96415
Pear_newGene_1184	5.03852	5.2372	5.55515	6.25277	5.2099	9.2753	9.85508	8.61321	8.02029	12.1037	14.2901	13.9111	4.32067	6.4352	3.46084	6.45026	7.898	7.32921	6.29728	4.38335	8.25024
Pear_newGene_1192	11.3329	15.1196	9.31199	5.79096	3.65075	9.33259	1.04716	1.63538	3.36803	3.99853	2.50831	2.61824	7.27321	4.32448	8.35662	8.57349	9.08746	2.70678	3.0372	12.2487	5.27021
Pear_newGene_1215	1.8257	1.60274	2.38097	0.676169	1.02786	1.40959	0.405027	0.28427	0.124983	1.23024	1.55476	0.984356	2.70462	2.78941	2.50163	0.743165	1.57756	1.38223	3.42891	3.23212	3.06869
Pear_newGene_1223	0	1.30368	0.00175164	0.96561	0	2.0554	0.416846	0.0780724	0	1.4601	0.852744	1.97252	0.824558	2.29568	1.22244	0.0031487	0.680926	0	1.32631	1.21448	2.0521
Pear_newGene_1226	20.6802	22.5217	24.349	13.2049	11.8801	13.8563	6.43777	5.97849	5.93862	17.2734	16.2509	16.9119	27.8078	13.3334	28.0846	15.8193	15.9882	18.499	14.2707	26.8951	13.9032
Pear_newGene_1227	3.71515	2.80221	4.00149	2.94152	3.22507	0.564672	1.48385	1.91447	2.36188	2.55581	2.50197	1.91581	2.23214	2.20476	2.92387	2.69862	3.19748	3.76006	3.59989	2.6397	2.82413
Pear_newGene_1240	3.2249	0.0073667	3.66542	0.000624485	2.66947	1.12809	8.07963	6.28429	6.35445	6.15999	2.04859	9.10113	1.60526	4.67575	1.66327	3.43647	3.57439	0.869341	4.50393	2.21443	0.375825
Pear_newGene_1250	5.71082	3.36078	2.87748	3.19013	4.71603	6.48751	1.5033	3.0638	3.60875	0.719364	1.53409	0.335521	3.62296	1.89421	3.39603	2.89489	4.30487	3.11487	1.14471	2.30745	1.04186
Pear_newGene_1254	21.4366	3.4037	26.1124	41.5538	5.55336	20.4251	6.31157	25.2071	30.3288	26.0355	6.04443	43.3613	32.9218	57.1271	35.1855	29.0356	26.3002	32.7951	9.23308	6.88068	4.89806
Pear_newGene_1290	6.26101	2.91989	4.74014	3.6111	0.0421913	1.27731	2.59332	9.5865	9.54749	6.68244	6.51686	5.00987	5.29265	2.90459	7.14689	3.43	3.63547	3.04104	0.00505998	0.758615	3.9146
Pear_newGene_1299	1.11182	0.398406	0.173322	0.2041	0.204119	0	2.78905	2.71769	2.58095	2.78274	3.82383	2.38264	0.196887	1.10318	0.375126	0.386314	0.614154	0.614203	0.7766	0.187737	0.816787
Pear_newGene_1301	0.885943	0.953303	2.20865	1.13667	0.975548	0	2.21359	3.65399	2.22109	1.35649	1.66955	0.78759	2.49879	3.06663	2.08485	2.4549	2.27658	1.62367	4.6272	2.98272	3.73627
Pear_newGene_1339	1.95087	2.23319	2.33563	2.73378	4.28132	3.03522	3.63945	2.36992	3.55179	2.45197	0.915651	0.585941	3.67556	0.813144	3.19477	3.67541	2.95161	2.2928	2.1617	2.86928	1.32398
Pear_newGene_1355	3.86966	4.64222	3.65764	2.16778	2.01492	2.32501	2.32439	1.81622	1.35895	2.9286	3.64671	4.96482	2.33487	2.29447	1.33799	1.57791	1.25436	2.37949	6.05	2.23613	3.4089
Pear_newGene_1361	2.34225	2.54005	2.40179	2.96602	0	3.47313	2.37588	3.74517	3.86714	0.47758	0	0.591775	3.89841	1.5086	4.90405	3.74875	5.67197	2.68117	1.17588	0.403353	0
Pear_newGene_1364	6.38254	14.9471	9.92448	8.86445	9.57634	12.8016	6.44739	2.79651	8.40269	0.692754	6.5578	3.78251	9.35665	2.3358	10.0393	5.98338	0.856877	5.78757	1.47168	11.3188	6.41778
Pear_newGene_1366	75.5627	68.2245	70.8141	54.8304	78.0648	85.0292	17.4795	30.8813	35.5472	43.3594	44.0826	44.0737	55.1727	71.5917	67.042	65.5279	61.3303	55.5789	58.473	63.7456	63.1469
Pear_newGene_1370	1.07623	1.17989	0	1.4927	0	0	0	0	0	1.31014	0	0	2.41396	1.5586	3.14563	3.07878	3.5289	4.4836	0	6.85799	1.99036
Pear_newGene_1386	2.72565	2.25235	2.97393	2.00057	1.95249	1.17568	0.994512	0.701456	0.77903	1.8907	2.01974	1.92048	2.17777	1.48658	1.40605	1.56051	1.6001	1.52865	1.72977	2.61999	1.0284
Pear_newGene_1387	0.157	0.506693	1.02756	0	0	0.18515	3.70226	6.36226	5.0905	5.95832	5.97667	6.87442	0.664976	2.17556	1.26786	0.65307	1.3843	0.691377	3.44658	0.793471	2.59194
Pear_newGene_1391	1.02388	1.3033	1.25541	0.629415	0.716958	0.433817	0.324603	0.634183	0.271835	0.389438	0.935347	0.767058	1.51812	0.719603	1.47176	1.05892	0.602921	1.21959	0.476273	1.32439	1.03067
Pear_newGene_1392	64.5855	76.7249	83.4459	55.3781	78.8284	99.7434	12.0048	25.0512	27.4302	10.9818	13.3723	11.1921	54.3515	61.0922	50.9968	59.7737	65.0461	54.8234	49.5927	66.2942	49.8083
Pear_newGene_1395	1.18884	2.49549	0.821774	1.89578	1.8032	2.98737	0.924665	0.94445	1.4e-05	1.33627	0.865397	0.492974	2.2162	1.72611	0.848428	1.59314	0.513838	0.777802	0.847149	1.50704	9.5e-05
Pear_newGene_1396	1.12711	1.26773	1.26359	1.91409	2.51464	0.35708	1.91048	2.7615	2.7536	1.46213	2.26719	1.73117	1.5025	1.57749	2.00775	1.61628	2.21685	1.81057	1.43562	1.53439	1.61534
Pear_newGene_1397	50.5087	57.2228	57.2964	48.2298	76.9661	39.6467	119.539	181.129	186.286	69.1459	73.8646	86.6431	41.1724	102.369	48.3369	47.7033	54.8853	38.6577	85.8738	48.6784	88.3693
Pear_newGene_14	14.6157	13.1311	14.3859	14.6875	15.7678	11.8745	7.45859	7.85095	7.24984	16.911	15.5682	15.4542	18.1715	11.3329	18.7943	19.1601	21.4039	16.6215	10.3398	18.5543	10.9202
Pear_newGene_1410	2.78233	2.2451	2.84956	4.53631	4.66914	3.9606	1.19132	0.475209	0.48857	0.120844	0	0.288533	6.459	0.888562	4.40965	2.3141	2.18408	3.51353	0.706636	3.62721	0.446743
Pear_newGene_1411	1.3131	0.894927	2.25752	0.574138	0	0	0.289099	0	0.315814	0.505809	0.288872	0.369593	1.28641	1.16573	0.828955	1.69174	2.08953	0.565484	0.321674	1.08517	0
Pear_newGene_1424	13.2157	12.3378	12.3874	13.1486	7.47597	4.75642	9.62949	6.96668	3.98369	13.6394	11.7194	18.4892	15.0397	9.54278	8.70449	7.87227	8.34425	9.92737	10.0642	16.342	8.27156
Pear_newGene_1428	201.9	212.937	205.429	262.789	367.17	168.102	407.416	573.629	607.348	234.174	209.071	198.112	184.928	291.479	208.801	236.561	263.377	229.707	244.826	205.142	267.196
Pear_newGene_1468	5.86404	4.61087	5.51052	14.0454	11.8322	11.9959	11.9928	10.5691	10.6717	13.5865	15.254	14.5746	7.1758	4.8108	8.18613	6.09287	5.83862	6.41898	4.82781	6.97569	6.06537
Pear_newGene_1472	1.56012	1.3209	1.8864	2.31138	2.39902	0.118384	1.19683	1.22729	1.38432	0.529526	0.86417	0.201066	2.08114	0.800245	1.6645	1.70464	2.01309	1.04153	0.786424	2.15537	1.27452
Pear_newGene_1479	4.14851	2.98238	2.012	2.09893	3.87218	2.97934	1.94657	0.871766	1.06961	1.68868	1.78586	1.04726	1.69469	2.7893	2.02051	2.39979	1.79895	3.90475	1.21048	2.2877	2.64178
Pear_newGene_1494	3.02674	2.65859	2.74469	2.06022	0.812724	1.50758	0.965134	0	1.10793	1.41884	1.98393	0	2.38516	2.32014	3.4045	1.57139	2.17712	2.02609	2.19921	2.57107	0.206789
Pear_newGene_1495	5.50065	5.89733	4.18924	4.23182	1.74176	3.64714	3.88461	2.3727	2.43743	7.58643	7.16685	9.77388	6.08579	5.01318	4.39258	3.07285	3.28823	4.10211	5.38142	5.174	4.67942
Pear_newGene_1500	1.02118	0.856755	1.48324	0.683713	0.312107	0.672138	0.240688	0.380205	0	0.899286	1.27142	1.25765	1.42452	0.389667	0.567259	0.468071	0.372098	0.801805	1.35319	1.13755	0.932542
Pear_newGene_1501	0.096165	0.108002	0.0616023	0.0362145	0	0	1.71518	1.07266	0.928669	1.96507	0.577327	4.92484	0	0.427221	0.0323634	0.577282	0.105709	0.179149	0.387499	0.0664866	0.84143
Pear_newGene_1502	0.293898	0.316841	0.0686217	0.0805549	0.0808556	0.0869771	2.8885	2.6294	2.19701	7.33938	6.52235	5.67262	0.231068	0.794191	0.294312	1.21404	0.804163	0.720412	0.686672	0.0737636	1.61149
Pear_newGene_1505	5.73612	4.69609	6.39732	10.0849	10.7671	11.0629	18.3712	22.3087	29.4524	6.53648	6.92643	7.25795	6.94395	7.68924	8.5828	7.80459	7.57878	7.38123	4.52729	5.22469	7.07787
Pear_newGene_1508	4.56544	4.00192	3.7296	4.70321	1.15996	2.40215	1.45808	1.33929	0.834447	3.73632	2.1039	2.32999	4.20158	3.6066	3.3291	2.16275	2.17016	2.26317	3.70194	2.68521	3.6795
Pear_newGene_1514	0.796064	1.37143	1.99271	6.34157	5.24775	3.08237	2.9966	3.97372	8.89822	0.789645	1.09597	1.1609	2.78395	0.860098	3.87946	3.56012	1.65307	2.71576	0.909458	2.55387	0.583578
Pear_newGene_1520	411.61	436.907	434.112	785.794	725.214	688.778	273.308	313.588	297.444	302.461	279.954	288.27	616.294	339.02	596.627	320.155	326.723	350.859	360.403	632.007	343.56
Pear_newGene_1531	1.75191	2.86666	2.10671	2.14868	2.28197	0.258665	0.810281	1.15807	0.584943	1.27103	0.944986	0.921567	3.3153	0.856727	2.83708	1.54369	1.96824	1.06782	1.78938	2.79025	1.31573
Pear_newGene_1540	1.91184	1.74772	2.15025	1.34296	3.20862	1.46482	1.79351	1.49572	2.0937	0.763932	0.915312	1.06864	2.93202	2.20401	2.45762	2.4255	2.83494	1.5366	1.96682	2.01174	2.32742
Pear_newGene_1551	5.94655	5.4247	8.08973	3.9687	1.58785	2.97199	4.06613	1.82897	2.29973	4.5759	3.1591	5.21014	4.59227	4.1107	1.64076	2.81634	1.39295	3.18345	4.52938	4.74478	4.36761
Pear_newGene_1586	103.156	97.9858	91.2884	130.153	158.555	199.646	167.902	223.113	247.951	181.623	158.531	145.487	84.6244	160.128	106.624	130.69	113.001	93.3803	135.573	117.632	130.553
Pear_newGene_1588	0.910887	0.975466	1.18438	0.439497	0.394842	0.399795	0.663439	0.755144	0.381843	1.37272	1.42608	2.01747	0.836281	0.990948	0.356754	0.619141	0.465185	0.496808	1.30495	0.613868	1.11655
Pear_newGene_1589	2.18984	4.22007	2.80024	2.53155	1.90313	2.04264	3.68987	3.62079	5.58621	1.31681	1.53515	1.59233	3.03568	1.93229	2.31757	5.01641	3.79753	3.28174	1.32089	3.01863	1.77269
Pear_newGene_16	8.37584	9.64318	8.97063	7.65465	3.78434	8.06909	5.22444	2.79386	3.08712	7.63965	6.91911	8.66378	9.21089	6.84955	7.20208	5.62095	3.26418	5.63696	9.67931	8.79582	7.16476
Pear_newGene_1609	2.48388	2.06712	2.63753	4.21544	5.34424	7.20426	3.73416	4.93946	6.64361	1.93422	1.73479	1.79933	4.63776	3.56233	4.42607	4.09427	2.72751	1.48332	2.82263	3.63875	3.59673
Pear_newGene_162	0.406027	0.988079	0.373418	0.702416	0.772125	0.520714	0.520476	0.637824	0.725397	1.15637	1.3074	1.32676	0.329219	1.21868	0.583464	0.34925	1.15735	0.525133	0.750015	0.499529	0.762622
Pear_newGene_1621	12.499	13.5437	13.0729	12.3804	15.4399	7.78598	6.1612	7.68964	6.17053	6.95967	6.1959	5.59987	12.2082	9.38472	12.272	13.0813	11.4033	7.92156	7.7111	12.7121	8.44662
Pear_newGene_1623	0	11.017	0	0	11.1657	0	12.1472	24.6207	20.7078	11.9762	10.3597	0	0	9.41061	7.94446	11.3877	8.78258	14.2685	8.82021	0	0
Pear_newGene_1628	4.0772	0.691476	3.61424	10.9791	8.61299	7.57219	0.462778	3.39716	2.49672	2.49034	1.77642	0	5.03388	2.13463	5.00987	3.81195	4.5155	5.71136	0.901383	1.96133	0.473467
Pear_newGene_1631	4.12837	3.92474	3.70168	3.2674	5.1941	2.89123	1.27148	1.70068	1.26644	1.01982	1.63664	1.32425	3.85097	2.5509	4.27307	3.25859	3.11447	3.66796	2.75803	3.84401	2.98841
Pear_newGene_1645	20.0918	20.8294	20.6037	34.7263	45.1346	44.8347	58.3673	58.9188	63.0604	21.6744	23.032	22.3518	21.0275	28.1121	20.2733	29.2992	34.7779	28.4198	22.5776	21.4674	26.2801
Pear_newGene_1661	4.25496	4.23609	4.67426	6.77276	5.57363	5.90355	2.57363	3.33322	0	3.57264	1.6176	2.25592	4.67343	1.06297	4.07306	3.16241	2.90005	3.78682	2.0065	6.94759	1.54645
Pear_newGene_1667	1.81765	2.03949	2.64341	2.25852	2.67351	0	0.705163	0.764096	0.209737	0.164135	0.350531	0.545736	2.56916	0.270354	4.36836	1.41881	1.23038	0.449551	0.431371	2.58573	0.165564
Pear_newGene_1692	37.9255	39.1981	37.0047	7.05071	7.21316	8.6073	3.19553	5.34405	4.68394	7.14421	6.98053	7.07873	7.16954	20.0328	8.6823	25.2815	28.8597	25.13	20.7056	7.63976	18.5941
Pear_newGene_1693	17.3629	16.0395	19.6801	11.7219	14.4507	12.1032	26.6135	35.0324	32.8744	18.4938	15.7222	16.8964	11.6973	16.4798	14.0493	16.3222	21.3603	18.766	12.5563	12.5545	17.2888
Pear_newGene_17	14.3487	16.9039	15.1572	13.0736	9.10282	9.30153	6.99887	4.6563	6.41375	11.7317	9.56873	12.0562	13.7736	8.8369	14.9317	10.9738	11.4438	11.3018	12.0933	15.0675	11.7368
Pear_newGene_1705	6.89632	6.76676	7.20379	5.81302	8.37908	0.53353	14.9022	20.3357	20.0598	9.39523	7.35989	7.11472	6.06736	11.0365	6.45281	10.2508	13.8365	7.50772	7.76072	14.2683	8.64732
Pear_newGene_1709	123.376	129.352	123.78	96.685	133.066	155.438	291.617	341.375	354.316	142.222	144.673	147.282	85.9425	144.013	109.255	139.457	150.029	127.983	116.267	106.127	137.338
Pear_newGene_1718	2.21819	0.58494	2.12967	2.30962	0.00740017	0.326718	5.32388	3.80842	6.32018	2.30051	2.48164	2.2733	1.05316	2.25417	2.49158	3.07389	0.0556845	2.24708	0.160824	2.89003	0.00258904
Pear_newGene_1721	2.84376	2.78767	2.41417	5.17076	4.9781	2.8319	1.92097	2.31132	1.93117	1.392	2.04254	2.32163	3.45169	2.15765	3.49204	2.20096	3.3222	3.16501	1.87786	3.82543	2.76312
Pear_newGene_1733	2.5267	3.68773	3.69061	2.75276	3.40736	1.90882	1.7907	1.25046	1.11375	2.1273	0.503333	1.50011	2.99445	2.82477	3.97128	2.02073	2.81241	2.34445	2.89331	2.36789	1.57139
Pear_newGene_1734	17.1979	14.5114	9.2768	6.92862	22.4754	8.13151	7.52441	13.3552	16.055	7.46452	6.57181	6.09755	12.8911	5.98564	7.72204	9.35563	6.99388	7.06895	6.60886	12.6478	7.12494
Pear_newGene_1736	0.279626	0.299886	0.523764	11.441	18.8051	18.3643	3.34036	5.08551	4.57954	21.9692	22.4279	18.7852	0.901579	0.279764	0.285639	3.52559	4.04821	0.938047	0.885594	0.285512	0.618848
Pear_newGene_1737	5.81206	4.87656	5.6967	4.43126	9.26359	1.70663	11.5781	16.5383	12.5309	7.40285	3.59519	6.1687	3.76645	5.39118	3.87944	7.16949	11.5813	7.787	3.29289	3.57021	5.82989
Pear_newGene_1744	1.69481	1.39878	1.07144	1.35869	1.34652	1.15432	1.53431	0.718258	0.683387	1.02341	1.4822	0.922886	1.64516	0.532195	2.19311	1.89474	2.75426	1.94966	1.01345	1.99926	0.935753
Pear_newGene_1758	1.33e-05	0.249983	0.37575	0.239858	0	0	0.307731	0.257388	0	0.60188	0.437643	1.57056	0	0.000110012	0.0844377	0	0.295721	0.515172	0.152655	0.00810719	0.760324
Pear_newGene_1761	10.8758	12.2964	12.437	12.8714	13.9428	12.5654	6.06597	12.6747	13.7924	30.5761	30.5038	33.5756	12.4553	22.3362	13.1824	14.9204	13.271	12.6591	18.9667	11.4447	20.9854
Pear_newGene_1772	7.41634	6.05476	5.64046	4.33569	5.09976	5.72121	0.900678	0.378145	1.01469	2.80851	2.28589	1.93778	4.72428	4.02383	5.90303	3.40774	3.33312	4.7428	4.37076	4.77697	4.60258
Pear_newGene_1777	23.3638	24.2708	24.21	15.6489	16.2722	12.6109	23.3361	25.7738	25.3377	11.8884	13.3523	12.3646	16.2875	17.3627	14.9605	20.694	22.7945	20.2418	15.8188	15.5394	18.4764
Pear_newGene_1778	4.48494	3.86057	3.77365	0.986506	6.09097	0.176362	0.160116	0.504555	1.21106	0.686897	1.22958	1.43564	1.10709	2.51386	2.11121	2.95199	1.81132	1.80872	2.81135	1.81221	1.31588
Pear_newGene_1787	39.5452	41.0027	39.8341	43.3383	46.2319	17.3687	14.648	12.2542	10.4452	33.0181	27.5588	28.5692	22.8214	25.2399	33.4168	29.9783	33.4657	25.3977	27.375	32.8829	25.9806
Pear_newGene_1792	2.35512	2.08901	2.40913	5.33185	5.32333	8.76192	0.853264	0.539457	0.813526	0.691376	0.557337	0.882898	4.77884	0.852907	4.34443	1.959	2.42805	2.76242	1.13531	4.00276	1.13013
Pear_newGene_1815	2.98106	9.44945	5.97881	9.63473	11.3545	4.62648	4.82917	5.52524	5.29979	4.29451	2.73268	5.26362	11.2853	2.99231	12.2866	9.74964	7.68746	6.8578	5.14778	7.11736	4.98215
Pear_newGene_1825	0.336067	0.482596	0.628062	0	0.863204	0.397128	2.9877	3.64409	2.71411	1.15134	1.03268	1.07108	0.11797	0.99403	0.337781	0.464233	0.369005	0.981071	1.28355	0.225628	1.10749
Pear_newGene_1843	2.70997	3.00468	2.31414	4.8394	5.87922	3.57393	1.3168	1.73233	1.69244	0.967377	1.02744	1.47465	3.2482	3.19659	3.56803	1.91967	2.11927	2.10985	1.28684	5.44295	1.78341
Pear_newGene_1848	6.86595	9.71251	6.41918	5.89156	7.79858	0.761254	4.12054	2.4073	4.95188	6.36965	3.95475	4.32702	9.15084	6.87538	5.06869	5.33609	6.95136	6.34188	6.81797	8.21286	4.36196
Pear_newGene_1875	0.960359	0.509192	1.32567	1.51823	2.4179	1.28971	1.94695	1.59058	0	1.86813	2.45812	2.74946	0.820573	2.18058	2.05732	0.966106	0.50151	1.31368	0.95628	0.916587	1.43838
Pear_newGene_1877	0.0050714	1.82952	2.05788	1.31249	1.22382	2.45265	0.752674	0.681094	1.29678	2.64742	2.28431	4.47782	1.39031	1.39649	1.72475	0.250308	1.80578	2.07115	2.36776	0.282968	1.46702
Pear_newGene_1906	1.18233	1.55421	1.4377	1.38531	0.809203	0.213605	0.790321	0.198605	0.617234	1.75509	1.88185	2.45534	1.32582	0.857977	0.720822	0.923367	0.802648	0.582723	1.31158	1.09795	1.96638
Pear_newGene_1907	7.36006	11.1298	6.88339	13.9926	24.3122	5.34614	8.12469	9.38043	13.6953	4.73472	6.12623	5.40713	15.7751	8.44115	16.1051	10.2041	10.9283	7.35322	7.08315	13.9048	6.05878
Pear_newGene_1909	5.14207	5.12568	3.50908	59.9207	62.6441	63.8065	39.3495	41.3197	46.4455	26.8943	28.37	27.8454	8.31073	6.87831	11.0837	7.61468	6.98974	6.78527	6.51051	12.9418	6.55492
Pear_newGene_1917	0	0.971561	0.0111879	0.887526	0	0	8.21057	7.53365	10.0666	13.2742	3.66469	0.559182	0.653002	1.39513	0	1.87606	3.56484	7.59968	7.31144	0.782639	7.75479
Pear_newGene_1919	5.84588	4.58263	6.34888	1.34557	0.571296	0.72821	24.8569	47.8025	35.8112	55.1876	41.059	45.4994	4.82535	19.9575	5.92703	17.7149	16.6264	11.9316	13.7601	3.22168	16.4623
Pear_newGene_1941	1.73997	1.24918	1.40916	0.127398	0	0.548198	0	0	0.267742	0.66273	0.713153	0.616437	0.733328	0.457618	0.349901	0.60108	0.382226	0.38114	1.08777	1.16857	0.127441
Pear_newGene_1983	4.40524	4.35453	2.85859	4.88362	4.48558	7.13411	5.5553	6.96625	6.37389	0.802316	3.55113	1.10935	2.56775	3.40804	1.7408	4.29394	2.65491	4.96364	4.31322	2.08621	2.25579
Pear_newGene_199	9.10468	11.0792	10.4832	8.55591	13.075	3.73888	14.2473	19.7162	18.6029	6.19727	7.58359	5.76073	7.52213	11.7288	8.90284	11.3654	10.8844	7.81976	7.84671	7.71994	9.42951
Pear_newGene_1994	4.90684	8.39638	5.19646	10.6916	6.68536	14.4373	5.94646	6.09622	5.75273	2.82948	2.13163	2.68797	8.68536	4.92608	7.10529	5.6607	6.04334	7.02864	4.65042	8.60963	3.38312
Pear_newGene_2003	3.14038	6.46845	5.16654	9.40507	6.8128	4.80813	6.52395	5.63151	6.16352	3.34366	4.25235	2.5251	6.33149	4.6475	9.86358	6.66629	8.07921	6.88736	5.28347	8.14372	6.39249
Pear_newGene_2009	1.94881	1.52843	1.42844	1.6647	2.03499	0.0960057	1.63605	1.79828	2.22627	0.631288	0.860216	0.71928	1.57111	1.04191	1.51615	1.99159	2.07788	1.36725	0.904402	1.93859	0.662807
Pear_newGene_2011	8.227	7.85049	7.39646	5.36467	5.70395	5.28521	2.1499	2.01622	2.678	2.94726	3.61544	3.46129	9.4753	5.1777	9.92717	5.38189	6.4042	5.89418	4.24441	9.46214	5.08022
Pear_newGene_2027	11.4062	9.81832	10.838	13.4106	13.0381	9.01664	9.17275	7.9412	6.13803	20.2796	16.9891	23.0626	12.8176	9.40604	13.7286	7.82842	9.41195	10.4734	11.8329	16.1713	7.7051
Pear_newGene_2045	10.6837	11.8417	12.073	12.8162	17.8256	8.57624	3.19762	3.01116	6.2196	3.89558	3.89192	3.9134	15.8641	10.8835	17.7646	10.9332	9.17443	9.41122	8.71566	16.0687	10.0448
Pear_newGene_2047	7.98519	12.1199	15.8332	14.5838	17.548	8.99816	4.96969	8.95038	6.05366	4.36587	4.52003	3.68918	8.22131	7.70945	10.3115	12.1263	11.0447	12.4092	9.21441	10.3709	9.44207
Pear_newGene_2065	3.45995	2.36989	0.505274	0.0304892	3.53302	0	10.9925	12.1348	11.1255	8.901	8.17379	7.54046	0.122167	9.39196	0.837211	7.64642	5.02712	3.48131	7.59796	1.00374	9.03395
Pear_newGene_21	1.23919	0.734973	0.810007	1.42584	1.0908	0.807216	0.32876	0.138458	0.142381	0.421235	0.37889	0.392644	2.3999	0.486585	1.85936	0.639247	0.677485	0.808848	0.578526	1.80219	0.882868
Pear_newGene_2106	0.779897	1.00684	0.291675	0.857961	0.85884	1.10373	14.7112	17.0299	17.88	23.6745	19.5767	19.987	0.990855	5.55741	1.41693	2.91945	3.43796	4.46415	4.89126	1.57649	4.8066
Pear_newGene_2107	11.2672	8.53806	3.39782	12.0319	11.015	18.1091	16.7844	15.9866	16.3684	2.03502	15.293	11.8916	12.8034	16.6455	1.86733	7.09102	0	8.32943	5.39395	10.1759	11.9363
Pear_newGene_2108	2.81917	4.16291	3.78515	1.96119	2.42348	0.676183	0.987251	1.13326	1.17263	1.12234	1.44067	1.53527	3.77252	1.86784	3.14327	2.23	1.35963	0.921586	0.807876	3.98715	2.98924
Pear_newGene_2118	1.80431	1.38745	2.04774	1.41621	0.709455	0.15218	0.413199	0.434265	0.59558	2.65612	3.96683	2.46932	1.76806	1.01801	1.55695	0.935967	0.42513	2.82768	3.22615	2.85935	2.12509
Pear_newGene_213	25.6336	29.0695	26.181	22.1545	18.8098	26.5727	11.5347	11.3872	11.1241	25.4591	27.0029	27.627	30.1988	28.4563	30.416	28.4774	27.5705	26.8165	23.7194	32.3988	25.5729
Pear_newGene_2156	0.223036	0.303292	0.73245	1.43561	3.13192	2.81971	1.23897	0.935693	0.638722	0	0.266571	0.685806	1.91956	0.18246	1.08014	0.866871	0	0.250971	0.548641	1.09808	0
Pear_newGene_2157	0.827608	0.594876	1.03052	1.66316	1.44191	0.979886	0.805668	0.231303	0.872162	0.547618	0.422035	0.364507	0.650328	0.609691	1.24263	0.711962	0.226365	1.27658	0.501136	1.24583	0.756169
Pear_newGene_2161	2.09631	2.1483	1.35063	1.66136	2.64357	1.23648	0.899698	1.28833	1.09056	0.361114	1.18212	1.00062	1.8597	0.921781	1.56969	1.28937	1.62435	0.916259	1.31143	1.78484	1.26365
Pear_newGene_2171	7.75951	10.6141	7.61006	7.37211	4.32227	5.68537	6.80617	4.28546	3.30382	8.29102	7.28704	7.30257	12.8679	6.20475	10.2785	8.31192	8.06423	11.3719	7.1117	10.8765	6.64042
Pear_newGene_2177	0.501558	0.540342	0.656032	3.19286	5.63097	4.74402	2.03073	2.81041	2.77485	1.14342	0.821004	1.59631	2.84835	1.48199	2.11492	0.726765	0.990315	0.767553	0.730715	2.01851	0.770928
Pear_newGene_218	17.5914	17.3774	18.1881	11.1689	14.0683	13.1438	7.03626	9.2074	9.32068	7.56805	7.10923	8.46697	14.0089	11.0857	14.9365	13.4227	15.497	13.4295	11.9251	15.4685	12.2681
Pear_newGene_2182	2.58971	1.862	2.04197	2.45905	2.08954	1.43164	0.915652	1.47842	1.38808	2.47622	3.04864	2.18705	1.86661	2.71066	3.16485	2.2554	2.45321	2.19001	2.02926	2.76961	2.20733
Pear_newGene_2192	1.86999	1.3394	1.1664	3.43598	4.57826	2.93359	3.5826	3.52234	5.07387	2.16785	1.07431	3.79479	1.10683	1.85911	1.05383	1.73593	1.83985	0.690657	3.05321	1.05447	2.06267
Pear_newGene_2197	4.97537	6.31043	4.73505	2.46018	4.25476	2.34657	0.882215	2.34824	1.71025	3.73475	4.85915	4.20306	4.68026	3.39569	3.50543	3.52879	2.96871	1.9838	4.16221	3.86491	4.0432
Pear_newGene_2198	1.25036	0	1.42555	2.35559	1.45156	1.62092	1.30234	1.12236	1.13458	0	0.61709	0.454605	1.25132	0.553167	1.18414	0.652137	0.262632	1.40185	0.122113	1.65322	0.591627
Pear_newGene_2199	4.33819	3.94575	6.28699	5.54743	4.01407	3.50251	2.41728	3.10098	2.00555	5.71899	4.52658	5.13915	3.75909	5.05858	3.58255	2.80171	3.64002	3.58504	5.21948	5.11986	4.83625
Pear_newGene_2200	16.6865	20.0815	21.7529	21.7531	22.5114	6.84872	7.14676	8.93482	9.96075	8.41797	5.7986	5.68324	23.9472	11.8143	25.3505	14.8787	15.7794	14.0628	11.1547	26.1363	10.5408
Pear_newGene_222	37.6805	39.9137	36.7674	31.8946	27.3912	21.6398	18.2386	17.9136	17.3615	25.1579	25.3417	26.5955	34.7513	26.8339	36.0308	25.2405	27.2826	27.4223	30.0354	33.8447	26.9602
Pear_newGene_2221	4.11927	4.07776	5.07459	4.30926	1.07442	3.02042	2.38359	1.42123	0.82806	4.02979	4.23343	6.53381	3.8142	2.95477	1.14474	1.35594	0.556192	1.7512	6.73468	3.06185	3.44157
Pear_newGene_2243	259.548	242.66	233.761	309.402	421.154	369.574	292.779	396.378	394.246	777.646	751.727	695.309	197.832	386.501	224.765	314.877	333.498	287.432	314.147	216.981	359.238
Pear_newGene_2255	6.40614	4.9688	5.37422	5.04532	5.33831	2.18712	3.87891	3.09228	3.59384	3.02236	1.87027	1.52039	8.71382	2.36198	10.3793	5.77045	6.95721	5.65791	3.24634	8.84886	1.89518
Pear_newGene_2258	4.51094	4.06641	3.75379	6.11667	7.85263	9.80212	3.13994	2.47814	1.69903	3.44923	3.26652	3.64673	7.14344	3.62937	9.28854	4.74653	7.36605	5.27741	2.72722	6.50929	1.97946
Pear_newGene_2279	1.54373	1.55133	2.13863	1.33616	1.04051	0.507416	0.445661	0.796371	0.708736	0.950664	1.02161	0.576948	1.31314	1.01348	1.53382	0.76064	1.32326	0.755633	0.905384	1.36868	1.81934
Pear_newGene_228	3.47222	3.8124	3.76846	3.09694	2.18882	3.60548	1.3362	2.19585	1.96596	1.41998	1.11436	0.316633	3.19502	2.90496	2.82375	2.19317	2.67426	1.377	2.41506	3.95124	3.00763
Pear_newGene_2284	22.2074	22.7449	26.4711	24.4551	21.0342	5.78052	2.88001	3.98771	3.70695	7.39988	6.81541	7.45974	33.5965	11.8738	32.8372	12.0275	11.1341	13.0164	13.321	36.2676	13.7193
Pear_newGene_2292	3.05981	2.52338	2.52103	1.44629	0.924189	1.2081	0.954835	0.603226	1.10278	0.951449	0.672491	0.823586	2.51169	1.94324	2.16014	1.23778	1.5086	1.76181	1.24468	2.22613	1.97267
Pear_newGene_2304	0.468497	0.420745	0.260139	0.0778531	0.215806	0	10.5057	29.2451	11.9961	27.9413	15.7721	24.8111	0.392776	2.77973	0.273542	2.31003	3.98463	1.72579	2.73468	0.223814	2.29715
Pear_newGene_2306	1.38784	2.03752	1.88666	4.15876	3.47255	4.1719	0.943575	0.991754	0.437188	0.577585	0.388231	0.537022	4.52539	0.622723	5.2063	1.43953	1.38697	1.10689	0.394698	3.68902	1.94145
Pear_newGene_2311	0.612176	0.164978	0.42882	0.0839054	0.0842086	0.0905708	1.6266	2.6535	3.34503	1.21663	0.93723	0.40479	0.0802464	0	0.153304	0.395222	0.502638	0.416988	0.158961	0	0.167855
Pear_newGene_2312	5.18053	5.54377	7.24835	4.05831	2.21954	2.21577	6.4234	4.14261	2.58429	6.73399	6.63143	8.96079	4.77313	5.5615	2.74802	3.21173	1.54754	4.76392	8.35559	4.39537	6.37715
Pear_newGene_2316	1.9598	1.79982	1.76252	1.43236	2.63583	1.11705	1.92785	2.8409	2.9215	1.15335	1.03684	1.30488	2.89112	1.99694	1.88974	2.77327	1.98592	2.05577	1.51207	1.67589	1.9899
Pear_newGene_2317	3.8002	4.01395	4.03234	2.17762	2.63666	1.96416	0.862208	1.29913	1.38761	1.90946	1.35118	1.78221	4.71768	2.97292	3.70816	2.29824	2.03298	2.53575	2.11552	4.24922	1.07316
Pear_newGene_2321	0.246054	0.00213747	2.762	0.293236	1.84852	0.716017	16.6818	21.8569	23.1056	2.77204	17.1208	6.89533	0.777464	5.33136	0.662541	4.86096	4.76602	1.82949	5.28423	0.273144	2.61731
Pear_newGene_2324	12.8875	12.1923	14.6513	29.9763	31.7463	5.5641	41.6741	37.1012	41.2125	6.70658	6.31616	7.80315	24.3895	16.6119	25.5309	29.6106	36.5352	24.5815	18.1039	22.6075	15.1405
Pear_newGene_2325	5.10592	5.69039	5.13837	7.33436	7.55286	4.30133	3.18912	3.10477	3.06235	3.21155	1.84931	2.93429	6.9443	4.06367	8.73515	5.26557	3.59635	3.70064	4.23601	7.96285	3.17064
Pear_newGene_2336	2.21915	2.42362	2.46126	2.16694	1.66476	1.21531	2.82398	4.42915	5.10974	4.15247	3.02363	4.58255	1.40391	2.30321	1.5438	2.5251	2.8615	1.78231	2.78717	1.05909	2.33116
Pear_newGene_2365	13.1586	12.6283	8.13295	1.96438	0.955366	1.48648	4.29747	1.62435	3.58707	13.4429	7.73662	6.6168	8.06209	8.31795	7.36107	6.01852	4.87958	6.81581	13.0848	6.97073	7.20571
Pear_newGene_2378	3.90521	3.38842	3.95303	6.4315	6.08983	1.79492	0.347044	1.82469	1.12604	1.36189	0.999634	0.921552	5.02457	1.06918	4.14179	2.47175	1.90519	2.73007	1.80736	5.67915	1.07227
Pear_newGene_238	4.58757	2.57207	3.44447	6.14266	5.33867	7.31695	49.1941	57.0071	52.0683	36.6724	36.0394	34.5838	7.68255	8.04551	7.33922	14.9182	13.7159	12.658	7.60607	7.76452	9.81407
Pear_newGene_2386	1.57408	2.60208	2.42458	3.45665	5.15701	4.74124	5.82401	6.44965	6.25609	6.23632	5.03412	6.33473	3.33887	4.30971	4.23726	3.6087	3.47583	2.50942	4.02909	2.12506	3.46843
Pear_newGene_24	1.63345	1.69369	1.936	1.79005	1.65906	0.892867	0.533413	0.280803	0.649709	0.640765	0.704395	0.398169	2.3679	1.04852	3.26819	1.81503	1.5801	0.956943	0.651831	2.64671	0.550914
Pear_newGene_2424	1.99528	1.12611	1.68649	2.81503	4.70585	3.25853	3.03537	4.5767	6.13	2.70532	2.42885	2.92139	1.89732	3.27382	1.81151	1.96593	1.87519	1.34927	2.17431	1.05109	2.60729
Pear_newGene_244	3.86888	3.35217	4.49714	4.14171	6.64786	2.00454	4.01333	5.97374	5.53926	2.36408	2.41134	2.29861	4.56166	3.83322	5.39429	5.36789	5.39798	4.63273	2.06081	5.02899	3.62453
Pear_newGene_2452	5.49977	4.07878	4.8597	3.81854	5.51052	1.28024	0.816453	1.09623	1.63448	2.94309	3.24893	1.86433	5.08133	2.02235	6.23065	4.35234	4.34448	4.16009	2.85005	5.65803	2.4745
Pear_newGene_2460	37.5313	43.1389	40.7655	209.786	340.828	197.045	63.1168	80.0261	101.94	250.619	235.922	214.558	127.186	188.14	136.057	43.7579	39.67	40.3473	163.228	119.028	166.966
Pear_newGene_2463	1.30619	1.78304	1.62683	0.66866	1.15002	1.54526	3.61346	4.77684	4.71214	5.05176	4.98237	4.88873	1.18863	2.82705	1.7463	2.16069	1.71746	1.3304	2.80619	1.31276	2.8665
Pear_newGene_248	3.9987	3.05814	4.7358	3.14026	1.77832	2.54557	1.16913	0.739243	1.33044	3.27699	2.98036	2.21066	1.90169	3.68178	2.51431	1.81889	1.80721	1.13844	3.28355	2.66045	2.83126
Pear_newGene_2501	15.0031	25.6904	24.9249	19.9841	24.1745	15.5608	3.52049	7.54043	5.65163	8.10378	9.532	8.97123	24.6153	14.6309	19.6183	19.8122	15.3924	19.1003	17.9603	18.0798	13.9236
Pear_newGene_2502	8.3877	10.251	19.0859	10.4609	14.7096	3.7845	3.64312	3.42568	2.8133	3.2016	6.30238	7.507	17.0394	7.62585	15.5255	10.5545	5.27769	8.46757	11.5378	10.2884	9.97196
Pear_newGene_2503	5.02466	6.66682	5.71056	4.78275	5.24198	0.843583	2.98619	2.30877	2.8945	4.77245	3.50059	4.60463	5.58501	4.56945	5.49839	5.08742	5.23289	4.01033	5.58355	5.22003	5.05921
Pear_newGene_2508	0.337441	0.0440844	0.0381304	0.223967	0.185456	0.0484465	4.00353	5.14737	3.36379	4.18492	4.05884	4.36673	0.185828	0.681626	0.202659	0.842878	0.805727	1.08135	0.358525	0.167485	0.84472
Pear_newGene_2518	63.6354	57.0838	59.8153	75.6668	95.7847	82.531	234.049	366.304	350.476	144.571	124.263	119.101	64.3882	97.2763	73.6356	72.0041	80.1973	68.2348	78.6819	64.6818	84.6588
Pear_newGene_2528	8.88354	12.0956	9.51405	9.73398	7.29234	1.71678	3.9571	4.90106	5.49959	4.08879	5.29936	4.95081	9.49878	9.28582	8.78628	6.72215	8.73745	6.8188	9.24045	9.08331	6.84702
Pear_newGene_2529	8.19105	11.9455	11.4788	10.854	6.26695	6.3111	8.4078	6.38065	5.52622	6.3758	4.38694	4.35752	11.9667	8.0574	6.71742	9.09787	6.46459	8.25506	9.6189	10.3515	8.66381
Pear_newGene_253	4.54602	3.6908	2.97532	2.56627	1.08277	2.16626	2.38351	1.04606	0.645383	3.86752	4.57863	4.64481	3.23224	2.71086	2.90244	1.73852	0.972432	2.90065	4.61354	3.42724	4.0042
Pear_newGene_2539	5.33213	3.27821	4.84276	5.86502	6.03954	12.7587	6.20235	7.19998	4.76138	2.45105	2.82007	2.11395	5.32044	3.91897	4.6115	5.54283	5.37107	5.86679	4.29836	4.92581	2.84991
Pear_newGene_254	5.55581	7.30628	9.50045	5.49984	3.90668	2.51523	3.65161	2.45792	2.02456	13.3146	4.06745	10.2775	8.74407	6.07305	9.17425	6.57623	6.26536	10.4785	8.06071	7.69996	7.30985
Pear_newGene_255	5.16972	4.8949	4.00332	7.32354	11.7929	15.3811	4.14854	5.63584	6.80976	4.71557	5.59077	4.59511	6.27069	8.97475	8.07314	6.50508	7.65255	7.4082	6.54127	6.00771	6.42688
Pear_newGene_2582	1.57651	1.55866	1.02876	1.40382	0.790857	0.2796	0.331255	0.725231	0.732279	0.346954	0	0.0847476	1.4559	0.129844	1.83833	1.0428	0.842753	1.53407	0.80965	0.867216	0.320791
Pear_newGene_2586	6.6852	7.34001	5.90876	3.6004	2.73233	1.31653	4.40051	3.94519	5.66074	5.24881	4.53856	3.01862	5.75517	4.29116	5.82728	3.86781	5.00647	5.46213	4.15398	6.39894	4.78304
Pear_newGene_2591	9.2753	8.29838	7.19293	7.39117	11.5562	6.72856	12.942	19.2989	21.9634	17.8181	16.898	16.5921	2.57271	24.6211	2.36907	13.2086	14.5741	11.2685	16.8286	3.34196	20.1635
Pear_newGene_2596	33.7795	33.8556	30.1549	23.8139	22.6731	31.296	14.1381	12.6576	14.7995	28.9286	32.7094	32.8452	28.6597	25.4719	35.5037	24.0952	21.6495	21.838	22.4281	34.489	25.3149
Pear_newGene_2616	5.39548	6.09143	5.31801	9.32634	11.8125	9.39028	6.01455	8.75188	9.6053	3.89165	3.54419	4.66037	8.24563	3.74487	9.05537	9.21403	7.57124	5.89928	3.07804	10.1736	3.92775
Pear_newGene_2632	2.45886	0.775991	3.00823	1.89671	1.96127	0.804623	0.749242	1.11379	0.973273	1.13364	1.08081	1.3862	3.56003	2.98175	0.888144	1.49013	2.20324	2.3665	1.49174	3.73015	1.2987
Pear_newGene_2635	32.0413	32.3364	34.3909	32.6878	26.858	18.4456	14.5141	14.4454	12.375	24.0147	17.288	25.4885	33.8648	20.8433	31.1315	25.4377	27.7599	26.6866	28.5157	37.9203	25.2115
Pear_newGene_2653	2.45414	1.36385	1.44363	2.64874	5.46087	3.88136	3.5424	4.00672	4.80051	1.68334	3.14726	2.72276	2.08791	4.53108	3.08503	3.04162	4.67246	3.89566	3.41552	4.6064	5.16596
Pear_newGene_2668	1.51361	3.31878	0.57397	4.76201	5.18028	6.66457	1.97477	0.427033	1.97707	1.24551	2.46406	1.81949	1.40786	1.86672	4.09798	3.74098	2.87684	1.25487	1.58636	4.39138	0.887293
Pear_newGene_2694	3.4431	4.74984	1.56292	0.843843	0.603142	0.694401	2.86876	1.57971	2.79582	5.19216	6.20429	1.893	1.93708	5.36873	2.98057	1.44911	3.4845	4.93439	6.53098	3.88589	5.71803
Pear_newGene_2725	5.28391	2.74969	3.16594	2.7853	2.77991	2.01626	0.203733	1.56833	1.77791	1.70743	1.70188	1.506	3.12281	1.65746	3.69774	3.026	5.07029	3.07039	1.62081	3.69335	2.01689
Pear_newGene_2728	0.37718	1.08289	1.64505	2.07207	2.07624	1.63327	5.77572	7.62367	6.97032	2.58987	2.4501	2.40803	0.795765	1.48925	2.91028	2.60809	1.52028	2.75741	1.17992	1.01407	1.24369
Pear_newGene_2733	38.4995	26.9549	14.2035	26.3257	27.9545	7.09926	8.91011	17.8572	13.8658	16.9292	23.4794	22.6329	15.9518	42.4261	6.51699	19.776	34.7098	28.7971	37.3035	17.693	54.5618
Pear_newGene_2753	0.736526	2.59247	2.62765	4.75222	4.66313	5.08945	2.56211	0.589467	2.6501	0.478953	0.725553	1.90256	2.32335	0.8871	2.40205	2.05785	1.77297	1.84679	1.73112	2.28043	2.27925
Pear_newGene_2759	4.89424	5.01232	4.30657	2.62974	4.77033	2.13002	5.58401	7.88555	8.08935	5.52544	4.18215	2.99348	3.13621	6.68853	5.20114	5.46956	4.31328	4.05123	4.70415	3.81012	5.45303
Pear_newGene_2762	1.70652	1.17352	1.47101	0.647404	1.87776	0.777213	0.55742	0.586844	0.715952	1.04175	0.7939	1.31563	1.3748	1.93354	1.05083	0.880576	1.70093	0.934494	1.2267	0.859116	1.72682
Pear_newGene_2776	0.831707	0.974928	0.69911	1.00375	1.64729	1.39121	2.50499	3.54596	3.15907	0.617818	0.36987	0.969086	1.3305	2.04674	1.41693	1.20322	1.58659	1.58038	2.26333	1.58749	1.68799
Pear_newGene_2781	11.2689	15.8679	15.1416	9.23427	7.30434	5.55229	6.86129	8.75334	6.6239	7.5599	6.76278	5.70846	10.4664	10.2668	10.9665	11.1752	10.3886	9.39665	9.6957	9.20967	10.4593
Pear_newGene_279	0	0	0	0	0.139637	0	0.542075	0.142436	0	3.33902	3.51279	2.8345	0.267629	0	0	0.131566	0.139438	0	0.529075	0	0.278825
Pear_newGene_2793	55.1464	60.099	62.6337	66.0119	99.5697	139.423	152.685	195.997	199.044	59.9595	60.3427	55.3759	65.6004	61.3921	77.6354	84.7458	94.7856	77.2261	58.1821	68.2044	60.8467
Pear_newGene_2812	0.000121421	0.636682	0.583269	0.564924	0.102273	0.855762	0.329251	0	0.264663	1.03709	1.36321	0.816555	0	2.0922	0	0.00368085	0.864345	0.793424	2.50755	0.529238	1.90414
Pear_newGene_284	1.4901	2.1916	2.09066	0.410324	0.410339	0	5.98927	5.03255	5.87082	3.42462	2.21593	3.76505	0.197926	0.924152	0.56432	1.55338	1.43879	1.23491	1.16389	0.566168	2.05262
Pear_newGene_2843	12.3876	11.6091	14.8384	10.9488	9.68714	7.87448	5.46043	5.70816	6.53813	6.23138	7.4696	6.9746	12.9426	9.70656	11.0358	10.4742	10.4851	10.2826	10.5705	12.8157	10.1122
Pear_newGene_2850	3.60532	4.97743	5.71323	3.45368	2.71901	0	2.34971	2.30939	1.47127	3.86218	4.04314	4.51043	4.541	4.9866	5.02651	2.52219	1.15528	4.32018	4.66969	3.60684	3.84623
Pear_newGene_2863	153.851	155.215	149.595	110.789	179.729	71.9409	46.9702	95.4806	69.6472	112.736	128.196	133.315	107.328	104.713	124.58	98.3323	96.9816	86.4377	99.2138	126.688	97.7349
Pear_newGene_2866	69.6158	69.6312	90.3953	46.3668	62.0804	207.149	29.8835	56.3215	27.7876	53.2548	77.7336	79.1487	76.2159	62.3025	48.8171	38.9292	59.9475	38.9965	58.8938	62.0608	60.1347
Pear_newGene_2870	1.6237	2.1211	2.55634	1.73157	1.80361	1.08009	2.09994	3.12708	2.8228	1.25107	1.12552	1.28457	1.32902	2.04724	1.09763	1.26737	1.40685	1.41698	2.08743	0.878191	2.18449
Pear_newGene_2871	2.98949	3.47791	3.30496	1.81103	0.820022	0.673993	0.606983	1.33945	1.34622	4.39932	2.53326	3.19026	3.66053	1.55793	2.39465	3.06095	2.11609	2.14017	4.64307	2.61563	4.05258
Pear_newGene_2874	11.7196	16.7236	15.8133	13.6463	17.8128	13.8643	6.22872	6.43808	5.80892	8.74886	7.81179	6.67069	15.659	10.076	17.2974	12.7082	13.312	11.5076	10.1557	19.3738	5.02836
Pear_newGene_2884	101.849	94.6547	103.548	66.3039	69.8644	92.6618	23.6582	23.7831	25.2678	36.2061	40.3318	31.6223	63.5861	60.0974	69.6537	73.9415	81.9548	53.5454	73.0418	62.5575	60.3883
Pear_newGene_2888	22.607	20.0481	18.2735	10.6197	13.4259	10.8135	1.68138	0.589412	1.93988	0.719677	1.82965	1.33939	28.2147	24.2441	29.2556	15.4601	13.0388	11.0408	18.6089	30.7977	21.0151
Pear_newGene_2892	28.6814	36.3649	29.0587	25.0835	43.1073	14.2712	40.9204	40.805	46.5002	42.0257	45.9815	38.855	30.4898	30.8156	44.6298	64.5626	77.4495	50.1897	47.7794	35.2015	31.417
Pear_newGene_2897	7.13449	6.00064	7.17062	7.02903	7.49029	8.75861	6.38816	7.53479	6.99546	4.52774	3.60357	2.83556	6.48588	5.27042	5.37068	6.48453	4.79655	5.69878	4.933	5.78718	5.0333
Pear_newGene_2902	85.6567	95.5792	95.8663	163.6	202.876	190.273	141.586	179.107	188.666	84.4204	83.9191	77.2391	108.134	80.9501	118.205	99.8111	103.233	89.1688	67.0707	107.925	81.275
Pear_newGene_291	2.52233	1.87726	2.34259	1.40381	0.799134	0.721217	0.882377	0.891662	0.620817	0.740168	0.906896	1.41917	1.54666	2.1672	4.17554	1.89758	0.422025	1.81076	1.8404	2.06107	0.570348
Pear_newGene_2921	11.642	12.6296	14.6198	15.936	14.61	18.8628	9.59996	6.61033	5.86201	18.2109	16.5197	18.1713	18.8089	11.2434	19.8307	18.625	17.8315	16.1232	9.04653	18.222	10.9346
Pear_newGene_2964	9.44692	10.3622	11.0396	11.8849	13.0976	10.4996	29.3599	27.9491	29.0611	19.7929	20.3738	18.1104	9.32577	13.9346	8.3299	23.1516	28.3672	23.7234	13.9594	5.97227	14.6475
Pear_newGene_2969	4.30441	2.54002	4.03758	4.73256	3.10568	3.84217	5.71944	5.18749	5.65457	8.17938	8.67307	9.50247	3.77637	4.8173	2.54421	5.10572	5.06959	4.5733	2.92856	2.34543	3.10259
Pear_newGene_2974	16.5145	11.0918	11.1664	11.9442	10.5957	17.0346	9.27953	6.6034	4.07885	10.5337	8.08674	8.00626	10.8688	14.7362	9.90866	20.7626	17.2605	14.3641	14.7183	4.74676	9.39321
Pear_newGene_2987	1.22945	1.43482	1.24442	1.34952	0.45109	1.33235	0.764317	0.459347	0.354327	0.584117	0.524199	0.326162	1.61663	1.21114	0.720178	0.5303	0.674437	0.560112	1.06638	0.824791	1.01246
Pear_newGene_2988	8.90152	9.84242	10.7094	5.21635	4.83374	3.20781	5.73462	4.47888	5.3287	7.87823	7.93729	7.24146	7.40677	10.4303	7.6985	7.68898	9.47492	9.34705	11.6982	6.83982	10.0749
Pear_newGene_2994	9.027	8.70401	7.96393	7.492	8.53184	9.87878	16.8035	21.8944	18.1905	13.8495	13.6207	12.3725	6.49061	10.5895	7.54677	10.8243	9.59185	10.6631	8.86507	6.39407	8.9287
Pear_newGene_2995	9.02631	10.7051	9.46708	12.0254	15.2042	18.3322	10.8399	12.3423	13.0915	17.2496	22.1659	23.1203	10.1124	13.3679	11.0512	8.60158	10.6355	10.2823	10.307	10.313	12.6375
Pear_newGene_3012	14.6787	15.1376	17.8056	5.60765	13.1191	1.30726	15.2022	20.5145	25.2198	21.367	14.8543	14.7477	5.3907	27.0721	6.10145	9.25099	14.6536	15.6665	24.6067	5.42238	23.66
Pear_newGene_3025	3.55443	4.08923	3.86326	4.32823	4.35578	1.09964	5.33337	6.92694	7.06975	2.84348	1.67842	2.15315	4.04536	5.03433	5.19026	7.16306	4.54672	4.08981	3.24338	5.17097	4.15598
Pear_newGene_3028	21.6846	23.2542	24.2363	21.0004	15.9724	22.5822	7.91321	8.6483	6.08147	7.35758	10.1111	10.5084	26.1297	10.3902	28.7146	23.2488	24.289	12.8211	16.0902	24.0928	10.6907
Pear_newGene_3032	0.661284	1.72891	1.2529	1.81436	1.81718	3.18671	0.882595	0.792362	0.463592	0.796465	1.04354	0.0308596	1.56622	1.30051	1.47143	1.04534	2.0063	0.50581	1.03686	1.77642	0.570123
Pear_newGene_3071	37.4215	39.63	40.7897	57.1638	64.8045	71.3693	39.2268	50.335	46.8935	38.4271	28.6473	27.1024	42.0404	42.8425	47.0702	41.8325	46.0999	38.264	35.6533	35.6839	36.7935
Pear_newGene_3084	6.36331	6.46408	6.50768	5.27536	4.09738	5.81485	2.43563	2.15614	4.43546	3.98105	4.06142	3.44704	4.30324	4.02747	5.43455	5.60118	4.61713	4.73636	5.25582	4.3557	5.80492
Pear_newGene_3116	30.4711	28.4717	24.3298	42.965	46.2837	31.7525	15.7217	15.6698	14.0281	10.2147	9.65587	10.426	28.9503	14.6969	40.1163	33.3012	33.5335	28.9988	13.7149	34.8532	15.6275
Pear_newGene_3149	0.0961755	0.155625	0	0.0526658	0	0.398928	0.458615	0.214686	0.220757	1.6855	1.27252	1.36911	0.0502571	0.141448	0.0480392	0.346891	0.2626	0.208892	0.0996683	0.192708	0.421413
Pear_newGene_315	11.5455	9.45365	11.3825	6.94574	6.5259	7.08413	8.06385	6.68793	5.37747	13.7073	13.4997	15.1954	9.80049	8.24069	7.35586	7.53585	8.61855	9.44954	8.80119	8.10299	10.1258
Pear_newGene_3153	3.25911	3.17101	2.81162	3.67965	5.5958	0.706104	1.43854	1.94198	2.07911	1.51301	1.44796	1.39147	3.11492	3.27319	5.47492	2.06942	3.03191	2.80625	2.49714	2.99353	2.2619
Pear_newGene_318	1.3006	2.07427	2.50093	1.06159	2.33732	0.80804	1.70262	2.94095	1.93929	5.46826	5.37117	5.08665	2.83463	3.14696	0	2.48016	2.87886	1.62245	2.0047	1.87183	2.12857
Pear_newGene_3182	0.639713	0.690592	0.791558	0.678556	0.696873	1.89277	1.42996	1.64401	1.95891	1.8082	1.78846	2.88898	1.09475	3.81185	0.894104	1.08585	1.12326	1.27889	4.9288	0.555198	3.29884
Pear_newGene_3191	3.94515	3.05137	4.06395	5.21846	5.56717	3.46829	4.63505	6.5756	5.9467	3.69028	2.3805	2.68322	4.2558	3.4874	3.25018	5.44475	5.32661	4.75524	3.57937	3.66421	4.77582
Pear_newGene_3201	8.06861	7.46919	6.05663	4.41614	6.18332	0.22392	3.9666	3.83517	5.22356	3.3697	3.29133	3.0113	6.53459	3.553	7.74381	5.54482	5.50269	5.04727	4.23262	7.03285	3.71041
Pear_newGene_3202	0.15337	0.165329	0	0.0840848	0.253165	0	0.244514	0.943586	0.176432	1.56762	1.17405	1.46038	0.241257	0.150749	0.384083	0.316856	0.503716	0.501461	0.238953	0.154012	0.336427
Pear_newGene_3218	1.23882	1.26633	1.10662	2.64904	3.68927	0.3627	22.3967	44.9335	51.445	35.2496	24.967	24.4275	7.64998	6.09819	5.73279	6.27001	5.82112	5.12857	3.99492	5.25712	4.07443
Pear_newGene_3222	2.28818	2.43912	2.08231	3.19573	4.0654	2.30591	1.54102	1.08891	1.32606	0.622074	1.14608	1.27864	3.45249	1.52035	3.17266	2.22085	2.65603	2.06752	1.69541	2.75873	1.81288
Pear_newGene_325	135.681	128.093	150.349	104.706	171.763	84.7177	59.0435	81.7088	92.6815	76.4736	65.3668	56.4712	116.994	100.258	131.7	119.639	157.25	129.467	93.2705	123.106	100.161
Pear_newGene_3258	1.03625	1.05885	0.662006	0.23899	0.120012	0.258466	0.115665	0.182709	0.375759	0.0617269	0	0.28777	0.570436	1.1236	0.545177	0.50611	0.417187	0.414938	1.18753	0.382683	1.19521
Pear_newGene_3259	32.6108	38.94	38.104	64.806	59.5067	16.2618	7.10787	5.20954	8.88929	14.3923	8.7909	11.103	48.2351	14.3868	50.3967	25.9957	24.7756	30.0017	19.8487	56.5638	13.9893
Pear_newGene_3287	6.47282	7.0093	4.48854	5.24453	2.43464	0.657397	1.72826	0.609952	0.0396545	1.10373	0	3.87878	4.35424	5.51202	4.35402	2.20274	1.19535	5.05958	7.79997	5.52528	4.52019
Pear_newGene_3289	1.24664	1.44652	0.879484	4.0614	3.10848	4.23087	0.60146	0.429685	0.662906	2.78739	2.79142	3.49317	1.97868	1.11209	1.70031	1.85039	2.27074	1.46672	1.95841	2.84015	1.05263
Pear_newGene_3316	4.91671	4.7344	5.3015	5.00231	2.83367	7.07215	2.98045	2.09222	2.28594	3.44693	3.63773	3.15161	5.63492	3.21673	3.68747	2.9582	1.98346	3.9462	5.88871	4.04965	4.55442
Pear_newGene_3319	5.07392	4.47272	3.78214	3.52045	3.48897	1.77855	6.17657	7.30205	9.10311	9.18826	7.74848	7.98323	5.87397	5.13589	6.74399	4.93178	4.69029	4.89312	4.58239	4.19603	5.05224
Pear_newGene_337	2.93305	2.32683	2.1023	2.78801	2.0349	0.708947	1.61565	1.34408	0.937285	1.12361	0.580018	1.28157	2.01544	1.37281	1.54164	1.62835	1.17282	0.911685	1.61525	3.51449	1.27952
Pear_newGene_3370	1.10836	2.54829	0.560277	0.927531	1.18367	0.512014	3.98308	2.48211	3.45692	2.1915	1.70862	1.97939	1.44278	0.992663	2.39967	1.90496	1.18115	1.72263	0.509026	1.50464	0.449032
Pear_newGene_3373	3.9812	3.70526	4.94471	8.85347	6.80968	9.40033	4.08316	5.17455	4.77093	4.05946	2.6816	2.80325	7.20917	4.00439	7.98986	4.50851	4.39869	4.28202	2.8203	9.00915	5.48202
Pear_newGene_3374	0.47943	0.34379	0.298844	0.175812	0.17597	0	0.171325	4.1379	2.96128	4.96377	5.75565	4.09688	1.18478	0.632785	0.484026	0.332414	0.52846	0.703916	0.334162	0.646201	0.703547
Pear_newGene_339	4.7813	3.39736	4.75228	2.67988	4.70289	1.5635	2.60179	3.0785	3.16621	1.62377	1.76955	1.40326	4.06616	2.80583	3.37089	3.89624	4.12935	3.11417	3.70565	4.40165	2.68072
Pear_newGene_3397	2.52035	2.43175	2.12988	2.19597	1.14039	1.27348	2.22138	1.74004	2.53668	1.04856	1.26797	0.968165	1.80374	2.15545	2.31113	1.74934	2.50186	2.10251	1.25266	1.69241	1.19122
Pear_newGene_3399	7.36341	4.85781	7.50083	4.69933	7.40852	4.2023	2.43925	2.02181	0.445099	2.92847	0.910551	1.02658	6.89452	4.00029	5.98135	8.5618	4.3431	5.43099	4.713	7.54037	3.4395
Pear_newGene_34	0.157728	0.170018	0.0736658	0.172978	0.0867816	0	1.00614	1.05887	0.801801	2.57944	2.05071	2.03054	0	0.310135	0.237053	0.407432	0.41958	0.485279	0.245793	0.158416	0.17301
Pear_newGene_341	1.49289	1.34248	1.19448	1.94544	1.91597	0.590086	0.752333	0.911575	0.692791	1.16323	0.975577	1.01054	1.00151	1.94956	1.56054	2.19553	2.2105	1.73437	2.39195	0.889368	2.76303
Pear_newGene_3414	0.844764	1.65206	1.73623	4.5839	6.98089	5.83903	0.43343	0.981766	0.756369	2.61137	3.69426	4.64182	2.19372	2.05336	1.39798	0.570153	1.33353	1.31303	2.05352	1.53935	2.58073
Pear_newGene_3420	5.17165	2.08655	4.83743	2.367	0	89.0798	16.3105	0	16.0956	20.1746	18.8837	23.3815	4.73	8.18718	2.34655	0	1.83518	5.66616	16.4959	0.506065	6.74899
Pear_newGene_3430	3.76948	2.64203	4.0635	3.8468	2.40809	0	0.929417	0.980263	1.17643	1.66375	1.48464	0.928114	2.75856	1.86627	2.35356	1.96376	2.23402	2.19701	2.0905	2.35813	1.10241
Pear_newGene_3434	28.0396	24.5953	24.6022	35.8387	32.7714	34.733	12.0915	9.6987	9.24967	14.7702	16.2769	13.215	33.8319	17.0474	31.9392	23.9401	21.782	20.1738	14.733	29.4478	20.3388
Pear_newGene_3439	4.9646	6.23021	5.32087	3.33979	2.72454	3.00765	112.153	109.348	106.125	8.16081	7.32514	6.10615	9.30675	18.1011	9.35755	14.4202	11.8776	12.3125	15.1486	7.90298	15.3322
Pear_newGene_3447	14.3205	16.1066	6.78493	12.4851	18.326	2.86221	29.411	34.4763	34.486	10.764	15.5209	13.5248	12.6316	22.4117	13.9612	17.9847	21.9554	20.0404	18.0875	14.202	15.4866
Pear_newGene_3467	3.02359	3.17335	3.04704	2.79221	1.31345	0.753308	0.422973	0.534154	0.640879	0.994452	0.487418	0.757896	2.75456	1.17342	2.55125	1.97309	2.17825	1.82176	1.32264	2.87712	1.48376
Pear_newGene_35	0.0449626	0.0970153	0	0.0984737	0.0494654	0	0.61919	0.301028	0.103179	1.47357	1.09796	1.32707	0	0.13222	0.179616	0.0926467	0.0981881	0.244051	0.093168	0.0450346	0.196987
Pear_newGene_350	5.55407	6.43219	5.6569	6.10181	7.36265	0.863912	18.4176	24.2593	15.3294	9.68404	10.5069	12.6574	5.90728	10.5574	7.96355	9.42968	10.4757	13.0567	12.3555	6.09145	9.66671
Pear_newGene_3514	5.0651	4.92411	3.51299	2.62804	2.74504	0.708078	1.31563	1.86	2.05611	2.53284	3.07401	1.94036	1.77425	2.25941	2.34585	2.35912	2.37362	2.6101	1.73495	1.08302	5.29231
Pear_newGene_3515	14.1667	11.6667	13.7496	10.0648	10.8646	7.33952	5.1734	5.98355	5.67092	9.07008	6.60045	6.3427	11.0306	10.9438	11.0732	7.71832	10.4928	9.30097	10.4943	12.5	11.6216
Pear_newGene_3517	1.02915	1.24646	0.797553	1.29901	0.882983	0.603189	0.197655	0.412068	0.479743	0.70509	0.76686	0.615881	1.93366	0.667152	1.49011	1.08489	0.811663	0.81041	0.58357	1.87858	0.450328
Pear_newGene_352	12.802	14.4528	13.1112	11.0151	11.3533	8.43942	6.87504	8.06039	7.00424	14.9533	11.059	11.9148	13.9152	10.5253	10.836	13.4783	17.5009	11.7014	12.4712	11.2299	10.0667
Pear_newGene_3550	33.8923	33.463	36.0434	30.942	24.9247	25.2655	12.5143	14.9794	11.0111	14.1799	12.8344	18.3514	26.2917	24.2148	30.2144	30.2342	32.6443	22.2434	24.9511	31.5786	20.2227
Pear_newGene_3584	6.09735	5.57857	6.54177	7.22359	8.92253	1.26301	3.44673	6.07155	6.99345	3.13796	4.22361	3.05041	6.99316	4.93444	6.8738	5.02988	5.76602	4.72986	5.07604	7.57544	5.91152
Pear_newGene_3601	0.0453447	0.669807	0.0105414	0.410093	0.584298	0.357571	1.72362	1.57033	1.723	1.63456	4.29023	3.2844	0.119032	1.49e-05	0.112435	0.787198	0.640619	1.34987	0.5067	0.12543	0.260653
Pear_newGene_3608	4.57101	6.06516	4.80414	4.9699	5.94994	7.31566	2.81212	3.14914	2.75207	1.64375	1.78917	2.06018	6.03587	4.48077	5.33436	3.30742	3.98607	3.80683	3.22759	6.23544	3.16969
Pear_newGene_3628	15.5096	17.5383	14.4549	19.5847	24.7014	11.3078	23.4817	30.325	42.7849	17.626	18.8031	18.2868	18.0548	21.3922	21.6603	21.1591	22.8961	16.1887	22.197	20.9884	18.5465
Pear_newGene_3633	0.820979	1.60509	0.958147	1.5737	1.63714	2.18883	0.924652	0.630121	0.176713	0.754577	0.574646	0.541272	1.07293	0.754857	1.2306	0.370243	0.784777	0.501714	0.797824	0.822717	0.618371
Pear_newGene_3665	2.23822	1.32128	2.02804	3.54219	5.55218	13.9408	0.477927	0.640645	0.52357	2.48864	0.549549	0.838402	2.69759	4.07226	2.45803	0.777069	7.59238	1.92222	2.5466	1.45484	3.07034
Pear_newGene_3674	3.98967	4.06876	5.32335	4.23353	4.74237	3.57359	2.17868	1.53612	2.12521	2.2598	1.61853	1.81351	6.50528	3.05289	1.96056	4.13089	4.52082	1.72206	3.85009	3.85963	3.68375
Pear_newGene_3691	4.27e-05	0.000149513	3.4e-05	0.000272751	0.000145232	0.000176144	0.284873	0.000133738	0.000781163	0.000122581	0.000259338	1.01e-05	0.802478	0.539789	0.444365	0.000185083	1.82e-05	0.000134174	0.415437	1.3815	9.3e-05
Pear_newGene_3702	1.0378	2.76456	2.53407	2.4604	3.24405	4.45706	4.95619	6.35126	5.40944	5.25556	2.53743	1.64987	3.97438	2.20967	3.12109	2.93292	4.4692	2.83777	2.12399	3.08865	4.14526
Pear_newGene_3715	8.06422	7.5832	8.26293	8.56635	5.11668	7.21092	5.49332	10.159	13.2281	11.0113	8.14055	8.17443	5.06427	11.3425	9.17352	6.40667	4.54444	10.8531	3.15598	7.27108	5.4594
Pear_newGene_3723	6.68105	6.06173	3.86557	3.12691	3.6986	3.16088	0.99858	1.65795	2.34258	4.13161	3.79888	2.74866	4.7237	4.87534	4.16424	3.61577	4.13617	3.44702	5.05486	2.40154	2.16869
Pear_newGene_3733	1.88781	2.30591	2.75034	0.884373	1.55807	0.777672	0.884595	0	1.09223	0.66235	1.09807	0	0	0.490039	0.694202	0.268305	1.10613	0	1.76378	2.16846	0.41672
Pear_newGene_3746	1.19858	1.25881	1.4733	1.21841	0.39435	0.346569	0.981699	0.368973	0.297164	1.09513	1.19605	1.55306	1.10325	0.88763	0.582336	0.433532	0.282786	0.631946	1.3239	1.01931	0.92303
Pear_newGene_3763	24.6779	22.7917	28.3708	32.9494	41.4911	40.7053	37.9365	44.0131	48.053	21.0658	21.0094	20.8774	31.1158	31.466	27.7306	26.1139	34.399	28.0939	21.8635	28.9251	27.4961
Pear_newGene_3764	7.35816	5.68557	7.25878	5.22386	7.64719	3.41813	2.43767	2.36537	3.14819	1.82973	2.17281	2.31537	6.62338	5.07196	7.89054	5.32452	6.64039	7.25008	5.22961	5.62538	4.19884
Pear_newGene_3769	1.96689	2.36106	2.67329	2.33575	1.43356	2.06964	0.978793	0.561147	0.522077	2.74782	2.56963	3.02677	2.74504	2.39813	3.3442	2.7417	2.12836	2.36538	2.63043	2.0785	2.36942
Pear_newGene_3781	2.70789	1.86667	2.12534	3.21095	3.45766	4.22461	0.693031	0.85023	0.624662	1.3598	1.99629	2.07033	2.8506	1.28107	2.93844	3.3655	1.54561	1.89636	0.902306	3.5986	1.30857
Pear_newGene_3786	18.3615	18.1303	16.046	15.4556	17.9736	24.4591	18.6117	21.7097	21.6767	9.96811	10.9392	8.9381	13.2886	14.5806	15.2736	15.9239	18.2868	15.1483	14.5363	16.3706	13.4927
Pear_newGene_3789	47.3646	53.6969	51.9513	55.7964	62.9201	27.3929	23.3077	19.4568	25.2445	28.8896	38.0471	36.9911	70.3744	30.0106	84.1196	56.5936	68.428	63.6164	38.2865	68.9597	37.421
Pear_newGene_3790	1.85105	1.04354	2.35704	1.62446	1.49107	0.667935	1.39941	0.544863	0.566301	3.50957	1.95013	2.90798	2.05901	1.55074	3.52281	2.90978	2.83283	1.6011	1.72318	3.09209	1.1671
Pear_newGene_3814	0.0707877	0.975783	0.732849	0.875268	2.23016	1.18848	1.06323	1.30553	1.3405	2.2086	1.90222	2.18821	1.20184	1.63971	3.23127	2.81966	1.93572	1.73501	1.43645	1.9791	0.970076
Pear_newGene_3824	1.98262	1.86065	1.89938	2.22816	1.04742	1.08273	1.01234	0.940397	0.775011	1.84596	2.28154	2.01321	2.43223	0.726429	1.66736	1.23792	1.07051	1.52121	2.01052	1.7709	1.55874
Pear_newGene_3840	2.53775	2.08286	2.7018	1.31135	1.68065	0.169714	1.79722	1.08659	1.22241	1.69792	1.64222	1.57228	1.92462	1.82315	1.48149	1.74272	1.05344	1.47861	2.37761	1.34678	1.89278
Pear_newGene_385	17.4738	18.4989	16.3918	19.5382	17.3788	13.6226	4.99146	5.77924	4.14233	12.2698	10.0969	11.5228	22.3834	9.87368	25.4919	16.2208	17.8466	15.6904	10.833	21.8377	12.8777
Pear_newGene_3865	0.958901	1.20355	1.16081	1.33362	2.1113	1.32021	1.69701	2.28705	2.43849	0.137045	0.491464	1.01962	1.76893	0.980021	1.8748	1.98818	2.39412	0.919404	1.03598	1.87817	1.3171
Pear_newGene_3866	0.409234	0.661284	0.286761	1.12299	0.788277	1.08855	1.85353	1.72008	1.76909	0.349962	0.314067	0.651386	0.968582	0.503917	0.821878	0.529539	0.56122	0.894889	0.319448	0.823609	0.224669
Pear_newGene_39	5.80383	5.48436	3.83747	2.3345	1.55972	4.0093	3.33264	2.38728	3.11053	2.2736	2.76294	2.26354	2.24418	6.29653	1.85941	1.91123	2.80773	2.64417	5.76403	1.71484	4.98221
Pear_newGene_3910	5.65448	6.75846	6.79983	6.03542	6.00688	5.19889	3.47991	1.4545	2.27848	1.76888	2.71325	1.84652	4.01689	3.60633	5.5279	4.84837	4.13676	4.77137	3.65517	7.44885	3.32362
Pear_newGene_3914	3.10778	3.82103	2.90517	1.9526	1.95513	2.09473	1.74294	0.499403	0.513626	2.54968	1.36926	1.73632	4.6951	2.04932	3.58161	4.30503	3.42227	3.09148	2.62755	4.33432	0.976778
Pear_newGene_3915	4.26982	4.09176	4.87982	7.74787	8.55451	9.50342	0.880764	2.00514	1.34121	0.786687	0.474635	0.789641	9.62269	1.98701	5.0773	1.29653	2.49333	3.72315	2.03568	8.26502	2.10205
Pear_newGene_3948	2.97834	3.61562	1.69706	2.16866	2.50131	2.72487	1.07234	2.06313	2.21537	0.771641	2.69386	2.83545	2.91307	2.68295	2.28299	0.895611	1.57823	0.370368	0.552143	1.22347	2.13187
Pear_newGene_3961	3.04433	2.62897	2.29947	2.01422	1.6836	1.93077	1.8194	1.72808	1.27291	3.92076	3.74613	4.9318	2.07156	2.35001	1.81948	1.18108	1.15197	1.55314	3.5665	3.61704	2.57077
Pear_newGene_3996	2.2473	0.853807	1.48271	0.290567	0	0.468213	0.989275	0.594068	0.916598	3.78591	3.25616	3.51919	0.837353	2.21956	1.33125	1.37187	2.18093	1.59589	2.20667	0.400049	1.74405
Pear_newGene_4021	41.342	45.7137	44.2777	60.3252	61.8488	68.5771	46.5065	59.0942	57.1025	30.7147	27.0958	35.5897	33.1287	39.4652	45.3306	56.3283	48.0179	51.0689	38.6714	37.4094	40.6357
Pear_newGene_4023	12.9338	9.87039	13.1988	38.4953	26.0371	21.9976	11.4315	33.8581	23.6961	13.0832	16.9033	30.6914	31.2365	35.164	42.9332	16.0567	25.2289	17.8118	26.1428	16.1897	15.4595
Pear_newGene_4032	2.24319	3.09908	2.20463	2.44678	3.15536	0.496909	0.820346	1.15567	1.03558	0.564804	0.988146	0.555045	1.69599	1.55549	2.32959	0.909993	1.6014	1.17436	0.322965	2.69688	0.922917
Pear_newGene_4038	11.299	8.7141	14.0299	6.78201	6.50872	2.63248	7.90941	7.59515	6.39399	10.5722	11.0109	11.1077	12.1175	7.26893	14.4366	12.7377	13.9583	11.2575	10.6504	9.47209	10.2147
Pear_newGene_408	3.08586	2.2366	2.16078	3.06282	2.75844	1.0857	1.37955	1.61448	1.27277	1.36294	1.03057	1.11858	2.0157	1.70194	2.69744	1.73912	2.26443	2.40873	1.59898	3.42977	2.27118
Pear_newGene_4085	0.414814	0.447087	0.232476	5.18653	3.46946	6.28259	0.17647	0	0.0954865	6.22454	5.50748	5.09459	0.957745	0.244768	0.665238	2.5723	2.36269	2.89567	0.862146	0.750172	1.54729
Pear_newGene_4088	7.11748	8.03207	7.0393	17.3581	19.6284	21.4004	13.6267	14.9012	17.5414	9.52007	7.6118	8.77768	7.90978	8.6472	9.06499	10.0395	9.72282	7.39862	4.09006	10.1802	6.61444
Pear_newGene_4090	1.71736	2.33695	1.94989	2.15398	1.8912	1.44876	1.57361	2.34599	0.849527	0.421157	0.755044	0.391758	1.55244	0.846306	1.54076	2.14903	1.21731	1.07092	1.79204	1.8556	1.28891
Pear_newGene_4100	2.18938	1.84693	1.71738	2.90623	4.22769	5.24283	1.10923	1.5399	1.98134	0.938413	0.561726	0.872527	2.51419	1.39821	2.44639	1.56436	1.75978	1.42081	1.63563	2.56381	1.13208
Pear_newGene_4102	20.903	22.8715	21.7505	32.541	36.6133	22.623	12.5016	16.8556	14.3392	12.6106	9.52142	10.249	26.9254	14.0843	27.4912	22.1059	19.2801	19.0499	14.9518	27.2123	16.586
Pear_newGene_4104	4.73032	5.88938	6.77293	7.12608	4.17227	2.98339	2.56469	1.17401	4.04879	3.87361	1.52449	2.91953	5.32212	2.91372	4.98018	5.44019	4.85956	5.42483	4.54963	4.27027	3.58343
Pear_newGene_4106	0.418189	0.54086	0.937481	0.458674	0.73636	0.0989612	0.0889591	0.374435	0.385075	0.760709	0.939682	1.06271	0.438917	0.822578	0.586857	0.86446	0.732939	0.547402	0.608446	0.840353	1.00936
Pear_newGene_4132	0.479756	0.697043	0.198838	0.283942	0.200557	1.08e-05	9.38416	6.89514	5.00656	6.85071	4.70284	5.20008	0.526423	0.000279576	0.480007	1.3409	0.56454	1.1359	0.708326	0.398816	0.793888
Pear_newGene_4148	4.5614	5.02767	5.55044	10.9469	17.2813	16.8018	5.42854	9.63363	10.6422	4.96201	5.64659	4.95506	8.03788	4.70394	8.73789	6.26121	7.56715	6.61421	3.86542	8.00838	5.12573
Pear_newGene_4149	14.0654	17.2236	14.2261	12.7694	13.7949	10.8044	8.2509	7.64077	7.60047	11.7717	10.4426	11.5234	12.8841	13.7355	15.0594	15.9201	17.8225	12.1463	14.351	14.58	13.6654
Pear_newGene_416	4.78171	5.22034	5.29937	3.62805	3.47462	1.69116	4.60844	3.9442	3.16881	3.47759	1.82316	2.64386	4.414	3.83319	2.94941	2.75241	4.74966	2.76067	2.82264	2.85287	4.32724
Pear_newGene_4184	3.14602	0	3.55856	6.5842	6.34032	7.55064	1.55926	5.25781	6.50781	3.06827	2.9133	0	8.55822	3.36665	8.94827	1.98902	1.72993	1.0216	5.71127	5.04332	3.47712
Pear_newGene_4185	4.95492	3.62539	4.81502	12.0305	8.40813	15.8894	7.39937	9.80795	13.8849	6.34963	5.33075	5.63454	7.925	4.65601	9.30496	6.28779	6.67684	6.72478	4.94777	5.21269	7.81995
Pear_newGene_4197	21.6522	22.0707	22.386	27.3573	35.0863	47.7762	22.8894	30.3866	33.9916	7.44826	6.43763	8.55098	12.2087	22.7393	15.3348	20.4178	22.3487	19.8103	19.0499	14.4729	21.665
Pear_newGene_4200	71.0888	67.9468	65.5516	96.2466	142.188	121.167	100.26	142.212	161.991	60.1029	55.3814	51.7631	70.3107	88.9549	76.0488	83.9206	86.6771	78.3695	77.0609	80.1877	80.1356
Pear_newGene_4215	0.613843	0.440856	0.5901	0.468012	0.112607	0.120947	0.717609	0.917378	0.589698	2.5983	1.96424	9.84e-05	0.663887	0.705483	0.227049	0.423626	1.0102	0.559305	0.0225304	1.13246	1.01101
Pear_newGene_4220	0	0	0	0	0	0	15.6967	21.2184	23.6811	6.15803	3.83278	2.847	0	1.84108	0	0.82867	1.75662	1.46884	0.832672	0.268439	1.45551
Pear_newGene_425	3.34149	6.79946	4.0713	4.07398	3.68582	0.390904	7.66523	9.53711	6.67533	8.69598	9.10003	6.55983	2.53057	7.05441	2.40225	3.52704	4.48614	6.02045	6.02308	5.48362	6.67193
Pear_newGene_4268	1.02286	1.19553	1.31298	1.16665	0.797065	0.757817	0.0451363	0.142643	0.048891	0.529616	0.476891	0.673693	1.4244	0.668281	1.57449	0.658505	0.69789	0.55503	0.706362	1.32305	0.886826
Pear_newGene_4272	0.467079	1.34262	1.52688	0.0853625	0.342669	0.737065	0.99299	1.3934	1.25385	0.0884249	0.079465	0.082372	2.04121	1.37743	2.02771	0.723795	1.19326	1.35768	0.97038	1.64177	1.02462
Pear_newGene_4281	1.84734	1.20755	1.17499	1.80974	0.916936	1.32643	0.587511	1.00031	1.02863	1.1527e-05	1.04e-05	0.573371	0.585947	0.823903	0.559155	0.286423	0.795336	0.884558	0.288849	1.04309	1.13e-05
Pear_newGene_4286	2.66408	2.13202	3.81998	0.514144	1.20713	0.834597	0.484743	0.336658	1.17193	1.02728	2.35357	3.64408	2.31928	2.07835	3.10125	0	0.821342	1.47522	3.12377	3.33103	3.99682
Pear_newGene_4291	6.44455	5.49293	4.70096	6.2414	7.60151	8.06264	1.91681	3.22451	3.03426	7.06174	4.45602	6.84278	5.01658	4.41153	7.41969	4.12266	4.84926	5.34625	5.63803	4.28035	3.79233
Pear_newGene_4297	27.1982	20.6326	21.8113	32.8569	34.7417	45.8018	61.4717	71.8436	76.8417	32.3708	36.9616	31.9033	22.5654	30.6645	22.3744	31.1537	31.4424	22.0832	25.6463	24.9414	25.9455
Pear_newGene_4298	0.910402	0.762243	1.14368	0.539518	0.454295	0.817527	0.663039	0.0849387	0.65107	1.32601	1.29723	3.06633	1.50349	1.22062	1.11733	0.577806	0.917527	0.797962	1.12819	1.25621	1.61572
Pear_newGene_4302	2.83596	3.74514	3.73953	1.39971	2.53915	2.21283	0.821106	0.797018	1.29427	0.999607	0.252862	0.861996	3.38829	2.16433	2.31823	2.34962	1.26137	1.36892	2.30133	2.67245	2.35207
Pear_newGene_4323	1.2786	1.6068	1.49334	1.87162	2.22841	2.01506	1.93124	2.5088	2.45745	0.364714	0.218152	0.565608	1.00926	0.105001	1.60557	0.662029	1.16939	1.16561	0.221871	1.5016	0.234028
Pear_newGene_4333	6.15965	7.39951	4.95468	3.62257	5.83601	2.87362	2.29981	2.41612	2.65105	4.27397	4.41539	3.66565	7.57149	4.24845	5.77639	7.29094	6.78104	7.08438	7.47906	6.07447	5.51479
Pear_newGene_434	0.210606	0.226862	0.196777	0.115601	0.11591	0.124474	0.224516	0.236113	0.728528	1.56162	1.29343	1.45315	0.33243	0.726321	0.211544	0.327105	0.462233	0.345535	0.657754	0.211981	0.693826
Pear_newGene_4342	4.7393	4.03648	5.07467	4.66094	5.13802	0	3.19956	3.46565	3.0419	2.12691	1.6629	1.22407	4.57727	1.86436	3.60551	4.26472	3.40351	3.07296	3.25293	5.73204	2.46382
Pear_newGene_4343	26.7829	28.5737	29.7602	34.0487	53.3762	11.5564	35.1725	61.5259	61.7824	25.4898	24.5045	26.1918	26.7263	44.4717	25.9135	23.4596	30.9942	24.7347	30.7744	25.6999	32.7201
Pear_newGene_435	1.69044	1.09313	1.57901	1.11252	0.465094	0.100003	0.539455	0.567629	0.486468	0.480535	0.604354	0.805562	2.21802	1.08075	1.01679	0.786297	0.648149	0.553251	0.878459	1.6986	1.29827
Pear_newGene_4350	7.79906	7.82267	8.40772	3.24941	2.94397	1.24031	5.4888	5.71223	4.93832	4.30466	4.59099	4.97881	4.8696	6.80662	4.06936	5.64215	4.16486	5.90444	7.43118	4.37604	6.57428
Pear_newGene_4354	1.45138	1.72327	1.48678	1.28783	1.35922	0.277136	0.833855	0.409009	0.835561	0.280788	0.510382	0.691202	2.33384	0.594522	2.03712	2.00564	0.520262	0.651852	2.29163	1.81238	0.311238
Pear_newGene_4356	0	1.50284	3.26847	0	1.59775	0	0	0	0.732545	0	0	0	2.27252	0	1.29042	1.39269	0	0.00292078	1.78424	2.52031	2.00424
Pear_newGene_4357	10.1528	10.1751	9.71854	13.7803	11.9297	2.35356	6.35607	5.08155	5.11568	3.99315	4.28474	4.83028	12.6669	7.57668	11.9775	7.61401	7.81677	7.93377	5.52231	10.5666	5.86373
Pear_newGene_4362	3.55682	3.42412	3.49301	2.55971	4.64919	2.43747	1.16919	1.31849	1.01288	2.6605	2.23534	2.27522	2.08987	3.12	4.55704	3.2263	3.12884	2.90951	2.90015	3.72637	3.74614
Pear_newGene_4365	0.7582	1.13291	0.711596	1.76738	0.93882	0.00290863	0.103349	0.107734	0.330158	0.216039	0.292751	0.40172	2.66095	1.1778	4.53532	1.07532	0.623628	0.61661	0.494827	1.42374	0.262303
Pear_newGene_4367	1.11078	1.65633	1.33829	3.07425	4.09677	2.42646	3.39154	3.70918	4.44102	1.1383	0.775153	0.649775	1.60386	1.8082	1.70317	0.901321	1.39662	1.5171	1.72128	0.840145	1.34356
Pear_newGene_437	0.602987	0.371341	0.724178	0.28347	0.47401	0.305735	0.366582	0.192858	0.0991704	1.27364	1.76008	1.82473	0.271313	0.593167	0.172733	0.0890518	0.0943791	0.281981	0.716321	0.346272	0.661616
Pear_newGene_4374	6.8101	4.09124	5.7253	3.41518	5.30819	0.794867	0.473315	1.10727	1.07051	4.11945	1.3677	1.89725	6.02929	2.14556	8.31538	4.24546	3.82999	4.12805	1.35733	7.01894	2.27418
Pear_newGene_438	15.8919	15.219	16.1421	10.2969	9.69474	11.7916	5.09006	4.58616	5.11413	10.9942	12.7988	11.6435	14.4591	18.0615	14.3808	11.3279	10.4659	12.0427	18.7304	15.1799	17.6273
Pear_newGene_4385	1.09251	0.469385	0.408928	0.963992	2.16678	0.256959	4.24331	9.39186	10.1724	5.32847	4.29775	5.40599	3.49643	2.82666	5.32503	2.05557	3.389	1.4546	2.06587	4.88347	1.44678
Pear_newGene_4397	1.43857	2.43833	1.87867	1.35151	1.28871	0.590963	0.993829	0.996348	0.722854	1.0123	0.770257	0.922013	1.49975	1.53867	1.30865	2.03399	1.68479	1.4864	1.30001	1.55563	1.70405
Pear_newGene_44	1.42697	1.0791	2.32501	3.91117	8.07627	6.40174	0.220011	1.9041	2.28531	0.328767	0	0.152735	5.5098	0	2.75558	1.48797	1.89259	1.10201	0.299163	3.34979	0.157565
Pear_newGene_4413	28.3114	25.0777	19.5588	8.81842	1.75158	9.2175	2.1817	6.74069	4.68684	19.9459	22.5495	23.2042	7.78536	14.5798	7.37931	10.5946	15.0055	6.75613	25.3819	8.18121	13.8446
Pear_newGene_4415	15.0066	15.2855	12.8511	15.9878	19.1496	25.6804	26.1298	31.2425	31.0957	15.0505	17.8375	16.9025	12.0986	17.4445	13.2463	15.7604	18.9309	17.7331	15.0051	9.51723	15.497
Pear_newGene_4452	3.2391	3.34813	3.65125	1.77315	1.55334	1.15791	1.49117	0.647468	1.39001	2.69482	3.03154	3.45126	1.65986	4.62913	2.54286	3.94869	3.70661	2.77609	6.36702	2.50773	4.50658
Pear_newGene_4480	14.5833	15.1218	19.3636	15.4064	19.6033	24.7889	5.75385	18.0303	5.87466	2.03321	3.28261	1.80222	18.2442	3.87887	19.3433	11.1406	11.5494	10.8241	3.41498	20.909	3.91907
Pear_newGene_4482	1.48405	1.84416	0.960071	1.12831	0.754	1.21398	0.243628	1.40883	1.05383	1.30406	0.935614	1.2131	1.20256	2.13886	0.344294	1.41949	0.877583	0.750014	1.30827	0.459943	1.25409
Pear_newGene_4494	0.811945	0	0	0.712885	3.00395	0.000302388	0.000184689	0	0	0	1.29e-05	0.773257	1.86404	1.04203	1.81968	2.26435	0.662986	1.24601	0	0.595447	0.0846403
Pear_newGene_450	30.176	23.378	33.7627	25.5136	32.1521	16.2669	8.02109	14.5132	14.7998	6.93426	13.4909	13.6923	24.6217	27.6325	25.0968	20.1093	23.403	19.8934	24.3719	24.6335	20.3259
Pear_newGene_4511	28.3565	34.4577	33.096	47.6516	46.8416	20.5612	92.3043	103.69	100.543	76.4961	63.9483	64.8531	21.3159	48.3646	23.1816	35.5753	40.5073	29.748	55.2364	31.3297	51.0521
Pear_newGene_4527	54.5914	45.6787	47.7279	71.4911	52.2402	102.354	162.994	117.156	132.828	71.8317	70.6301	91.561	37.5503	61.3595	32.9894	47.3486	43.2353	54.3625	47.6877	24.4743	65.737
Pear_newGene_4555	3.48862	3.69876	2.75635	0.0113372	1.52792	0.731904	1.50172	1.23847	0.848761	2.9591	3.04266	2.89151	2.44673	2.75038	1.69178	0.000186226	0.522795	0.579816	3.81357	2.66819	3.07516
Pear_newGene_456	1.29109	1.19157	1.45322	0	0.962536	0	1.33079	1.21292	1.65186	1.7475	2.59416	2.81693	0.452433	2.94434	0	1.38069	0.614595	0.363088	1.84569	0.46962	1.8471
Pear_newGene_4587	3.34086	3.9135	3.25565	2.62259	2.22167	1.08821	1.37944	1.03409	2.12019	1.48052	1.88124	1.36433	2.5201	3.6271	4.26298	3.42618	2.82066	1.80458	2.22555	3.89608	1.00674
Pear_newGene_4598	7.02775	6.9487	7.44435	5.66356	3.41725	2.40606	2.03109	1.76454	1.70004	6.40745	7.29441	7.08695	6.0066	5.80045	5.5104	5.00245	4.35087	5.20041	7.24848	5.97224	6.70012
Pear_newGene_46	9.11343	7.96872	7.98683	10.02	14.7385	10.2504	20.2688	19.2129	22.8926	21.0768	13.459	11.6896	11.5897	13.2318	15.6459	17.4523	17.3994	14.3961	11.2999	13.5136	11.9034
Pear_newGene_4607	5.41913	6.21472	4.90932	4.80116	6.14538	2.01259	3.05864	4.35375	3.31077	2.7699	3.03174	3.34021	4.52918	3.62086	5.98477	5.2417	4.29397	4.83134	3.53087	5.37656	4.67297
Pear_newGene_4619	2.01525	0.625988	0.491636	3.66899	3.01808	0.262947	1.72401	1.50254	1.21133	0.869668	0	0.446105	2.08044	0.667716	3.89148	3.64103	3.86163	1.5871	0	3.19446	0
Pear_newGene_464	0.229143	0.425305	0.160487	0.131117	0.262207	0.357482	0.902601	0.570944	0.420344	1.13082	1.73124	1.62171	0.675836	0.521035	0.466672	0.495871	0.53798	0.564444	0.524251	0.440473	0.816781
Pear_newGene_468	1.48754	1.24437	0.781583	1.61658	0.00217564	5.97076	7.97981	6.1441	6.65403	4.37778	5.44652	6.89116	2.62793	1.80087	2.17074	1.54799	1.09373	1.82155	0.539349	1.83899	1.4558
Pear_newGene_482	2.06107	2.32855	1.80361	0.916422	1.66499	0.305546	0.613246	0.96928	0.738241	1.56188	1.4072	1.28807	0.940612	2.39647	1.02794	1.16003	1.44017	1.15185	1.69991	1.09556	1.79791
Pear_newGene_483	5.75923	5.39227	3.99673	8.59445	8.79954	1.53165	7.59021	10.6896	8.84138	14.5945	13.802	13.9354	9.87031	8.66428	12.4117	9.68318	8.82596	7.80046	7.98099	11.2938	7.37021
Pear_newGene_484	2.43752	6.76966	1.8956	1.54705	0	0	3.85348	4.21755	1.47461	3.57836	2.9216	2.47903	1.27738	1.94861	0	1.81164	5.64939	3.03999	4.13176	0	0.766874
Pear_newGene_510	0.439365	0	0.410743	1.61051	0.483798	0.345593	0.627226	1.4825	1.01667	4.03556	4.5157	2.18699	0.46464	1.30344	1.18151	0.760835	0.645091	1.12714	1.5297	1.03535	0.966693
Pear_newGene_524	6.01633	12.1979	8.15942	5.56966	14.7173	10.3669	10.9177	14.9819	10.1742	8.90256	5.25526	3.46496	6.4768	5.17685	10.6254	10.0648	15.6653	11.4508	6.69403	9.79146	9.76734
Pear_newGene_532	0.246742	0.889459	3.9984	0.887369	0.49383	1.28169	0	0	0	0.644352	0	3.32505	0	2.74252	0.738752	0	0.240438	0.555348	0.95633	0	0.543105
Pear_newGene_536	85.7652	88.518	93.7589	159.786	229.814	216.932	50.5648	84.0442	93.0018	40.838	36.034	35.114	179.673	93.6937	179.348	100.451	105.76	95.5136	79.4738	170.547	75.8587
Pear_newGene_550	9.06261	6.95285	8.16457	10.5238	7.8756	2.50933	1.02208	1.03976	1.53353	3.65256	5.29531	4.53131	14.8954	6.14241	14.5685	5.88001	5.06293	6.17735	7.27631	15.3778	5.31207
Pear_newGene_552	0.388995	0.519923	0.565486	0.852838	0.981245	0.216561	0.22692	0.150566	0.207625	0.292105	0.67282	0.266045	0.430622	0.266534	1.0288	0.633562	0.3254	0.322806	0.254439	0.434021	0.205341
Pear_newGene_574	27.6449	24.033	28.5865	40.2943	44.9353	31.7469	25.0915	32.9657	31.1745	17.0068	19.1962	16.4652	33.5305	27.7501	27.1645	27.7522	21.8137	23.7164	23.6588	21.1585	24.6609
Pear_newGene_58	7.00459	8.29705	6.22739	6.07233	5.23722	5.65182	4.97407	4.70902	2.93025	7.38041	11.0041	9.70465	6.14574	6.13533	5.80173	4.06977	2.8294	3.98745	5.46049	11.1648	6.74954
Pear_newGene_592	1.31783	1.50403	0.948759	3.06448	2.2192	0.998069	0.783517	0.62683	0.604582	0.312773	0.201698	0.682278	1.25377	1.18157	1.19334	1.98563	0.519683	1.20331	1.24073	0.945184	1.10735
Pear_newGene_596	13.1702	13.9157	13.3622	6.92281	7.40607	5.74167	4.54377	5.11738	5.89836	14.7329	15.4498	14.6403	11.0695	13.1205	9.88649	8.38007	9.32498	8.74489	13.7296	9.88471	13.7616
Pear_newGene_60	3.63164	3.78927	3.24757	1.63951	1.81341	1.65087	3.63205	5.02634	4.95361	4.98013	4.75614	5.18847	2.93246	4.4659	2.1463	4.04152	5.93155	4.38377	4.32372	3.28474	4.91816
Pear_newGene_600	3.24106	4.26515	3.41133	3.00935	3.38499	0.716841	1.8107	1.82222	1.52307	2.86759	3.21015	4.13407	2.34291	4.27734	3.02556	3.78334	4.01411	3.26373	4.66228	3.29251	3.76747
Pear_newGene_621	1.25012	0.593762	1.09229	0.400544	0.203506	0	0.672773	0.828562	0.190465	1.96789	1.26569	2.06647	1.6503	0.811655	1.30536	0.810683	0.619494	0.657933	1.48374	0.719951	1.18471
Pear_newGene_631	162.556	163.117	156.383	124.015	162.138	49.1952	78.8142	88.0456	89.4596	97.0502	103.308	86.2656	83.7838	107.808	121.003	195.997	229.59	171.054	74.0506	85.8902	93.6344
Pear_newGene_656	2.51558	2.28791	1.90903	1.8103	2.16276	1.3025	2.33995	2.02283	2.26117	4.64386	6.33994	6.73834	1.89655	3.78679	1.26018	2.27409	2.06583	2.82802	2.85828	1.50011	3.19042
Pear_newGene_657	3.36795	3.36422	2.57037	1.80979	1.01462	2.31841	0.26083	0.683419	0.494345	1.24744	0.872734	1.42121	1.79281	1.20086	2.45064	3.78633	3.34401	2.86113	1.02041	2.57662	1.27384
Pear_newGene_678	139.551	127.993	132.651	124.415	122.699	155.408	59.8401	63.5721	62.2693	139.799	137.69	138.329	148.239	115.067	162.887	139.591	149.93	137.49	124.71	155.013	119.118
Pear_newGene_695	1.6807	2.20819	2.97078	2.87979	2.67414	1.75944	18.1027	35.0836	35.5021	44.675	38.9584	37.056	3.77061	7.03966	3.78098	7.45884	6.18413	4.7464	5.48202	3.45382	4.32176
Pear_newGene_7	1.92169	1.3805	1.28227	1.40561	0.705002	2.16472	14.0273	8.1985	7.79936	14.4789	15.1532	12.8987	1.73044	4.41297	2.20309	4.3536	4.41344	5.39558	4.75804	2.20807	2.91247
Pear_newGene_723	1.78569	1.92383	1.66831	3.26637	4.04011	4.22273	0.634137	0.667002	0.228666	1.24367	0.40593	0.105233	2.81656	0.977001	2.98767	0.616014	1.08811	1.51796	1.44518	3.0939	1.52478
Pear_newGene_733	1.04243	1.21704	1.29832	1.42937	1.33845	0	0.462137	0.194499	0.200034	0.592872	0.443771	0.184031	1.18573	0.683677	1.39364	1.34715	0.951825	1.13756	0.722417	1.65879	0.381273
Pear_newGene_738	1.75909	1.67156	2.09633	2.4544	2.34895	2.80221	3.97108	2.71301	4.72968	2.53502	1.51734	1.9229	1.97365	2.0151	1.75689	2.49954	2.94005	2.06068	1.85118	2.04123	1.33745
Pear_newGene_739	0.28206	0.405226	0.0878334	1.34116	1.44873	1.44551	1.90211	1.89565	2.70778	0.856521	0.384515	0.498364	0.691622	0.277656	0.566023	0.194522	0.618477	0.718845	0.0977915	1.04001	0.206394
Pear_newGene_751	33.316	24.1471	29.57	20.8378	28.5479	11.6388	93.6323	99.5605	110.918	35.186	32.8429	26.7697	20.209	33.9911	20.6892	30.2279	40.2937	30.9669	27.9103	16.1897	35.2598
Pear_newGene_763	11.0548	12.0706	14.136	4.67203	2.28506	1.7535	6.28614	8.24895	4.1788	4.82087	8.76614	9.51286	7.35878	12.7743	10.6128	10.9958	7.21477	6.85719	15.8599	8.55518	12.8828
Pear_newGene_772	11.7027	10.9618	10.5116	28.9371	24.0753	45.4682	35.1631	30.4424	24.9844	15.8793	20.3327	16.8838	11.5357	10.8959	13.5435	12.4744	12.7274	13.0705	9.8282	12.4884	11.3609
Pear_newGene_781	4.02061	3.90458	2.37031	3.6257	2.53824	0.929564	1.48625	1.93566	1.60701	1.53552	2.03433	1.16104	4.3897	2.65541	3.53794	2.83494	3.7347	3.18696	3.27048	2.61425	1.42611
Pear_newGene_788	0.541994	1.00156	0.578534	0.169803	0.170412	0.0916392	1.3168	1.99217	1.60336	0.703547	0.632273	0.655399	0.64964	0.304437	0.775659	0.639889	0.423855	0.168788	0.884699	0.622052	0.934165
Pear_newGene_789	16.6523	17.852	22.0703	30.7958	39.4361	20.7314	25.789	32.6978	35.7355	11.0085	10.3332	10.99	20.8723	22.3009	19.3202	18.3883	18.533	14.1766	19.3954	19.2774	19.7072
Pear_newGene_792	7.03319	8.87849	7.01786	6.56013	4.85047	6.51049	13.2696	13.4648	8.94735	11.9252	11.6575	19.9556	8.65532	9.33206	5.67946	7.23334	4.68582	5.91879	10.0907	5.3027	9.74431
Pear_newGene_802	49.1513	56.1706	65.0425	67.8283	78.6467	22.5446	28.0659	25.2879	31.5397	52.3972	46.8474	55.5642	105.57	38.3431	131.951	106.242	97.0112	81.3233	36.3515	97.8397	33.84
Pear_newGene_803	7.80051	6.63757	7.28606	7.92476	10.1207	5.34386	2.44498	2.84854	3.40197	6.99977	7.54678	6.25875	8.70264	6.05589	12.1795	5.77026	7.64432	6.98496	5.20473	11.1362	7.29638
Pear_newGene_809	3.76483	3.61836	3.92483	3.27756	3.4204	1.83733	1.11298	1.80709	1.78412	1.72771	1.6037	2.21372	4.59163	2.56538	4.35815	2.85402	2.21033	2.80665	2.65081	4.26026	2.28752
Pear_newGene_820	9.78563	8.32498	6.92968	13.1962	6.41298	8.87869	3.35021	4.07463	5.23985	2.6592	3.08312	2.94691	9.86691	2.33322	10.051	5.21326	7.17746	5.44248	5.34589	9.63266	4.15255
Pear_newGene_828	236.349	214.806	241.967	241.794	326.996	322.96	161.552	194.036	198.313	116.106	120.948	109.046	219.621	174.082	231.957	246.16	282.304	225.377	152.102	202.225	170.794
Pear_newGene_836	11.5102	9.8641	12.1902	13.7404	17.2652	2.19885	2.60864	4.13087	3.09812	2.60332	2.29379	2.15495	9.80605	6.91361	9.53739	9.9387	9.12448	8.76949	4.25991	10.7523	4.51625
Pear_newGene_837	1.53006	1.41588	2.14228	1.19372	0.420698	1.25819	0.783729	0.759838	0.477702	1.3438	1.81206	2.40481	2.21516	1.45288	1.05381	1.21377	0.67896	1.25783	2.20046	2.26163	1.37428
Pear_newGene_845	0	0.24319	0.422004	0.123984	0.124285	0	3.6137	3.92624	2.86587	11.0895	10.64	11.2758	0.594584	0.445291	0.340467	0.818853	0.247956	0.12361	0.352829	0.227422	0.372075
Pear_newGene_852	0.771169	0	0.723989	0	1.13171	1.35579	0.660773	0	1.34171	1.57159	3.57592	2.32733	2.71615	0.995488	0.00192329	0	1.686	2.86077	2.5206	0	0.846137
Pear_newGene_857	7.10471	10.9486	8.32323	7.6929	6.39756	11.1296	3.7383	3.93095	5.57324	5.39822	3.26583	4.8833	11.1621	6.80208	9.55529	5.33789	5.89783	7.6614	5.9341	7.70359	6.98076
Pear_newGene_873	14.1074	14.3586	15.5881	14.1044	17.9689	16.4873	11.1562	15.9537	13.3869	6.41753	6.09219	5.03896	18.6361	12.5942	21.349	14.6068	12.4962	11.1669	11.8266	19.7456	9.58929
Pear_newGene_874	2.37922	4.17404	1.51024	1.55472	7.10025	2.08126	5.16164	3.83662	4.98357	2.2969	0.54437	0.80929	2.91684	4.33569	1.89922	2.81629	1.20115	3.07642	2.46787	2.30951	1.59034
Pear_newGene_878	1.58961	1.37075	1.63319	2.6148	3.58613	2.25744	1.0985	2.04532	1.7376	0.903036	0.405729	0.420584	1.58419	1.64096	1.75203	1.64241	1.3055	1.1265	1.40374	1.59662	1.91803
Pear_newGene_884	2.89694	4.27393	4.90297	3.41472	4.96743	0.401898	8.18748	7.41099	9.05934	5.38085	4.22069	3.45487	3.65213	3.38987	3.57994	5.28746	5.337	5.1991	2.6442	3.07445	5.08138
Pear_newGene_897	1.68455	1.95171	1.21015	2.79337	2.84583	1.69804	1.07632	1.28868	0.824689	1.37496	0.766274	0.961997	2.01425	0.291913	1.89012	1.84636	1.35028	1.51867	1.10732	1.09766	0.642239
Pear_newGene_899	0	20.705	2.99864	30.6713	37.3217	0	21.2359	33.6091	29.6996	27.1398	3.50856	22.0258	0	31.5568	0	0	9.14451	3.44656	0	6.32962	30.8227
Pear_newGene_9	0.790043	0.424551	0.55435	0.435322	0.217583	0	2.97671	4.2378	2.06532	20.5744	12.4462	14.4122	0.210202	1.3733	0	1.4427	1.31068	1.74848	3.10713	0	2.39541
Pear_newGene_911	2.48115	1.69069	1.90164	1.52351	1.94953	1.06746	1.57801	1.14049	0.924378	0.515281	0.518632	0.83835	1.75573	1.87637	1.76449	1.05686	2.07259	1.01089	1.41377	2.6798	1.11757
Pear_newGene_92	8.86503	9.52551	8.79665	8.35295	2.38902	5.47565	2.14413	4.53265	2.25409	3.46241	5.08103	8.04269	7.9861	6.58353	6.46669	6.14823	6.35395	7.78465	10.657	4.53007	4.71819
Pear_newGene_965	1.73117	1.4343	1.82774	1.5452	0.623369	0	0.597319	0.61272	0.642141	0.608522	1.31215	0.186923	2.16171	0.378201	1.55291	1.36126	0.199342	1.17729	0.452587	1.73647	0
Pear_newGene_971	4.3309	4.16864	4.71943	3.62876	1.65574	1.50039	1.02216	1.19992	1.18428	1.68595	1.2721	1.28684	4.56152	1.78284	3.27763	2.39767	2.04028	2.08809	2.43727	3.88519	1.99313
Pear_newGene_974	0.777891	0.928012	0.00119252	0.350052	2.42152	0.240039	0.0773694	0.000512152	1.17894	0.340919	0.0920666	0	1.36117	0.0984021	1.26854	1.63649	1.49173	1.53804	0.00104539	0.603239	0.397675
Pear_newGene_976	0	0	0.148677	0	0	0.1142	1.4487	1.25953	1.11199	0.936539	0.119352	0.471568	0	0	0.0815161	0	0	0.425712	0	0.155536	0.094574
Pear_newGene_979	5.59065	4.86025	5.72425	6.39979	9.53628	11.6866	3.27936	2.95514	4.43359	2.31913	2.70222	2.2846	7.67845	4.54436	5.01312	3.82523	5.90121	5.82732	3.06311	5.41348	3.13117
Pear_newGene_992	3.01381	2.62548	2.14648	1.57779	2.52833	2.20144	9.33374	11.759	10.9572	13.1775	14.5415	12.4991	6.04497	10.1905	8.50302	7.87027	8.69055	7.25613	8.21047	7.08743	8.68311
Pear_newGene_997	163.02	156.544	146.957	145.687	177.995	85.5378	337.003	407.376	495.908	153.471	157.871	146.801	144.414	190.499	172.414	197.434	218.391	169.758	137.613	140.668	168.743
pyrus_GLEAN_10000017	10.8881	12.7023	14.4579	16.5639	21.9537	14.5227	7.52016	2.0541	15.9792	2.41684	7.2e-05	2.68878	20.1795	2.87223	16.7445	14.2673	20.5552	11.5629	7.6963	16.6653	3.89231
pyrus_GLEAN_10000019	7.49378	6.48012	6.02115	9.1024	10.1322	12.5729	2.81079	2.6585	2.58264	4.36709	5.26188	4.33951	7.60813	3.11612	8.47274	6.00276	4.48228	4.32817	3.70314	7.55882	3.90248
pyrus_GLEAN_10000033	47.1509	46.8869	43.8856	58.6005	46.9646	81.0582	35.573	24.5271	21.1564	31.4844	33.4263	32.1764	36.8083	35.8159	35.6197	47.6923	42.3327	47.1517	35.2411	35.4786	38.9511
pyrus_GLEAN_10000048	4.74481	4.39637	4.66933	4.13383	3.9565	4.57882	3.01988	2.64564	2.42745	1.59067	2.20093	2.45267	6.83716	2.18095	5.99748	3.97977	3.51106	3.71912	3.21808	6.00563	2.71576
pyrus_GLEAN_10000082	1.38787	0.998825	1.19174	0.646743	1.50977	0.580121	8.67559	8.47428	6.80068	8.39796	7.55321	8.9502	1.03165	2.319	1.0087	2.33541	2.04468	2.03735	1.93977	1.00204	3.23159
pyrus_GLEAN_10000103	6.21703	6.46181	5.60871	5.27009	4.74439	4.70041	8.13848	6.79489	5.20722	11.5555	12.4525	10.3911	6.03756	6.40468	5.44937	5.62875	5.12519	6.37295	7.10028	5.85169	3.9863
pyrus_GLEAN_10000106	7.69646	8.73321	7.20048	4.35301	4.23788	3.40629	11.0043	10.8116	9.70771	12.0619	12.8194	12.4896	6.883	10.2822	5.7652	9.63175	9.46818	11.0335	10.0219	6.07911	11.4987
pyrus_GLEAN_10000109	16.1977	17.1669	19.9164	23.3849	23.9766	27.1856	39.5043	37.6033	33.724	13.1903	11.746	13.5509	21.3659	13.9667	24.0152	21.4937	22.2841	20.7522	14.4416	21.8498	14.0559
pyrus_GLEAN_10000110	352.561	374.483	320.224	473.48	474.691	636.392	405.92	332.078	346.919	224.441	255.166	268.797	401.45	292.096	423.914	409.957	409.14	404.761	282.851	403.65	285.267
pyrus_GLEAN_10000113	77.3586	68.3265	73.1293	55.4731	43.8103	76.2035	28.7026	33.2232	27.5758	30.4663	30.3775	35.3461	58.2288	64.1861	57.374	48.7496	41.7836	55.1503	74.4867	52.7421	72.215
pyrus_GLEAN_10000129	4.13544	4.76187	3.45343	2.33394	1.78148	1.84974	2.3304	1.16309	1.19791	3.92752	3.31668	3.48298	3.70365	2.50269	2.80838	1.86656	1.5986	2.99531	4.32033	3.47585	2.34785
pyrus_GLEAN_10000134	5.1851	4.37062	4.78602	7.50993	6.62316	2.54141	4.80557	5.25974	4.2448	6.41308	6.80154	7.92919	7.98377	6.20032	8.52336	9.0986	9.44738	8.8799	9.52025	8.24759	7.57697
pyrus_GLEAN_10000145	14.9473	18.7616	16.0015	11.9061	14.0928	17.7849	29.2677	26.5762	27.7705	17.8167	19.5597	20.6315	13.0199	16.2301	12.1122	14.7662	13.6095	16.1595	13.1108	12.7747	17.5299
pyrus_GLEAN_10000151	0	0.0952241	0	0	0	0	0.094031	0.0989331	0.203493	2.11121	2.61851	2.43395	0.0927947	0	0.265838	0	0.096831	0.192889	0.275597	0.177633	0.0969634
pyrus_GLEAN_10000159	0.653053	0.760734	1.13358	1.1134	0.56244	0.856181	3.0166	2.77278	2.89088	6.1499	6.06725	5.54088	0.627333	1.67789	0.899865	1.52526	1.35797	1.47353	2.07649	0.860927	1.98028
pyrus_GLEAN_10000167	3.21851	3.11926	3.08156	3.53177	4.1345	2.60272	81.242	81.3252	75.2782	82.601	77.2136	65.1158	2.4952	12.2142	2.73209	20.032	21.1853	18.1338	14.3182	2.54846	13.7871
pyrus_GLEAN_10000199	1.14233	1.28742	1.63569	0.934961	0.445201	1.01547	1.2965	0.7226	1.54087	2.21813	1.80351	2.74692	0.887046	1.101	0.674073	1.36495	0.949626	1.5832	1.60987	1.08022	1.47369
pyrus_GLEAN_10000223	2.32823	2.71836	3.00501	1.11448	0.842022	1.00998	197.71	115.463	103.952	236.51	233.889	241.169	3.16935	21.442	2.77062	20.747	17.4679	21.3524	23.2804	3.42108	25.1008
pyrus_GLEAN_10000239	4.33752	4.25719	3.98608	2.08496	1.52343	0.983527	1.29994	1.11624	1.10894	7.08566	6.8638	7.53927	4.32382	5.22167	4.63708	3.00683	2.30654	3.0297	5.20058	3.98296	5.46283
pyrus_GLEAN_10000247	0.655161	0.946116	0.102599	1.929	1.93388	2.32222	1.28821	1.84716	1.26656	0.385329	0.787115	1.04435	0.346822	0.324708	0.827224	0.227479	0.361247	0	0.346216	0.50109	0.540964
pyrus_GLEAN_10000272	1.121	1.33757	1.23898	1.84318	0.645624	1.77894	0.83316	0.564674	0.416476	0.934047	0.708748	0.739967	1.259	1.15927	1.17744	0.720666	0.637934	1.07886	0.948643	1.4673	1.01821
pyrus_GLEAN_10000302	8.07627	7.1541	8.21092	6.21072	5.82575	6.99274	2.80829	3.94161	3.62326	5.16982	4.52071	6.40557	9.05804	6.20681	8.44409	5.73485	5.78567	7.38196	4.61049	8.97249	5.87587
pyrus_GLEAN_10000303	2.72737	3.78023	3.69793	3.33023	2.52638	2.92862	1.33587	1.1518	1.11849	1.87707	1.66235	1.87275	3.56227	2.19195	3.75019	2.71752	2.09742	3.35912	2.02001	3.81939	1.50828
pyrus_GLEAN_10000314	5.21988	5.29047	4.30942	3.08474	1.83388	1.73623	1.74457	1.78522	1.86587	4.92227	4.25204	4.83733	4.51668	4.29791	4.12504	3.2384	2.79298	3.7754	4.91322	4.79952	5.07921
pyrus_GLEAN_10000325	0.456964	0.393929	0.42688	0.501363	0.905278	0.540496	0.29186	0.2047	0.210524	1.04031	0.840764	0.387432	0.384048	0.629617	0.733424	1.60688	1.90336	1.19748	0.285117	0.551311	0.501509
pyrus_GLEAN_10000327	0.687291	1.83421	0.96246	1.30756	1.3608	1.83406	0.4378	0.745041	0.631864	1.17612	1.05103	1.45135	1.58666	1.2358	1.27441	1.52007	2.02053	1.96487	1.76512	1.30999	1.76638
pyrus_GLEAN_10000344	8.73747	4.01421	8.89	4.30208	10.2033	6.77101	25.3644	29.0366	30.8682	10.2259	12.3251	9.24996	12.1975	11.177	17.2157	15.9072	11.7302	15.3086	14.7316	11.0535	11.1409
pyrus_GLEAN_10000356	1.32891	6.51424	4.55534	8.76857	8.29216	12.8912	1.89736	6.8097	1.70853	4.23902	5.76753	5.67065	6.71549	7.44754	4.02078	1.99461	5.041	5.19574	5.24416	5.66717	7.31009
pyrus_GLEAN_10000374	4.15234	5.63129	4.78183	2.62622	4.29267	0.802874	5.72341	7.23795	5.20366	3.63192	3.77861	4.14667	4.85854	4.64204	3.61848	5.13309	4.65269	4.39811	3.72239	3.97704	5.20414
pyrus_GLEAN_10000378	0.455229	1.17731	0.255155	0.599343	0.901839	0.861524	3.4889	4.48619	3.98465	27.2548	29.314	27.3057	0.765148	4.39046	0.821943	3.76643	2.39505	2.9822	3.97637	0.640736	4.0967
pyrus_GLEAN_10000384	0.929311	1.16755	1.73818	0.177467	0.630785	0.0957462	8.89326	11.8023	7.82113	1.01928	1.18179	0.692433	20.6478	6.58816	24.5678	5.92469	3.7838	3.8349	6.26247	26.964	8.9954
pyrus_GLEAN_10000385	12.9987	14.6228	15.3352	5.51301	6.27536	15.8225	25.2282	13.5032	5.97901	37.419	35.7458	20.6542	4.65318	18.7175	3.49636	8.92718	0.896681	11.6772	18.767	12.6103	9.20234
pyrus_GLEAN_10000393	10.9387	14.0421	24.2317	18.1307	31.086	23.3259	17.4067	23.7132	21.3922	11.4765	11.082	5.85736	14.4793	13.0706	4.05004	9.60313	4.36554	13.6614	15.0504	3.99338	9.77423
pyrus_GLEAN_10000395	0	0.523087	0.228079	0	1.07412	1.14485	4.21735	4.41854	3.97849	2.84079	3.54027	2.62882	0	2.18702	0.248022	1.53137	1.08205	1.08483	1.28241	0	1.61512
pyrus_GLEAN_10000410	0.395731	0.852691	0.924287	1.08579	0.435571	0.467908	8.53707	7.09497	6.3849	9.80884	7.79245	9.02489	1.24832	3.0203	0.695188	1.9453	2.49572	2.27061	3.08824	1.69195	3.80141
pyrus_GLEAN_10000411	1.01751	1.26554	0.877248	0.772451	0.689065	0.833148	7.84771	10.6808	9.4838	8.39002	7.95338	7.82658	1.31354	3.61573	2.05114	3.55675	3.22652	2.4743	4.22636	1.57786	4.80617
pyrus_GLEAN_10000418	4.97411	5.60558	5.12212	7.14123	2.74111	7.30199	2.15356	1.97399	2.03134	6.67467	8.78057	9.93427	5.59213	5.21118	4.05262	4.69135	3.03865	4.98616	7.85716	4.55925	4.67211
pyrus_GLEAN_10000432	13.7993	14.6673	13.7705	14.6219	17.0321	9.60144	8.02785	6.14091	6.73968	12.8626	18.7741	16.0068	10.2322	18.1035	10.7963	9.30715	10.0902	9.42144	13.0998	6.50766	13.7189
pyrus_GLEAN_10000439	0.132353	0.0713555	0.0617988	0	0	0.0783627	0.421548	0.369824	0.836677	2.55112	2.83392	2.72722	0	0.194959	0	0.273197	0.0723847	0	0.618106	0	0.362741
pyrus_GLEAN_10000477	2.80626	4.01636	2.41864	1.47797	1.66252	1.02304	1.94555	2.28991	2.04488	1.40469	1.04421	1.48059	2.14475	1.53527	2.31952	2.94899	2.77157	1.70086	1.23096	2.32598	1.06437
pyrus_GLEAN_10000501	22.9451	21.347	25.8095	24.023	26.2416	22.8353	73.8499	77.9133	70.5752	33.2542	36.784	33.7263	17.5319	34.7651	16.7005	27.0329	28.3917	30.0886	35.8931	15.8875	35.0221
pyrus_GLEAN_10000502	6.01215	5.41787	5.18449	14.5193	14.5078	16.1255	13.718	20.8934	18.6974	8.85842	10.5411	8.95528	7.01643	8.78338	10.0573	11.1323	10.7255	11.6624	11.2243	5.4231	11.9567
pyrus_GLEAN_10000512	1.94446	2.70571	2.20925	15.1426	13.1361	17.2676	11.6242	12.9998	9.43397	9.42657	9.55638	11.6873	1.56298	3.30881	1.88084	2.34187	2.90974	2.20367	4.76715	2.49266	3.2441
pyrus_GLEAN_10000525	31.6634	29.8955	31.2747	38.5015	39.0594	30.2621	14.1424	13.6113	17.2131	21.3674	21.0542	24.8974	38.3374	32.1916	45.8319	29.8443	34.3007	22.6385	24.5603	39.4815	27.1994
pyrus_GLEAN_10000528	244.813	249.291	236.421	545.428	670.781	683.913	443.418	557.884	589.457	380.953	376.45	354.166	270.257	539.089	295.454	311.447	325.898	308.316	429.168	276.347	494.14
pyrus_GLEAN_10000530	5.29445	6.61199	3.51373	6.76796	9.02884	11.272	3.11663	2.3095	2.77193	6.102	5.80668	5.11529	7.97042	3.72345	9.1494	4.62309	6.03049	6.02725	5.36202	5.35761	2.82125
pyrus_GLEAN_10000531	50.1077	54.0927	49.8323	54.8772	49.4508	73.8072	176.078	142.681	141.523	153.982	166.146	163.742	76.4449	88.5369	87.4609	91.2251	96.4799	89.7508	82.301	76.1307	87.1596
pyrus_GLEAN_10000550	5.64127	7.70084	7.69068	11.8655	9.06258	13.725	19.6832	15.4923	13.6383	17.1079	20.3791	15.9016	12.6291	11.3578	11.323	9.2104	10.7974	9.70684	16.7131	13.8563	12.9071
pyrus_GLEAN_10000556	9.89958	8.67835	11.247	8.5252	7.04908	10.8821	16.0277	13.5683	12.9889	23.1277	22.8117	24.2892	11.1346	10.8446	10.2022	11.5697	11.706	11.2196	11.8614	11.2766	11.8541
pyrus_GLEAN_10000557	4.83641	4.98899	5.98734	8.38695	9.90991	23.0565	2.77031	2.56148	4.30508	7.46409	12.7898	16.3828	9.97063	4.11769	8.79444	7.414	6.30002	7.18275	6.62438	6.79756	3.62001
pyrus_GLEAN_10000562	0.854603	0.670638	0.616465	2.16891	1.53841	1.93435	1.93282	2.16626	2.40562	2.36836	2.13303	1.5549	1.41937	0.685029	0.775447	1.08003	1.05983	1.13771	0.804537	1.12777	0.76564
pyrus_GLEAN_10000565	13.7623	13.5491	12.26	10.5563	10.3298	21.2799	52.8665	44.6146	38.9922	47.6238	50.199	50.7668	11.5978	14.3897	14.1075	25.6429	22.822	22.1144	16.1956	14.382	20.5941
pyrus_GLEAN_10000591	17.0723	12.4951	9.03964	23.8198	35.1098	32.0692	40.1609	37.7856	33.6104	19.5259	29.0119	19.8971	15.904	15.2218	25.3423	21.2273	21.6524	22.1325	11.0058	19.4204	17.695
pyrus_GLEAN_10000600	6.81396	8.30505	7.61828	8.72979	9.64467	11.867	25.4458	20.9154	17.5378	17.3698	18.8553	20.3552	7.27037	9.2624	8.585	9.62656	10.1204	9.79214	8.05669	7.71716	8.28096
pyrus_GLEAN_10000610	18.9754	18.3111	15.7829	22.8929	13.2587	22.0827	77.3872	62.4215	57.8842	47.7245	57.2784	56.5653	21.9486	33.8753	16.6965	36.2547	35.0591	35.4734	37.0493	21.6776	35.5736
pyrus_GLEAN_10000619	4.60425	4.0363	6.44734	2.29552	2.44214	3.99626	2.52478	2.10947	2.8292	6.2217	7.06619	7.45007	4.50746	10.2721	3.61158	4.6574	6.55136	4.77281	8.08996	3.62228	8.77866
pyrus_GLEAN_10000645	62.0471	47.1493	47.8056	65.903	58.6744	93.0679	41.2408	53.9702	50.0311	36.2866	26.5421	41.6988	64.0233	56.5894	71.6013	55.1149	48.319	60.2763	53.1192	69.6367	54.049
pyrus_GLEAN_10000651	2.64245	1.90664	3.0422	10.9019	10.2375	9.82649	10.9517	12.3544	10.4784	15.8167	15.064	14.9201	4.42211	34.5967	5.18292	6.63389	7.31922	6.8349	27.7174	4.15414	29.0007
pyrus_GLEAN_10000663	2.60497	2.29522	1.86446	5.41961	6.59137	9.10918	11.5421	8.81608	8.71654	7.7014	8.1711	9.01416	2.13143	3.27649	2.99137	2.95181	2.89137	4.75935	3.14834	3.26102	4.37458
pyrus_GLEAN_10000677	15.2577	15.6692	15.1499	18.6599	14.8275	13.6029	20.1453	17.3991	16.749	36.1941	36.7992	37.3136	23.2136	21.1873	20.5786	20.3503	15.8518	21.3769	23.5385	22.6546	21.8944
pyrus_GLEAN_10000701	2.44931	1.91851	2.49671	1.10025	1.96085	1.31565	0.712558	0.999049	0.642228	0.889848	0.79818	1.18263	2.22755	1.64638	1.23081	1.15335	2.44471	1.58424	1.39151	1.6817	1.2229
pyrus_GLEAN_10000703	0.736743	1.55056	1.04023	3.19807	3.07645	3.95819	18.4249	15.6149	19.9974	7.19709	9.96117	10.0809	1.00616	5.09889	0.692409	3.11914	2.19415	4.01012	4.99448	0.759027	5.96648
pyrus_GLEAN_10000704	6.80028	7.68012	5.73616	6.75105	8.13965	7.82916	7.56301	7.55551	8.7132	4.24816	4.02081	3.54738	8.2336	8.53245	7.55497	6.9032	7.12426	6.63265	6.41047	8.92847	6.77491
pyrus_GLEAN_10000706	2.44687	2.24056	3.83478	3.56822	3.23946	7.58531	7.18706	5.85132	6.65165	3.29248	3.55342	4.72507	3.81385	3.83804	3.01292	4.72511	3.21359	4.75051	3.80922	3.64361	2.95449
pyrus_GLEAN_10000714	0.637321	0.196218	0.680412	0.899015	0.601226	0.430762	86.2533	87.3788	78.8542	38.2396	43.087	37.8227	0.669505	4.56966	1.18725	5.64965	6.38681	5.36796	4.07105	0.549203	7.99357
pyrus_GLEAN_10000721	11.289	9.87168	11.0201	6.8002	8.54276	9.93076	7.06726	6.64011	10.7286	3.61212	6.82189	2.87641	9.24103	7.76277	6.55397	2.78146	6.29219	8.40393	4.98793	5.30383	5.02275
pyrus_GLEAN_10000725	3.02569	3.40089	3.74016	2.54344	2.98094	3.59908	26.5525	30.0606	24.7545	14.3955	15.2539	14.0284	1.60811	3.1369	2.7894	11.0153	10.4767	7.76429	3.85425	3.30616	2.41771
pyrus_GLEAN_10000738	2.63646	2.76707	2.99603	2.88604	3.57567	9.59931	0.649796	0.655507	0.57973	0.815189	1.76232	0.950779	3.31684	1.62723	4.18046	3.60662	2.56135	2.23231	1.30874	3.57863	1.5026
pyrus_GLEAN_10000756	94.9429	101.28	106.11	110.206	145.82	174.879	195.679	268.609	283.269	131.96	103.576	111.98	102.294	113.763	116.973	114.935	121.892	111.452	103.254	108.769	107.034
pyrus_GLEAN_10000757	18.3116	19.302	15.1203	12.0272	10.8017	17.179	7.28315	4.08776	4.79825	12.9783	14.0261	13.0964	21.0472	9.89062	17.6706	16.1351	15.8762	17.2457	10.9889	22.2298	11.7415
pyrus_GLEAN_10000769	54.7443	61.0589	57.5434	126.343	95.7583	130.368	78.6076	60.0795	58.3151	51.1831	51.7537	55.0154	91.5954	46.2319	78.2013	62.8573	56.2995	75.8402	53.602	86.3721	48.5461
pyrus_GLEAN_10000773	6.07817	5.40416	4.70648	14.3272	17.0879	22.9321	18.7507	17.7681	17.5508	16.5272	14.5242	18.4682	5.13703	6.04378	2.55175	10.0703	10.9052	8.12994	6.82075	2.55322	7.16741
pyrus_GLEAN_10000809	8.09632	8.60957	6.2892	3.69518	4.02092	3.32696	0.469206	0.985266	0.919118	1.57876	0.627002	2.23314	5.57344	1.9957	3.72117	5.62545	5.11853	3.343	3.82914	6.65161	2.65122
pyrus_GLEAN_10000816	0.00612153	0	0.318081	0.885249	0.723077	0.713946	1.48794	0.466257	0.00655436	0	0	0	0.379075	0.000279866	1.07629	0.0160146	1.60059	0.540293	0	1.00783	1.55234
pyrus_GLEAN_10000818	8.77935	9.65522	8.47623	5.23209	5.64692	11.1624	6.88501	5.44275	4.76382	12.9322	14.5224	15.7041	11.3834	5.64766	12.0471	11.8772	11.2648	10.2615	6.72	12.59	6.26998
pyrus_GLEAN_10000823	0.0020906	0.00298412	0.125559	1.23663	0	6.69197	0	0	0	3.67453	2.24305	0.584487	1.351	0	0	0	0	0	0.012863	0	1.13112
pyrus_GLEAN_10000826	2.82548	3.2302	3.69352	7.80078	9.32627	5.62338	2.69704	2.58762	2.14168	1.72736	1.95713	1.43152	3.31063	2.71691	4.46333	4.02101	4.26153	3.3174	2.98866	3.90906	3.83933
pyrus_GLEAN_10000844	0.0376268	0	0	0	0.0413923	0	1.1152	0.797274	0.517758	0.424744	0.650362	0.792581	0	0.0368592	0	0.19371	0.328473	0.204047	0.0389609	0	0.0823976
pyrus_GLEAN_10000848	8.01264	7.92256	8.36606	13.9641	15.874	18.2833	4.31616	4.85723	5.64705	2.36169	2.12043	2.29855	8.42052	3.34067	8.60737	7.02127	7.54467	7.00158	4.11809	8.72127	3.6214
pyrus_GLEAN_10000852	13.3976	10.1689	13.2983	15.4343	15.2584	18.463	8.07818	8.76261	9.25931	6.1955	6.45788	7.56098	14.7242	8.43294	12.7434	8.88426	9.40725	8.49042	8.85065	12.1285	8.10484
pyrus_GLEAN_10000864	0.358484	0.193301	0.613692	9.82002	10.9127	13.0925	4.88101	3.8045	3.63771	1.6919	0.852323	1.5772	0.312648	0.293201	0.239013	0.677941	0.391905	0.259918	0.247898	0.359489	0.327409
pyrus_GLEAN_10000869	2.58685	4.45571	5.56071	4.01755	6.12327	1.27108	5.03088	4.93944	6.12684	1.19359	2.78643	3.9918	4.23116	3.12011	2.98949	2.21188	3.47807	4.25692	1.60978	4.82513	2.90842
pyrus_GLEAN_10000877	115.143	110.664	108.515	77.7994	79.7368	83.1355	59.3415	71.4785	65.3075	210.7	199.685	207.923	92.8189	119.054	101.865	104.624	112.679	111.428	111.194	100.415	121.196
pyrus_GLEAN_10000881	116.752	115.802	114.843	150.485	142.456	154.013	59.3804	66.9683	75.4467	62.9034	74.0472	68.0907	153.192	84.0388	182.576	95.1228	90.8814	92.6752	80.682	180.811	87.4839
pyrus_GLEAN_10000890	10.0009	12.377	9.245	14.4835	13.9362	21.127	1.58806	3.22079	2.57647	8.25442	11.5448	9.37503	14.3324	4.2986	16.5661	11.1275	7.70649	7.68151	4.32003	14.9936	5.2578
pyrus_GLEAN_10000892	3.95411	2.88485	4.02923	4.39411	3.93305	4.3574	70.3462	60.9089	57.4087	82.901	83.1944	74.2255	8.17242	17.1464	6.91941	14.9357	13.6609	14.0027	17.7865	9.28516	18.5324
pyrus_GLEAN_10000893	3.98564	3.16871	3.67954	3.44921	4.94898	3.35539	1.06258	1.36633	3.55042	1.63624	1.10156	0.573155	2.32128	3.05887	6.16655	1.59292	3.98591	3.3599	1.19864	5.64581	1.61199
pyrus_GLEAN_10000898	8.40451	7.6382	6.71082	15.0149	10.903	9.86495	2.60076	2.43005	2.53513	2.28422	2.60893	2.56679	13.829	2.76883	13.2601	6.9783	5.85453	7.70942	4.71809	13.7176	3.5228
pyrus_GLEAN_10000906	5.42765	3.71887	3.68909	6.91152	6.11114	7.28471	1.84454	2.07737	1.42449	1.83451	1.13842	1.44342	2.86196	2.8	4.09594	2.81424	4.33836	2.43415	1.92907	5.0981	4.20261
pyrus_GLEAN_10000910	4.38576	5.23087	3.42118	5.10266	5.63914	13.452	4.21735	3.3139	1.70507	0.852238	2.27589	2.10306	3.12514	4.13104	3.47231	4.58289	3.61069	4.61052	3.33428	4.71281	4.0378
pyrus_GLEAN_10000914	2.29671	4.551	4.36926	2.56674	3.67666	7.22102	1.22081	1.51772	1.19666	0.890405	1.42926	1.26868	2.56916	2.06489	3.21659	3.93277	4.35949	3.06722	2.4727	3.75625	3.71326
pyrus_GLEAN_10000915	12.4787	10.3116	10.7033	14.3213	13.3314	16.4218	10.619	11.2642	10.0633	5.96638	6.55284	5.32159	13.1568	8.88089	12.9314	10.7767	10.6221	10.1701	7.8058	12.8161	10.8055
pyrus_GLEAN_10000917	20.8404	18.524	18.0375	24.5412	19.8553	23.864	4.98668	3.90056	2.69628	13.6466	15.6578	15.5626	26.8528	16.5832	25.9997	19.4112	21.4447	22.9974	15.625	27.9666	16.2119
pyrus_GLEAN_10000926	12.8015	12.4655	12.1228	7.19876	5.67624	8.66324	13.7634	11.4419	9.47954	33.2566	36.3965	35.8338	11.7096	14.8844	9.4786	11.7539	10.4123	12.4166	19.6954	9.76016	17.6316
pyrus_GLEAN_10000932	1.45002	1.36125	1.64174	1.27255	1.0167	1.38657	0.555931	0.465216	0.410002	1.00847	0.993567	0.757025	1.18151	0.647779	1.10014	0.828333	1.36558	0.874315	0.595356	1.29869	0.881136
pyrus_GLEAN_10000933	2.21902	1.61761	1.07035	0.539707	0.263593	0.485254	2.00198	1.61224	1.3335	3.4705	3.93787	3.29609	0.724319	2.29263	0.657612	1.55299	1.70631	1.58211	2.87177	1.07052	2.71843
pyrus_GLEAN_10000938	2.81277	3.67723	2.54907	2.02457	1.61511	2.24932	9.31396	7.2246	6.0623	25.0654	26.133	24.6467	2.80611	3.98098	2.83591	4.68816	3.93437	5.14029	4.02038	2.20016	4.72446
pyrus_GLEAN_10000954	0.787697	0.887674	0.593562	0.404559	0.381878	0.164184	0.88057	0.66987	0.591813	1.11072	1.21466	1.2799	0.742291	0.905854	0.787473	0.834168	0.774401	0.601629	1.0891	0.624799	0.948629
pyrus_GLEAN_10000971	7.91298	8.43415	13.8818	9.4324	21.5692	15.9064	16.477	28.1399	27.7213	6.43943	10.1458	10.0124	9.93318	9.70933	10.4914	11.8879	18.0007	9.13789	13.6317	11.548	22.4286
pyrus_GLEAN_10000976	8.55379	8.8486	9.36609	12.3747	9.82925	17.0509	8.46674	5.78819	5.50168	4.79944	6.03563	4.7481	10.7296	5.27232	12.0289	8.41285	8.44768	8.99731	6.40163	11.9788	5.92511
pyrus_GLEAN_10000982	0.549836	0.2072	0.428245	0.386715	0.105833	0	2.8815	2.50637	3.25804	22.0498	17.8002	19.6721	0	3.37014	0.2895	1.51109	1.00056	1.20195	2.19772	0.0967083	3.31389
pyrus_GLEAN_10001003	30.3457	30.7038	28.0412	21.0954	15.88	22.5741	100.622	69.7862	63.8808	73.7627	75.5302	79.3749	25.3281	41.2657	21.8193	32.4184	26.0106	36.7733	44.7847	23.1514	43.4935
pyrus_GLEAN_10001005	12.0176	8.8086	8.72992	10.0531	8.11721	18.6154	20.9498	20.4962	19.1671	19.4222	22.0028	19.9568	14.7889	9.08397	10.112	12.6929	7.94749	11.0089	11.4781	11.0985	11.5323
pyrus_GLEAN_10001045	0	0	0	0	0	0	0.327924	0.172739	0.133213	0.743172	0.551215	0.489429	0.0404218	0.151735	0	0.0797428	0.126768	0.0840018	0.0801931	0	0.084796
pyrus_GLEAN_10001051	16.7073	22.4702	19.5866	17.3795	22.0455	7.1109	6.63513	10.9338	11.1269	12.6858	7.00803	5.617	24.0578	11.9755	26.6794	15.3639	16.0348	12.0284	15.0212	24.335	14.2431
pyrus_GLEAN_10001054	0.535785	0.945744	0.63663	0.800167	1.60757	1.15442	2.47756	1.63093	1.95656	1.43196	0.545331	1.59228	0.661792	0.668614	1.02185	0.903522	0.957567	0.687681	1.06003	0.413356	0.907045
pyrus_GLEAN_10001059	1.71727	1.95885	0.943776	1.77399	2.44611	2.14972	0.430556	0.679272	0.815059	0	0.310059	0.750235	1.27493	0.696491	1.72421	0.941026	1.88384	1.21473	0.946139	1.82951	0.443636
pyrus_GLEAN_10001062	19.9598	18.1322	19.9068	22.6363	21.7111	26.3755	30.5756	35.0266	32.617	18.3835	18.6362	13.8221	16.167	24.1105	15.9551	17.5212	20.8736	16.3391	17.5327	19.3627	20.6594
pyrus_GLEAN_10001068	1.35856	1.15633	0.868113	1.88127	1.49496	1.60835	0.759557	0.639613	1.06886	1.21709	0.875326	1.43648	1.19901	1.05374	0.859084	1.40276	1.95615	2.10273	1.11357	1.2919	0.705653
pyrus_GLEAN_10001071	10.8977	13.9574	8.92995	7.20477	8.19426	7.92559	3.72822	7.49499	5.28828	2.40019	2.57102	2.70196	11.1005	7.41506	13.0102	6.70916	6.13031	5.70268	7.84827	11.2297	8.33499
pyrus_GLEAN_10001072	165.238	161.431	146.236	99.4449	103.486	77.9402	57.1519	68.8465	53.7785	104.236	121.287	109.173	70.8003	127.679	70.0671	151.474	97.919	128.056	102.457	76.764	122.839
pyrus_GLEAN_10001083	1.23202	0.189027	0.328818	1.27845	2.27229	0.805468	2.03585	4.51217	2.48328	0.167509	0.35371	0.347622	0.750887	0.646316	0.490642	1.37839	1.4679	1.14479	0.368097	1.01009	0.360451
pyrus_GLEAN_10001091	3.79483	4.11223	6.09382	6.76556	11.1414	8.97536	6.96661	7.1188	8.30054	4.27956	2.54488	2.88864	7.35788	5.81039	7.22013	6.50637	8.41073	5.80255	6.29017	8.89691	5.50333
pyrus_GLEAN_10001092	0.451469	0.828934	0.414162	0.39323	1.30073	1.21944	4.22054	1.32872	3.83217	11.0078	4.60171	7.96361	1.26191	2.67577	1.64164	2.58091	0.813111	0.948505	3.60911	0.812256	6.81193
pyrus_GLEAN_10001106	2.38705	3.34488	2.67545	2.53044	1.92639	2.54241	1.18432	1.15733	0.915542	1.26567	1.54349	1.85263	2.3372	1.72101	2.87016	1.97309	1.48121	1.56151	1.57063	2.95704	2.182
pyrus_GLEAN_10001112	2.51594	1.92564	1.9651	2.21929	2.3067	2.79259	1.41462	0.469398	0.67807	0.93752	1.10414	1.54527	1.06033	1.06872	2.51983	1.77425	1.66021	1.57667	1.33165	2.09183	1.31144
pyrus_GLEAN_10001120	0.846587	1.14175	0.857438	0.549975	0.378227	0.454329	0.5314	0.501071	0.332214	0.420639	0.670425	0.890494	0.717011	0.80262	0.709608	1.41527	0.865274	1.20352	0.574717	0.632401	0.434231
pyrus_GLEAN_10001132	1.85641	0.569039	2.23491	3.8101	2.63104	3.42342	10.0645	13.8506	16.7326	3.7232	1.65505	3.72923	3.41429	3.70993	2.43471	2.50474	4.12966	2.66405	1.11859	1.62276	2.34619
pyrus_GLEAN_10001136	3.21196	4.42734	3.60621	4.69819	3.78346	4.22391	3.34367	4.02864	6.60765	1.6603	2.32021	2.52744	4.51506	4.00744	2.01244	3.04668	3.15222	2.22295	4.90493	2.5409	1.8528
pyrus_GLEAN_10001183	2.17381	2.33793	3.59644	2.02444	1.10496	1.57686	1.97372	0.753522	0.387594	0.57784	0.688873	1.78793	1.7728	1.4909	1.35169	0	2.21347	2.02762	2.44924	2.02994	2.76182
pyrus_GLEAN_10001185	7.66603	6.1033	9.46083	7.42054	9.28598	13.3822	6.40678	5.86627	6.38959	11.2781	14.0342	14.5665	9.41196	9.10236	5.41498	6.69445	7.77078	8.94188	7.69097	8.98581	9.1108
pyrus_GLEAN_10001197	2.29945	2.03966	2.55796	1.65478	1.73248	3.28754	0.666421	0.877788	0.722041	1.52752	1.3443	1.06086	2.23416	0.956052	2.79619	2.04223	1.30549	1.50205	1.43441	2.52122	1.65506
pyrus_GLEAN_10001206	40.4518	40.9494	30.4811	32.8992	44.2301	36.511	54.0132	58.8599	56.8938	151.411	142.542	134.734	15.6269	92.6625	18.5895	51.092	44.6996	48.2158	62.5381	22.3556	69.0377
pyrus_GLEAN_10001210	22.7165	19.6244	20.9386	14.7911	20.0388	21.807	7.88867	5.40387	7.82833	9.40838	14.017	10.0118	19.2145	13.415	24.3128	17.8101	22.8254	18.1349	10.566	21.3825	17.3127
pyrus_GLEAN_10001211	6.91338	6.52639	6.62498	5.3319	6.09303	6.46102	12.0956	8.70402	11.0186	18.8777	16.9596	18.4014	5.54658	10.4755	6.49376	8.8869	8.12693	6.3777	9.61229	5.36508	11.1041
pyrus_GLEAN_10001219	9.03693	8.81796	9.91233	5.17283	4.16783	5.62292	11.0617	9.13775	8.56524	17.1298	16.0754	15.9863	7.9025	8.76696	6.97017	10.8217	8.79459	10.5322	9.38141	7.23548	9.35688
pyrus_GLEAN_10001222	1.21788	0.761274	0.667221	1.08162	1.47547	0.511623	2.079	3.6522	1.70251	3.37125	3.28558	3.44715	1.73521	1.89546	0.748444	1.57053	1.27984	1.41673	1.64106	1.01473	2.03376
pyrus_GLEAN_10001226	23.408	20.1426	21.4587	15.9085	14.0776	18.5146	25.3493	20.8266	17.1955	35.5758	39.8728	37.4575	15.6979	26.235	14.2689	22.1589	21.1045	19.0116	30.2279	17.3175	28.7725
pyrus_GLEAN_10001238	1.1704	2.5199	1.09391	1.28617	0.572699	0.61419	2.50191	2.62938	2.85484	4.46769	2.8022	4.43018	2.60781	3.98084	1.70213	0.944517	1.71606	1.56951	2.57736	1.83621	1.4296
pyrus_GLEAN_10001240	13.0434	10.804	11.154	15.2777	12.4889	16.2459	3.07888	5.04977	4.92738	5.79181	5.09945	9.29538	10.0357	9.94215	11.7672	6.0454	9.51373	8.36267	8.66491	20.6031	10.6498
pyrus_GLEAN_10001260	0.873758	1.00479	1.01931	0.295589	0.418383	0.697747	0.570418	0.180882	0.106111	0.43598	0.276946	0.532821	0.769167	0.340515	0.760923	0.583144	0.716419	0.628345	0.334959	0.714358	0.430712
pyrus_GLEAN_10001262	7.57118	15.9289	8.79224	7.89216	4.20319	18.894	4.04427	2.2941	1.13818	2.9155	2.30525	5.21593	7.74607	3.45444	8.00284	6.03478	4.53567	6.08098	4.69973	7.83689	3.34816
pyrus_GLEAN_10001264	1.05558	0.814015	0.734912	0.659756	0.479134	1.23289	0.619391	0.261159	0.153427	0.923804	0.952039	0.897823	1.10729	0.819197	1.01801	0.740545	0.894349	0.870019	1.68012	1.0716	0.898139
pyrus_GLEAN_10001269	2.50019	3.30931	2.86506	2.73917	2.83795	1.49378	5.42411	5.96557	4.82924	3.60267	3.29932	2.99894	2.03897	2.56477	2.23511	3.75035	3.97467	2.47102	3.00525	1.78148	3.36248
pyrus_GLEAN_10001271	0.0723661	0.0780173	0.135169	0	0	0	0.230638	0.080922	0.166436	1.6426	1.40278	1.60701	0.0758505	0.426617	0	0.523081	0.0791959	0.315309	0.225418	0.0726434	0.31742
pyrus_GLEAN_10001274	17.1733	16.9166	17.5637	17.2707	11.235	17.0654	14.7603	8.18997	7.06757	20.6869	21.9366	22.6459	17.8964	10.9539	13.8103	10.9703	9.9243	12.554	11.7743	15.9867	10.9151
pyrus_GLEAN_10001278	0.0822187	0.266129	0.268639	0.225051	0.135674	0.341144	0.348245	0.275148	0.0471534	0.78932	0.794424	0.822973	0.0429282	0.120848	0.0410406	0.33872	0.134617	0.223029	0.298051	0.123487	0.0900375
pyrus_GLEAN_10001283	7.14106	6.0945	5.74608	4.73026	6.30296	4.40257	25.2597	23.3775	20.1911	25.4191	24.8973	23.8913	8.97007	11.4036	8.26919	16.4075	12.772	13.2919	9.26483	6.78466	11.584
pyrus_GLEAN_10001290	9.65035	9.89774	10.7823	9.82318	9.19696	5.40935	5.62466	5.21623	3.92812	7.33583	8.06165	8.17669	9.29287	7.28633	8.12896	9.34925	6.50885	8.78867	8.19333	11.1237	7.65811
pyrus_GLEAN_10001291	9.83241	9.93793	9.50766	9.32778	8.74984	5.89847	22.525	17.1631	30.5035	15.7804	18.3391	12.1948	8.77602	15.1667	5.91331	10.3229	12.1652	14.5775	8.62713	10.3866	14.6298
pyrus_GLEAN_10001318	3.42922	3.85651	4.96282	3.2172	1.78564	1.70596	1.74102	0.976173	1.20881	2.9304	2.75391	3.23251	3.28985	3.06343	3.69583	2.40446	2.75511	2.91078	3.0229	3.22118	2.72177
pyrus_GLEAN_10001324	0.180141	0.194477	0.252174	2.32515	1.52564	3.42048	1.29399	0.74218	0.474345	1.27723	1.55382	1.4008	0.281392	0.0704674	0.287114	0.0925897	0.215879	0.233883	0.0931192	0.270054	0.137953
pyrus_GLEAN_10001328	0	0.287788	0.16631	0	0.0979712	0.105302	5.21045	5.68134	7.07299	4.76066	5.91303	6.31915	0	1.57663	0.0892759	1.10458	0.682886	0.971683	1.01808	0.0894807	2.44215
pyrus_GLEAN_10001337	9.70231	9.64011	9.2613	3.05339	2.74908	3.46216	23.5636	18.5032	15.3606	93.8288	93.9219	89.7133	10.554	16.1776	11.0223	17.7304	14.508	15.2304	17.3462	11.0439	19.4728
pyrus_GLEAN_10001340	62.3887	58.4447	58.6056	41.6227	49.9474	61.3231	26.5686	28.3465	31.0999	48.0973	51.6925	50.8828	43.905	57.7596	44.9335	35.1873	36.2307	34.3515	53.8499	41.8114	54.5062
pyrus_GLEAN_10001342	8.17514	9.72417	9.04817	13.2654	12.8101	11.9061	19.4561	18.1332	19.7704	10.4035	10.6827	10.8644	11.9248	7.95942	9.74119	12.3209	9.84112	12.5997	8.22949	11.9175	8.27913
pyrus_GLEAN_10001363	10.9948	12.3702	15.5688	4.14958	10.0509	19.8233	28.2139	24.0585	22.8785	21.658	22.3207	32.2092	6.61959	19.566	6.84065	11.2594	14.3207	10.1805	9.05087	6.29167	15.7193
pyrus_GLEAN_10001369	5.05883	9.23883	4.72098	11.2361	10.0777	11.0026	7.93252	13.4288	12.0839	6.45812	5.62528	4.88466	5.89574	7.40388	6.89398	4.91946	5.64351	4.8876	4.22628	5.49981	16.5777
pyrus_GLEAN_10001375	0.778647	0.675265	1.20006	0.455693	0.259188	0.216673	1.17372	0.805139	0.812785	9.38857	8.68469	8.16537	1.46104	0.404717	1.26427	2.38312	2.34722	1.99958	0.427008	2.18419	0.892057
pyrus_GLEAN_10001381	2.36474	2.95799	1.97137	1.6079	1.19354	1.19278	1.08267	1.12955	0.781747	1.6135	1.34033	1.34812	1.76445	1.88479	1.49538	1.64628	0.74567	1.69333	1.4607	1.89075	1.80179
pyrus_GLEAN_10001389	0.935675	0.863292	0.374816	1.3222	1.76603	1.2624	2.71553	3.30417	3.39873	6.12639	5.89985	5.40973	0.423418	0.660171	1.48091	0.832397	0.588136	1.02708	0.836825	0.539409	0.881801
pyrus_GLEAN_10001394	13.2097	14.467	12.5206	12.4635	14.8775	10.3842	7.43392	7.50449	7.45098	19.9067	22.5626	21.2424	10.2712	17.2781	13.963	19.1149	20.9392	15.7684	15.316	10.395	14.6442
pyrus_GLEAN_10001410	6.49721	5.22231	5.45909	5.92138	6.40223	5.09612	2.80325	2.96841	2.95785	6.69525	5.48827	6.97003	6.49423	6.82095	5.0645	6.03381	3.76208	6.31167	6.84925	5.53558	6.65116
pyrus_GLEAN_10001411	54.3607	46.4	50.3188	42.7099	19.198	0	68.5338	48.4752	33.5003	23.527	46.7986	61.83	43.3799	41.5805	28.6239	12.9004	0	29	37.5462	30.2467	69.8959
pyrus_GLEAN_10001413	3.95618	4.81923	3.94218	3.71663	3.66026	3.59956	0.951208	0.634239	0.386846	6.40121	6.96293	6.92695	4.14462	3.07061	3.64272	5.27398	4.36695	4.06146	2.77629	4.35705	3.86659
pyrus_GLEAN_10001420	6.91516	8.72752	7.40209	8.31049	12.2485	15.9677	5.18856	6.62909	6.08318	5.24987	4.71546	4.46534	8.41184	7.96713	10.5277	10.9192	10.2138	7.60229	5.15976	9.47527	7.644
pyrus_GLEAN_10001422	1.77332	1.90462	1.75419	1.30066	0.800483	1.14609	2.93322	3.02958	2.45976	2.79571	2.14599	2.34138	1.87217	1.77312	1.41143	1.32369	1.12995	1.28762	1.81782	1.64531	1.96544
pyrus_GLEAN_10001429	0.0315379	0.0680753	0	0.0345172	0.208169	0.0374046	1.4347	1.51106	1.19241	1.38725	1.57041	1.39348	0.197389	0.0308782	0.0943753	0.233006	0.0687979	0.214642	0.2285	0.0283097	0.0690489
pyrus_GLEAN_10001457	4.23308	3.84726	3.30264	2.6532	2.5326	2.81789	7.10842	5.70023	6.78971	5.89506	5.71463	5.52911	3.53415	4.01697	3.10329	4.12938	4.26527	4.04493	4.52464	3.45204	4.76035
pyrus_GLEAN_10001463	7.46486	4.19408	7.79268	3.52655	3.64651	1.82256	8.77448	6.16725	6.95318	4.25492	3.29074	2.82963	4.31101	3.41122	4.49775	6.54242	5.6704	5.89732	5.84632	5.97607	2.73892
pyrus_GLEAN_10001468	66.0231	73.7628	69.6312	141.797	147.959	231.349	54.6198	52.6584	51.8486	77.89	91.1052	101.146	66.972	63.4988	76.3568	78.9445	90.2732	80.0787	59.8337	69.8486	66.1949
pyrus_GLEAN_10001471	8.69359	10.9268	13.4724	8.30809	4.96916	5.43802	1.41106	3.63219	8.14434	4.93831	4.69069	5.76413	0.761668	3.29402	3.93866	4.07254	2.83139	3.81447	1.30584	1.39548	13.2617
pyrus_GLEAN_10001484	1.88702	1.86463	1.1659	1.45411	1.02321	1.51337	0.477707	0.533056	0.395838	0.718816	0.944758	0.726863	1.44069	0.7283	1.13936	1.20298	1.21697	1.46809	1.12733	1.43535	0.84352
pyrus_GLEAN_10001487	9.40329	14.4227	14.3831	55.4404	77.0534	51.4581	45.8249	61.6382	64.9281	33.3186	34.8706	31.7159	12.7573	19.3624	14.9544	20.3166	19.6852	13.9124	11.9199	15.4404	15.5703
pyrus_GLEAN_10001489	54.7104	52.4336	52.5012	103.613	121.013	169.265	89.0718	101.382	115.578	71.3736	65.8562	75.2789	63.7909	71.32	72.9717	81.5054	85.2701	71.1977	55.1267	67.5734	64.9449
pyrus_GLEAN_10001510	16.0077	18.9647	15.3454	11.3223	11.2167	15.2449	6.9161	5.68943	7.16251	8.99515	10.3763	10.1475	8.41427	13.546	9.28042	14.1884	12.3314	12.934	13.0832	9.92755	14.0906
pyrus_GLEAN_10001513	1.6639	1.78673	1.64545	0.646293	0.52261	1.1168	0.506837	0.406419	0.357011	0.807515	0.741126	1.63389	2.8635	0.813456	1.90929	1.22883	1.69521	1.57673	1.58715	1.90367	0.774989
pyrus_GLEAN_10001533	5.23672	4.26861	3.92024	5.62715	5.10365	5.21107	5.59996	6.51744	6.12335	2.63981	2.95371	3.21875	4.8829	3.33817	5.42756	4.77199	5.50055	3.84975	3.54077	5.24321	4.53195
pyrus_GLEAN_10001544	2.09405	0.774994	2.2887	1.11219	0.367425	1.37189	3.22119	2.34469	0.510038	1.94146	3.07302	3.90827	0.56178	1.04153	0.700091	0.114425	2.24057	1.94438	2.10328	0.356109	0
pyrus_GLEAN_10001546	25.2347	21.8919	33.6	31.4372	31.8458	39.2776	73.2685	56.3575	52.9346	30.5873	28.6542	33.5938	30.291	28.8563	27.5461	32.8052	30.3513	36.7736	28.4193	24.4633	24.573
pyrus_GLEAN_10001564	13.7218	14.0023	12.4065	8.32861	9.36934	8.1465	17.9523	17.129	17.4088	14.8106	15.4361	16.7767	10.7138	15.0579	9.11339	13.7265	11.4198	13.3298	14.822	9.83696	14.5196
pyrus_GLEAN_10001565	0.502177	0.429241	0.388746	0.251025	0.276811	0.229193	1.78024	1.09845	0.975518	3.45247	3.05521	3.24341	0.354949	0.661176	0.301799	0.759126	0.783898	0.921946	0.942371	0.328186	0.901267
pyrus_GLEAN_10001569	11.2437	13.7363	11.8809	4.64713	4.80715	4.67572	4.23984	4.20246	4.19365	7.39927	9.11663	8.50626	5.26871	11.7869	6.45886	6.10931	6.02914	7.3924	13.7884	6.67193	12.0642
pyrus_GLEAN_10001571	7.32536	6.85614	5.5303	1.64791	1.75048	3.55399	34.0225	34.0803	30.1	92.9419	85.794	82.5974	5.01092	28.5926	5.75982	25.3995	22.2879	21.4522	30.5806	6.3844	33.4197
pyrus_GLEAN_10001573	19.3081	17.5644	19.0345	14.9594	12.6565	7.01243	14.4409	14.7426	12.4719	24.3644	25.4287	24.1691	18.8122	14.4512	20.6245	15.4269	17.4919	16.3441	16.5503	21.3098	15.384
pyrus_GLEAN_10001578	2.34759	3.02272	2.2311	1.91338	1.10979	1.26305	1.25474	0.731523	0.925758	3.45952	3.46457	3.49777	2.26358	2.04013	1.71177	2.38971	2.79935	2.48859	2.69165	2.04551	2.72922
pyrus_GLEAN_10001583	0	0	0	0.126202	0.126737	0	6.42263	6.88712	7.02393	0.521728	0.64542	0.364798	0	3.78974	0	0.0593967	0.381388	0.10808	1.61382	0	2.84105
pyrus_GLEAN_10001589	2.13727	2.5024	2.16681	3.48699	4.6678	5.20836	3.11394	3.41124	4.14183	1.68897	1.61806	2.00144	1.78972	1.61853	2.13775	2.01593	2.20325	1.39488	1.33029	2.32722	1.40551
pyrus_GLEAN_10001590	3.14241	4.56626	2.20393	2.58771	3.98391	6.67462	2.86536	1.23514	1.63894	1.08576	0.642531	2.35127	2.98191	3.11341	2.37944	1.47055	1.73279	3.46235	2.30281	2.53484	4.14898
pyrus_GLEAN_10001597	0.317915	0.240167	0.326423	0.0695896	0.244799	0.150818	0.437206	0.602448	0.327941	0.609535	0.90454	1.07074	0.563741	0.311273	0.348813	0.588923	0.381422	0.37901	0.197421	0.445318	0.382809
pyrus_GLEAN_10001598	4.10137	4.0262	3.47214	3.53583	2.08099	3.92249	4.53627	4.42638	3.02966	8.18717	8.74893	9.93041	5.38761	3.43777	4.58224	4.04458	3.56734	3.76745	4.20866	4.63879	3.45849
pyrus_GLEAN_10001600	8.32427	8.96951	6.55321	4.31037	4.4265	7.19015	12.7469	14.0382	11.7441	20.4481	22.9498	19.7307	6.585	8.56222	7.88275	11.2231	10.1514	8.47861	5.1558	5.07878	8.31531
pyrus_GLEAN_10001605	0.241738	0.390443	0.564783	0.398324	0.133063	0.571094	8.51819	7.32634	5.30285	3.73187	4.70859	5.14152	0.382286	2.38519	0.243177	1.50378	1.46095	0.662315	0.755925	0.243626	2.25796
pyrus_GLEAN_10001609	7.06969	4.94939	4.8597	0.343268	0.000411737	0.00406836	1.10384	5.55652	4.70974	9.15672	9.24704	5.22263	6.43697	2.45543	1.11812	7.28845	2.78805	7.58525	10.7549	3.48628	7.89596
pyrus_GLEAN_10001626	57.4446	67.1966	53.7515	47.0378	66.4728	76.4865	19.6823	24.4726	29.5636	22.3508	19.9245	24.9817	56.1315	37.8636	56.7981	53.1966	68.2893	49.4172	27.3239	57.224	33.7016
pyrus_GLEAN_10001627	3.47143	2.90682	2.9986	1.80984	1.36663	1.21904	1.04081	0.908939	1.57715	1.87648	0.667161	1.3183	2.07759	2.45238	1.72668	2.66037	2.02359	2.14742	2.44469	2.44652	2.50643
pyrus_GLEAN_10001635	9.97934	11.4658	9.09342	8.35174	7.88844	7.99721	5.24549	4.76156	4.82669	10.4192	12.3955	10.866	7.54526	11.7007	7.48619	7.02517	8.07546	7.03331	12.0056	7.20922	13.2766
pyrus_GLEAN_10001648	18.9132	18.5943	20.29	27.1767	27.4322	34.6752	16.2056	25.3159	25.4983	12.8415	16.0643	15.3528	20.0115	19.9357	23.617	15.5436	20.3205	14.6049	15.7989	19.2733	20.3352
pyrus_GLEAN_10001672	3.8275	4.37562	3.66352	3.37265	4.38875	2.19269	7.06905	7.62951	8.21656	5.37814	5.40584	4.91645	3.01145	4.35119	3.2032	5.0409	5.73156	4.53529	4.26373	3.11572	5.18413
pyrus_GLEAN_10001675	1.33715	0.799322	0.972281	0.816965	2.2904	0.701108	7.15989	3.84401	3.78233	10.75	9.77479	10.6202	1.88591	2.35114	2.84722	3.24227	2.78176	2.12411	1.70728	2.70128	2.45189
pyrus_GLEAN_10001695	12.053	10.6769	6.72685	6.76105	6.98869	8.95442	15.5005	16.0151	19.1839	5.39574	7.43685	5.90869	9.01474	12.1961	7.29454	10.8233	11.0031	9.37546	12.8699	9.44577	10.9656
pyrus_GLEAN_10001696	0.229658	0.739821	1.50455	3.2945	6.57988	5.39886	13.644	10.6602	16.0526	4.27465	1.19007	2.72108	0.735988	4.34648	1.16729	1.92227	1.52804	2.04139	2.41477	1.8682	3.8035
pyrus_GLEAN_10001702	62.8872	57.2049	62.2645	185.073	192.715	140.405	90.1426	93.6012	98.5849	78.2447	72.8826	71.1473	45.8286	59.9521	48.312	75.1567	70.6516	70.2387	58.6835	48.3297	62.1749
pyrus_GLEAN_10001703	10.7865	11.4631	9.03777	15.5846	21.1836	23.047	14.8171	14.6351	14.3315	4.69503	4.62291	6.40386	13.3231	7.47751	20.0542	16.2674	15.0606	12.743	7.35473	14.6921	6.11684
pyrus_GLEAN_10001705	628.266	617.08	610.439	682.776	758.351	870.463	471.24	473.424	534.256	268.094	283.892	288.424	524.323	444.654	540.991	540.765	525.204	513.832	376.142	541.778	388.562
pyrus_GLEAN_10001706	2.23274	1.84028	3.35772	1.84155	1.36858	1.19973	1.87552	1.94228	1.2292	4.3322	4.29619	4.5785	2.0654	3.37637	1.47693	2.07012	1.89694	1.66648	3.62923	1.92069	3.78301
pyrus_GLEAN_10001707	42.1807	42.0616	42.2339	28.0192	20.791	31.8489	19.2174	18.1722	17.8608	66.0404	64.5863	68.884	54.4665	50.3353	47.3753	30.9767	22.4656	30.1735	57.7571	50.7346	56.9795
pyrus_GLEAN_10001708	4.98519	5.66062	5.62243	4.87303	3.57172	3.51279	6.4524	4.94272	5.92759	10.0134	9.70947	10.6174	5.21274	6.08803	4.86461	4.47799	3.71282	5.82878	8.23807	5.0362	6.03768
pyrus_GLEAN_10001714	90.8851	93.8609	87.4863	67.0511	70.7244	83.8738	377.628	417.115	393.682	433.144	407.394	411.461	70.9315	201.268	72.9544	177.63	173.446	176.928	211.644	70.1028	209.754
pyrus_GLEAN_10001718	224.922	220.041	228.582	387.657	409.562	489.761	194.602	211.287	205.923	242.188	238.633	210.439	266.877	157.843	281.047	239.171	227.245	214.852	124.198	253.909	162.133
pyrus_GLEAN_10001719	32.7575	35.3739	33.4339	69.9917	76.5105	122.598	78.2587	90.8786	87.467	60.9176	57.016	54.9421	26.1194	36.011	30.0313	47.0359	51.9893	48.985	38.4191	26.7457	38.628
pyrus_GLEAN_10001720	5.42394	6.15452	5.42768	7.10917	6.8045	8.72143	11.2647	14.491	12.6092	13.0752	11.5815	12.5235	5.80223	5.56413	5.18659	6.00356	5.39791	5.99446	5.47753	5.912	7.07667
pyrus_GLEAN_10001723	2.76962	2.92893	3.50763	2.67253	1.48498	3.50969	4.60682	4.10438	3.64511	6.3512	7.41034	6.24557	2.69067	5.83605	2.06622	6.46058	3.0032	3.49296	4.54633	1.89305	5.4506
pyrus_GLEAN_10001725	3.95116	4.61131	6.32997	5.03801	7.02214	10.3366	6.50151	7.4808	6.08535	4.24099	3.07788	3.78363	5.58836	4.78436	5.91321	5.13436	5.54084	5.37623	4.68396	5.57069	5.43543
pyrus_GLEAN_10001729	31.6956	30.4074	29.7434	28.6288	29.2398	12.8952	54.4414	71.3933	63.2357	26.662	27.9967	28.4988	35.0303	35.543	38.5466	40.6317	37.0256	31.7139	33.7263	32.7492	35.8609
pyrus_GLEAN_10001740	0.102289	0.0367949	0.159136	0.037321	0.075015	0.080868	0.288626	0.190071	0.039087	0.615492	0.519826	0.969197	0.249027	0.166954	0.136067	0.10529	0.0743916	0.110892	0.0352955	0.136484	0.0746553
pyrus_GLEAN_10001752	37.1789	35.9956	39.2714	41.831	46.9326	65.8259	102.029	138.477	143.649	52.6522	52.2852	45.6336	24.0615	41.9003	23.5837	40.6662	39.7437	40.6755	39.6156	23.2559	35.3569
pyrus_GLEAN_10001776	1.77146	0.815641	0.95322	2.37584	2.42924	1.37027	10.4838	11.7154	12.735	1.4168	1.71005	2.35502	1.76028	1.85724	2.01328	3.28355	2.19793	2.66552	2.45862	0.946618	2.01121
pyrus_GLEAN_10001778	0	0	0.0399054	0	0	0.115567	0.515443	0.329423	0.454244	1.7766	2.09498	1.25086	0	0.192456	0	0.101265	0.321202	0.320969	0.305933	0	0.214637
pyrus_GLEAN_10001779	22.7223	23.4986	25.0507	18.2948	19.8885	18.253	181.592	198.704	184.949	371.51	361.167	349.889	20.0887	77.2398	21.5191	69.1487	71.4272	59.9728	74.3892	21.1044	75.2703
pyrus_GLEAN_10001787	4.19649	4.83931	3.68489	3.59755	2.03957	3.53893	1.40737	0.854477	1.78465	4.59318	3.07345	3.58418	5.46024	3.65799	3.12269	4.96169	3.9952	4.2747	3.36121	5.24232	3.34058
pyrus_GLEAN_10001797	1.04102	0.902519	0.806791	0.406998	0.356499	0.881669	0.749939	1.00384	0.495444	1.54419	1.94002	1.78216	1.08976	1.00634	1.17835	1.03795	1.06075	0.780936	1.11639	1.44061	0.97699
pyrus_GLEAN_10001809	2.62946	2.31102	2.94302	2.09333	1.75253	1.74752	0.484073	0.369061	0.84114	2.70588	2.5423	2.33842	2.45689	2.80332	2.0588	2.01208	2.0587	2.65259	2.25388	2.51919	2.06225
pyrus_GLEAN_10001817	1.61429	1.57915	1.64633	0.322763	0	0.173146	0	0	0	0	0	0	0.93121	0.145125	1.33194	0.152481	0.161606	0.64542	0.766426	1.48212	0
pyrus_GLEAN_10001828	0.0338941	0.0731741	0.0316376	0.0371097	0.149171	0.0401963	2.10316	1.80288	1.25197	2.48654	2.02351	1.82032	0	0	0.0338144	0.538151	0.221909	0.44105	0.210563	0	0.334046
pyrus_GLEAN_10001830	4.53588	4.13415	4.46804	5.03811	5.11529	4.4629	1.68653	1.59981	2.06264	3.05532	2.89306	2.49352	4.22813	3.05478	4.45296	4.33708	5.06852	4.12147	3.51303	4.07982	3.86647
pyrus_GLEAN_10001836	3.68062	5.28506	3.61312	3.86315	3.67327	3.8691	11.6883	9.85983	8.39776	4.6691	5.32414	7.19371	5.42706	5.91022	5.07451	6.13401	5.54855	6.46138	6.77661	4.86308	5.85868
pyrus_GLEAN_10001837	0.340054	0.281991	0.161685	0.212606	0.10687	5.76e-06	1.15537	0.432956	0.410352	3.14673	3.30496	2.72254	0.430329	0.244687	0.43579	0.674507	0.450096	0.568831	0.578699	0.534329	0.454889
pyrus_GLEAN_10001841	13.5826	11.7285	11.3896	31.4565	35.3471	36.1264	12.5004	10.9467	11.6307	3.99822	4.2983	6.71241	28.6493	7.55323	27.9856	18.7969	14.6547	14.5377	7.76551	23.8678	7.2513
pyrus_GLEAN_10001842	143.452	129.015	131.298	151.46	186.436	140.868	247.375	279.302	283.873	80.2537	85.9868	84.2424	195.757	199.999	212.001	156.756	167.03	135.398	164.414	205.059	145.97
pyrus_GLEAN_10001862	4.0089	4.31506	2.94252	5.72499	6.47282	11.7136	11.9409	14.5115	15.1906	9.6205	9.34212	9.30737	5.95818	8.26733	7.16408	7.95848	7.7093	6.98218	7.45973	5.07831	8.88364
pyrus_GLEAN_10001893	206.291	187.13	190.477	119.565	198.744	192.86	515.242	578.659	577.436	192.043	261.618	213.241	94.0563	476.65	122.344	280.253	306.434	249.68	401.553	136.228	495.759
pyrus_GLEAN_10001910	6.16676	4.98861	5.99486	3.63888	2.81391	2.95036	2.51666	2.18619	1.90748	5.44071	5.74047	7.01538	6.4545	3.9005	5.04797	4.22084	5.44577	5.74709	6.39732	5.11746	4.94674
pyrus_GLEAN_10001921	1.9431	1.87953	2.54476	0.428199	0.856205	0.228762	5.43663	9.43293	8.80239	2.4726	2.80933	2.08425	3.30691	4.05201	3.14962	4.86478	4.51147	4.72849	3.25973	2.95512	4.06992
pyrus_GLEAN_10001923	1.87689	1.87692	1.86821	1.4083	0.991219	0.397376	0.860536	1.05182	0.708131	1.42473	1.5912	1.80407	1.02839	1.55364	1.02044	1.42806	1.54121	1.16156	2.07404	1.15503	1.6718
pyrus_GLEAN_10001930	8.9159	10.1953	8.33991	13.5837	15.0454	23.6784	8.1616	7.70716	5.72684	9.42939	10.3782	9.76174	16.3349	6.59046	13.4466	13.0557	11.9502	10.6952	8.15187	14.9964	6.8997
pyrus_GLEAN_10001935	11.5322	10.9822	11.9664	12.5244	9.77966	13.5547	22.1588	17.436	16.1118	27.2401	24.8792	24.9247	13.0077	11.0389	13.3354	14.2226	13	15.0248	14.3851	12.3604	13.1352
pyrus_GLEAN_10001950	9.21894	7.7009	9.61775	8.02403	10.1964	6.83328	156.505	126.999	188.819	50.6574	96.2174	79.2198	10.6206	32.8372	11.6527	29.5522	42.015	35.4261	43.8254	11.1023	38.3155
pyrus_GLEAN_10001957	0.958344	0.968916	0.783014	0.328154	0.724939	0.496625	1.46163	1.87357	1.92663	3.18878	2.56339	2.34012	0.752243	1.82241	0.958453	0.98857	0.916739	1.30286	2.29881	0.900977	2.10066
pyrus_GLEAN_10001959	1.77033	1.50472	1.40695	1.83568	1.59641	3.62465	6.02925	7.65046	5.46442	2.64243	2.68987	1.81913	1.28435	1.36913	1.45088	3.35252	2.86599	2.05433	1.15741	1.15324	1.223
pyrus_GLEAN_10001981	0.895229	0.960695	1.14943	17.8041	15.2732	15.8508	4.29082	2.75827	2.57894	1.53096	1.37593	1.06892	2.09536	1.1017	2.18257	0.556241	0.736735	0.856703	0.464829	2.02403	0.137758
pyrus_GLEAN_10001984	0.267823	0.0722556	0.187497	0.0993307	0.257787	0.143536	0.543999	0.269764	0.450731	1.629	1.35248	1.12768	0.698725	0.45897	0.663808	0.342451	0.230961	0.163916	0.381187	0.696132	0.430506
pyrus_GLEAN_10001985	18.7716	17.9476	19.821	22.2396	20.2505	23.4678	79.7461	85.0134	70.9043	31.9755	31.479	31.7222	16.616	24.8296	16.8215	24.8659	23.651	26.3053	24.2361	15.2816	23.4449
pyrus_GLEAN_10001988	18.9645	17.5041	19.9905	14.1022	14.8996	11.2815	64.6637	65.5165	56.2693	72.7048	68.993	65.8271	15.5729	29.01	14.9062	25.8099	28.3089	24.4161	25.8051	14.4687	30.7408
pyrus_GLEAN_10001992	217.691	240.535	226.991	497.885	484.584	674.209	260.005	246.721	235.007	553.942	550.514	576.164	168.639	421.619	147.044	166.167	140.405	190.841	438.484	163.667	444.533
pyrus_GLEAN_10002004	6.29754	4.53199	7.55091	5.62074	14.3038	2.80751	4.62645	3.08952	1.09729	7.62141	4.99552	5.43354	9.06103	7.83228	8.77983	7.40273	9.52816	6.79085	6.39635	5.81649	8.59927
pyrus_GLEAN_10002006	0	0	0.0784887	0.0921647	0.0924753	0.0994218	2.50259	2.72742	1.93443	5.4457	5.57882	5.24965	0	0.413224	0.0842315	0.173705	0.276145	0.458322	0	0	0.18438
pyrus_GLEAN_10002015	3.64601	3.24561	2.86405	3.93132	2.48337	4.86748	1.28917	0.581782	1.19651	6.02912	6.60347	6.72053	4.05716	2.83958	3.87719	4.05881	2.97316	3.20925	3.42123	3.82975	2.85402
pyrus_GLEAN_10002017	88.2646	87.9979	82.7142	148.302	162.434	227.989	206.717	257.799	234.475	141.673	130.016	117.787	144.705	133.513	151.282	104.064	102.443	115.907	115.395	155.705	124.093
pyrus_GLEAN_10002018	123.926	123.07	125.095	268.235	251.571	346.467	68.4253	70.0994	65.5208	61.4964	61.8233	60.5429	220.286	61.0543	216.339	123.367	125.906	124.239	62.6546	212.195	61.266
pyrus_GLEAN_10002019	0.778909	1.10443	0.79369	1.59065	1.71556	2.22659	2.43595	2.92017	2.63005	4.61613	4.03152	3.58023	1.71422	1.21443	1.85575	1.6042	1.08209	1.68869	1.13445	1.92358	1.43467
pyrus_GLEAN_10002020	7.18969	6.75547	6.93973	5.57267	5.13419	4.5083	7.94588	5.91089	5.29202	9.73828	10.6029	10.7266	6.0497	5.97789	5.92886	6.96001	5.50289	5.72274	6.31448	6.00162	6.4918
pyrus_GLEAN_10002038	3493.07	3626.65	3376.67	4942.06	5916.09	6745.4	1920.59	2381.47	2377.81	1365.49	1424.14	1436.26	3216.17	2431.71	3364.1	3159.39	3233.04	3161.44	1860.62	3269.41	2225.43
pyrus_GLEAN_10002041	2.2561	7.8899	3.75527	12.1828	13.643	20.7203	2.07711	2.64979	3.12246	2.23585	2.60693	4.19888	5.91377	6.09637	6.28195	6.33704	5.11148	6.25078	2.61118	6.78737	5.85918
pyrus_GLEAN_10002042	16.1177	15.2824	15.5391	59.9856	65.0697	74.1133	62.8938	73.1739	64.2166	87.6591	80.2608	76.7463	22.5977	32.5322	24.5034	37.1384	37.023	30.5	30.2551	21.2801	31.5521
pyrus_GLEAN_10002051	17.5275	13.9392	15.0662	6.23755	5.28966	7.04029	6.64183	6.32988	6.86198	15.1906	20.6365	20.8548	8.42359	25.7461	8.06834	21.7772	11.6738	12.9865	30.4645	5.28967	26.7063
pyrus_GLEAN_10002059	6.29255	6.4988	5.63305	4.02663	4.13595	7.13398	1.76688	1.17413	1.40877	3.87738	4.82209	3.14771	6.60742	8.25433	6.92323	5.69263	4.69247	5.43658	7.45005	6.41223	6.61706
pyrus_GLEAN_10002066	1.18958	0.854832	1.40737	0.695737	0.610915	2.8156	1.60194	1.68586	1.82499	10.1815	9.31104	7.13402	1.41428	3.1187	0.635688	1.88458	3.29992	2.4209	2.55408	0.637232	2.95767
pyrus_GLEAN_10002075	27.0972	23.9523	25.4237	21.7377	22.7038	25.8751	13.0194	10.192	9.95739	15.6022	14.7965	16.466	22.945	19.0743	23.7636	19.3875	16.9605	17.5856	19.1432	23.4406	19.0963
pyrus_GLEAN_10002083	1.01433	1.33774	1.40277	0.945911	0.619911	1.7372	0.835082	0.837917	0.387709	1.61148	1.60425	1.8992	1.4509	2.24488	1.0123	1.19911	1.35282	1.38533	1.28369	1.3538	1.8099
pyrus_GLEAN_10002086	2.35419	3.12809	3.54332	3.26554	3.71597	4.45327	1.7579	2.01647	2.48112	9.7049	7.077	7.50288	3.35871	3.40358	6.64166	3.13949	2.91022	4.18221	3.84886	6.33631	4.02378
pyrus_GLEAN_10002088	17.648	15.8188	17.6248	13.5739	11.0591	22.7742	6.75704	6.39698	4.83291	22.3021	21.0167	20.9764	14.6146	10.3226	18.7578	12.7779	15.3308	12.4547	12.5461	14.9417	9.9906
pyrus_GLEAN_10002093	221.784	237.814	216.72	385.697	467.347	249.632	227.211	272.696	329.191	140.213	143.131	162.731	294.577	230.518	373.315	308.621	266.905	245.591	179.526	322.596	231.509
pyrus_GLEAN_10002095	9.60485	11.607	11.0343	10.0859	9.69758	13.8441	20.084	15.251	15.2537	26.9191	25.4912	26.3647	8.48622	12.1295	8.04128	11.685	10.2405	11.9539	12.0567	7.78637	12.4894
pyrus_GLEAN_10002096	6.83507	5.05707	4.92521	6.88875	10.8187	8.0659	0.91438	0.640431	1.15287	2.45079	1.46294	0.759067	5.71958	3.37833	5.45454	3.10592	2.82152	5.16381	2.52761	6.46927	2.66261
pyrus_GLEAN_10002097	11.0586	9.16886	11.324	17.9136	20.1149	22.0341	8.1339	11.6857	9.19529	13.2799	10.0388	9.40725	12.5531	7.80646	16.8804	10.9527	10.6618	10.0486	9.25361	14.9182	8.23382
pyrus_GLEAN_10002099	1.17403	0.947492	0.823165	0.645525	1.61595	2.07776	2.82836	2.31087	3.2261	2.02199	1.65918	1.56538	0.776008	1.161	1.33194	1.21985	1.29284	2.09761	1.22628	0.59285	1.13012
pyrus_GLEAN_10002103	5.12774	5.17573	5.02726	2.95068	1.76239	3.08867	21.5028	15.4322	17.2859	48.327	56.2975	51.6278	5.36762	6.22495	6.4818	13.5596	12.2054	12.5391	6.04415	6.19431	7.26449
pyrus_GLEAN_10002117	0.000296738	0.0107368	2.17492	0.908439	0.679047	0.753494	2.74815	2.07781	1.42542	10.0063	7.62886	8.69528	1.06152	2.57673	2.55904	0.821426	1.92705	2.68931	3.42752	1.20051	3.48609
pyrus_GLEAN_10002123	182.889	177.55	178.157	424.168	351.989	559.372	117.25	87.3822	77.9024	167.718	178.471	164.354	297.554	140.18	309.214	244.764	224.407	235.24	112.282	278.102	150.365
pyrus_GLEAN_10002126	7.76536	4.54289	3.17454	10.0372	6.2717	30.3423	15.051	14.5508	18.3997	29.9134	45.8448	55.5424	19.1902	18.4946	16.724	22.2072	20.0414	10.9401	19.797	15.8441	20.6265
pyrus_GLEAN_10002138	2.22908	2.29518	2.88529	4.27272	4.12455	3.00161	1.18136	1.18765	1.04678	1.54718	2.37246	1.8703	2.38332	2.43448	2.53111	3.18534	3.37587	2.47658	1.94293	1.82756	2.33106
pyrus_GLEAN_10002160	1.69174	1.24551	2.57857	13.2789	16.387	13.7485	9.36933	11.6825	15.109	10.6425	9.43969	8.2029	0.609672	2.60604	1.19909	1.71593	2.31875	2.29336	0.75598	1.4159	2.19684
pyrus_GLEAN_10002167	2.57747	2.04778	2.33249	1.81602	1.32185	1.58608	1.28819	1.16768	0.940516	0.965942	1.23495	1.25521	2.261	1.17614	2.4141	1.62464	1.24351	1.32534	1.45056	2.6424	1.18898
pyrus_GLEAN_10002176	0.799705	0.932574	1.14127	1.31918	1.11905	1.32426	9.71328	8.73838	8.11007	15.9495	14.3921	15.8397	1.01312	2.19993	1.28762	2.48163	2.71722	2.26127	2.24745	0.809747	1.76004
pyrus_GLEAN_10002177	8.24068	6.36538	4.1572	5.00493	10.0365	8.55475	6.63059	5.91944	4.4198	9.93715	13.9394	12.2587	7.28569	10.082	7.47443	5.5616	12.6997	6.89698	7.59007	10.6604	9.20878
pyrus_GLEAN_10002181	1.12461	1.21426	1.15559	0.863963	0.835587	1.09493	0.707017	0.576644	0.404805	1.22286	1.15343	1.24736	0.82848	1.42044	0.683924	1.14113	1.24117	1.46561	1.71061	0.75938	1.7967
pyrus_GLEAN_10002188	2.43253	4.46909	2.84303	7.06283	5.79296	8.2546	0.923701	1.5543	4.39674	2.71798	3.29602	2.69949	5.29435	1.82227	4.68474	2.10887	2.65401	2.70778	2.13894	3.83594	2.49051
pyrus_GLEAN_10002189	0	0	0	0	0	0	1.50675	1.47355	1.8649	0.229701	0.361794	0.214204	0	0.647255	0	0.209319	0.110919	0.165457	0.263116	0.0508734	0.444954
pyrus_GLEAN_10002190	1.18707	2.18848	0.9515	4.29319	4.85599	2.39848	12.3768	15.8596	14.1535	6.44852	6.6384	7.79898	2.69758	4.87296	3.42779	4.4134	3.36782	2.61788	4.43633	3.77492	4.85534
pyrus_GLEAN_10002194	1005.38	1087.59	1017.11	1038.54	1289.18	2218.86	2670.18	3045.72	3259.09	1571.19	1439.91	1404.35	890.035	1540.51	931.133	1271.03	1413.86	1158.45	1202.1	814.299	1281.58
pyrus_GLEAN_10002195	3.48723	3.75063	5.12431	3.83789	5.30363	8.61312	9.0864	11.0365	12.316	9.94473	7.18226	5.68099	3.6966	5.26376	3.18769	4.32046	4.94534	4.39262	5.55898	3.19152	5.66795
pyrus_GLEAN_10002197	5.059	5.52326	5.10639	3.83015	3.65592	4.44963	5.81668	4.29369	5.29141	8.35616	8.09734	8.97437	4.35534	5.21107	4.83958	5.90138	5.90131	6.34162	5.63056	5.29597	5.34377
pyrus_GLEAN_10002199	6.34627	7.44608	6.22761	5.93535	5.75879	12.8473	15.3615	14.6814	12.6512	8.2731	11.6433	10.7442	6.38916	8.76455	5.82985	6.5868	4.95736	8.19817	9.07176	7.37798	8.52428
pyrus_GLEAN_10002207	0.574119	0.265201	0.0766079	0	0.18052	0.0970507	1.74441	1.6521	0.755126	1.39834	1.59138	1.91019	0.258197	0.887178	0.0821994	0.847594	0.44915	1.52061	0.340902	0.164792	0.539854
pyrus_GLEAN_10002208	11.1049	13.3648	12.3351	12.9971	8.93143	15.368	8.7961	5.26342	4.83338	11.7366	11.8334	13.2764	13.3106	9.47809	11.3959	11.0075	8.03939	11.8603	11.8572	12.5988	9.82657
pyrus_GLEAN_10002211	8.21998	6.59061	7.11754	8.94465	8.76107	7.43166	3.09604	2.89714	3.41556	3.50936	3.30323	2.56735	8.62569	3.81769	8.95033	5.83704	5.97807	4.93609	4.71821	7.76146	4.99194
pyrus_GLEAN_10002215	1.4925	1.56154	1.46739	1.97664	1.06837	0.611706	0.388082	0.372721	0.0457376	1.21071	1.07676	0.889995	1.49449	0.670651	1.88346	0.858676	0.941985	1.32639	0.857605	1.63701	1.06179
pyrus_GLEAN_10002230	2.52555	2.09746	2.77119	3.02465	3.153	2.72957	5.10333	6.73565	5.67197	4.20756	3.25253	4.61492	1.67356	4.29882	1.31903	2.9068	3.4922	2.46651	2.7849	3.77539	3.22052
pyrus_GLEAN_10002260	54.8234	52.8698	55.2344	63.743	77.4315	90.7597	131.915	176.704	168.272	84.4153	97.9503	81.9168	42.7544	105.152	44.7857	65.8149	67.9774	58.4682	69.7304	45.4284	81.0481
pyrus_GLEAN_10002262	474.266	531.64	479.667	516.958	600.621	539.745	907.508	1066.7	1174.23	1016.81	1038.54	998.137	599.664	764.502	608.434	860.976	1017.03	802.32	507.755	585.46	603.034
pyrus_GLEAN_10002263	19.9944	20.8845	21.4387	27.8361	30.9386	44.2514	43.6953	53.7971	57.8603	25.2132	25.7769	21.7049	15.8577	26.9646	21.7606	25.0204	26.3123	24.2221	21.9803	17.7655	22.4734
pyrus_GLEAN_10002267	139.999	141.334	134.676	136.811	168.127	249.598	309.338	340.26	356.023	120.8	126.074	112.32	145.916	147.537	148.96	160.359	168.653	141.085	122.948	146.589	130.989
pyrus_GLEAN_10002270	8.80275	9.76614	9.69789	12.253	15.8828	15.0535	6.07478	9.18253	10.7557	4.53004	3.76615	4.86876	10.3927	10.4111	13.2269	7.85916	8.86291	6.5088	7.12903	10.3005	7.86044
pyrus_GLEAN_10002271	273.233	287.33	278.017	318.961	409.413	335.45	517.871	656.769	736.115	324.43	315.217	343.447	314.818	446.281	333.289	339.351	334.406	301.99	339.884	303.99	373.31
pyrus_GLEAN_10002272	9.09997	7.87624	6.34764	10.1237	15.3015	22.6637	11.9628	8.59675	9.70826	5.10611	8.12139	6.58631	4.77097	8.8191	4.45176	9.6869	7.24281	8.31102	10.0661	5.8789	7.3068
pyrus_GLEAN_10002282	11.5086	12.4877	10.9517	15.9466	19.2776	11.7873	9.11273	10.7597	13.0526	9.23354	7.51776	9.44012	14.7416	8.38645	16.1914	10.9187	14.3187	12.5615	9.38968	15.751	5.62718
pyrus_GLEAN_10002312	8.34717	11.749	6.75055	9.17136	22.9619	22.4702	14.0215	21.6631	12.7008	5.73216	9.2305	8.37333	5.01817	5.03497	17.1436	3.61308	0.276991	0.0377346	0.649648	15.404	0.579076
pyrus_GLEAN_10002323	6.10502	5.43927	6.35573	4.74922	4.35264	5.85158	3.42515	2.80343	2.20864	4.69159	4.63471	4.77326	5.58621	4.50941	5.05944	3.31028	3.69334	4.77853	5.52179	6.06708	4.80397
pyrus_GLEAN_10002324	9.11501	9.12372	8.83572	18.057	15.5082	21.8716	2.74777	3.31318	2.28058	4.21788	4.11559	4.15361	15.8955	7.9013	12.7677	9.31879	8.6114	11.6929	6.26961	15.0713	9.7252
pyrus_GLEAN_10002329	7.89526	5.9121	8.23822	8.08686	8.12401	13.4308	4.57611	4.09448	4.74317	4.3573	3.87541	4.84743	8.49246	6.46524	9.41688	5.64679	6.28883	5.24432	5.58228	9.16496	7.27456
pyrus_GLEAN_10002342	18.7953	19.1482	19.6291	16.2629	17.0184	20.3662	46.0346	58.0291	53.4722	38.5637	37.1632	37.0969	15.4888	29.7056	17.7198	23.7621	25.0968	25.4195	31.2257	15.2139	31.6645
pyrus_GLEAN_10002350	22.0478	14.6399	8.33536	11.4291	17.7449	8.59076	26.3065	30.3241	29.9158	6.32116	3.70935	5.76915	6.75216	5.5381	9.46318	26.5265	23.3824	23.6131	16.6966	5.48867	15.031
pyrus_GLEAN_10002355	0	0	0	0.193551	0	0	2.83209	3.56722	3.46603	2.0277	1.63089	2.44602	0.37314	0.871429	0.711108	0.183101	0.776238	1.16398	0.552144	0	0
pyrus_GLEAN_10002362	20.3152	19.263	19.5385	22.4565	22.241	23.4465	49.4825	46.4553	47.143	27.4456	31.027	29.1123	17.5473	21.0153	17.454	25.1541	26.2405	24.0228	23.5908	15.8303	22.4161
pyrus_GLEAN_10002372	5.3083	4.14852	4.47343	50.8444	63.6996	99.1703	14.6447	14.5849	13.5605	11.9899	13.7418	12.4833	10.0751	2.05097	9.09461	4.09496	5.02521	2.95953	1.51685	11.6276	1.7144
pyrus_GLEAN_10002373	8.42423	10.4303	10.3964	8.03953	7.0943	10.163	7.41448	7.35541	7.32069	18.5387	15.4525	17.4813	7.14771	13.4837	7.73305	8.71375	9.57902	10.7048	15.0512	8.02243	14.2105
pyrus_GLEAN_10002376	11.5176	11.4469	10.6083	4.47168	4.22461	6.56841	6.05263	5.89963	5.40794	8.44553	7.79542	7.91978	2.46828	7.58601	3.19897	6.26082	6.66485	7.70528	7.43422	3.12803	8.09285
pyrus_GLEAN_10002380	12.8537	13.8546	12.095	17.0025	14.8562	21.4309	10.3535	9.64246	8.99948	7.59132	7.76307	7.15495	12.9708	7.51082	12.3856	12.8244	13.0358	14.3471	7.40939	12.4478	7.15297
pyrus_GLEAN_10002384	227.989	221.023	216.61	222.688	266.327	352.59	461.467	479.328	485.657	197.469	238.674	200.482	184.439	223.025	211.682	248.451	260.35	250.991	175.06	188.119	206.112
pyrus_GLEAN_10002385	2.74665	3.33014	3.76827	3.86018	3.7785	3.148	0.547888	1.53731	1.18576	2.63567	2.89366	1.81813	4.59565	3.79947	4.04458	3.99289	3.10329	4.30807	3.30105	4.74408	4.70886
pyrus_GLEAN_10002388	1.86067	1.46807	2.09367	2.09696	2.66036	1.3448	1.47071	1.23544	1.52003	2.50222	3.2608	2.58201	1.88181	1.72367	2.71356	2.25665	2.77723	1.62673	3.28699	1.21433	2.16518
pyrus_GLEAN_10002400	7.29428	5.72386	6.33606	7.93107	7.4719	6.88521	13.4073	9.04759	7.89982	12.6848	13.423	12.7741	10.3908	8.46651	8.82788	10.4693	9.75741	8.41545	9.99918	10.4762	9.88287
pyrus_GLEAN_10002401	2.80881	2.33971	2.23664	1.71673	1.61807	1.35328	1.69284	1.81868	2.13132	4.08767	4.44909	4.49324	2.78826	2.43	2.11676	2.52053	2.1347	2.01622	2.91901	2.51601	2.69183
pyrus_GLEAN_10002405	2.22592	1.78817	2.07814	0.622428	1.30261	0.382821	8.07929	10.5184	9.78309	20.0782	16.9178	17.228	1.63313	6.08269	2.03427	6.25872	7.96515	6.17136	4.95677	2.18246	5.75841
pyrus_GLEAN_10002410	21.049	27.4616	25.5835	22.5654	19.734	30.1689	1.84879	0.527693	0	16.0002	19.1087	21.6848	29.0367	12.37	30.1248	18.6067	14.437	21.3029	18.668	32.6771	13.8341
pyrus_GLEAN_10002414	7.33325	6.5731	6.36465	5.14764	5.28405	6.7924	6.40511	5.59256	6.81792	11.626	11.9926	11.9876	6.15504	10.2314	5.57366	4.95085	5.08164	6.34024	9.31479	5.69287	11.0363
pyrus_GLEAN_10002418	6.83759	4.6014	7.30294	3.75573	3.89815	2.59594	8.73643	10.9654	12.6885	5.44642	7.01049	6.49326	2.5749	5.18092	5.03648	5.82379	7.51404	6.42395	7.76425	5.04568	6.44067
pyrus_GLEAN_10002426	0.352415	0.534492	0.845518	0.169437	0.202609	0.447603	19.9519	18.6388	14.8206	52.2729	65.7008	38.3575	0.310848	7.45352	0.205042	7.16249	7.63496	5.67508	6.92042	0.831486	8.38008
pyrus_GLEAN_10002427	0.219167	0	0	0	0	0.257734	4.02007	0.744006	1.02041	3.56376	3.85758	4.00857	0	0.654355	0	0.687316	0	0.243192	0	0	0.241871
pyrus_GLEAN_10002437	36.0968	38.2969	37.4535	226.306	241.191	301.02	90.5533	85.3944	85.1338	42.8352	44.923	40.5968	27.7155	51.3066	29.4808	53.5397	49.6716	45.4155	45.3414	31.0489	46.3064
pyrus_GLEAN_10002440	36.3839	37.3593	35.6467	33.5076	31.786	33.2332	18.0569	16.5414	16.3805	29.1303	30.5481	30.005	34.5299	29.3954	34.7707	29.3896	30.71	34.0721	29.9191	34.9247	30.4558
pyrus_GLEAN_10002448	8.46776	8.40552	9.83341	7.81641	5.73961	8.60533	5.96867	4.56221	3.41936	11.7744	11.4827	11.3616	7.99863	7.92577	8.01589	7.60366	6.62392	8.31462	9.77529	7.80213	8.52337
pyrus_GLEAN_10002453	70.5373	59.7275	60.5417	65.0297	81.4179	68.3748	108.346	105.512	125.127	45.1337	42.9953	45.0804	65.4509	57.1452	72.2877	75.9773	71.8561	66.6148	41.7643	76.2406	61.5549
pyrus_GLEAN_10002456	6.20616	7.1596	7.25593	6.976	5.34382	11.0616	3.08999	2.65147	2.16881	16.0012	16.8173	16.5143	9.65137	8.57632	8.19923	7.34466	8.3147	6.68613	10.4072	8.87117	9.40191
pyrus_GLEAN_10002459	104.774	106.367	94.7591	1023.58	1197.13	605.78	104.496	114.442	131.391	41.84	35.861	35.3543	507.02	28.746	565.45	232.867	252.603	189.179	31.8853	507.137	28.3592
pyrus_GLEAN_10002465	0.476059	0.399381	0.444488	0.405599	0.290984	0.376042	1.79456	2.24427	1.76119	3.41152	3.28558	3.06948	0.553134	0.259423	0.687261	0.872514	0.866908	1.09209	0.493537	0.424114	0.405686
pyrus_GLEAN_10002467	2.23153	1.62773	2.57423	1.22287	2.23962	1.85558	5.64784	5.47074	4.52611	2.52996	2.40907	2.50059	2.0083	2.38466	2.10165	1.42246	1.43574	2.94463	2.11231	2.50226	2.44633
pyrus_GLEAN_10002472	18.4439	39.183	32.261	53.592	62.2773	67.8952	38.0269	62.0597	75.2112	24.6311	26.5874	20.3716	52.7575	45.3472	41.2019	27.1891	36.7451	27.6558	29.9399	30.4954	48.3354
pyrus_GLEAN_10002477	0.633818	0.908099	0.593045	1.16524	1.16433	1.247	10.4852	8.80928	9.83121	6.13104	7.43639	6.13545	0.900968	3.15371	0.214128	1.98746	3.27705	1.87508	2.88547	0.21423	4.19826
pyrus_GLEAN_10002495	0.952323	0.697217	0.97038	1.26781	0.691975	0.96297	7.92905	3.70277	3.42082	15.7165	15.6417	15.4103	0.534474	1.60838	0.443159	1.64943	1.50824	2.04214	1.52371	0.661963	1.63402
pyrus_GLEAN_10002503	42.5807	42.8317	39.955	62.2209	81.5674	95.8459	45.5536	48.4599	57.3032	39.0402	40.1318	36.7902	54.292	44.3894	54.4614	60.7971	60.2084	57.9729	57.4795	58.6383	34.859
pyrus_GLEAN_10002510	2.42826	0.869798	1.84478	2.45976	3.55336	2.54606	4.57907	6.02082	5.47075	1.42881	2.56636	2.09061	1.31876	2.91227	1.97887	2.31603	3.24051	2.34966	2.33123	1.62278	1.86996
pyrus_GLEAN_10002526	20.9157	19.2704	21.9132	29.0875	28.6433	31.346	10.4298	12.3767	11.5544	9.67362	8.71406	9.40986	26.5065	13.8219	27.0816	19.0655	20.5815	18.624	14.3665	25.0381	13.9949
pyrus_GLEAN_10002534	11.1671	10.1658	13.9597	10.8484	12.897	8.5754	17.6872	22.4432	21.4789	13.0494	12.1035	12.8218	9.70119	16.6244	10.6817	12.5991	11.0437	11.2199	15.7494	11.8003	13.6799
pyrus_GLEAN_10002545	4.63002	3.11402	2.43467	4.45543	3.59772	8.43201	1.4747	2.27798	2.67805	1.27129	0.886211	1.50071	4.28514	2.87949	3.50116	2.59082	3.12961	3.05595	2.18675	3.65254	3.50152
pyrus_GLEAN_10002547	1.01824	0.85187	0.529539	1.28039	1.72941	0.848216	1.05798	1.90426	2.0738	0.903778	0.615125	0.84356	0.716092	1.11615	0.494365	1.05425	1.36792	0.743158	0.483883	1.02119	0.601997
pyrus_GLEAN_10002555	13.6339	12.1137	10.2984	10.2312	13.0074	11.6798	17.093	20.0112	25.6951	9.9928	9.42768	10.0199	11.4891	15.4605	11.4214	11.7725	9.98145	9.8277	12.4277	12.7024	15.8512
pyrus_GLEAN_10002558	0.852411	0.883077	0.92299	0.933025	0.262552	0.687378	0.396861	0.304114	0.195435	0.923238	1.28224	1.00509	0.74708	0.567642	0.408201	0.350967	0.260371	0.665355	0.458841	1.26248	0.858536
pyrus_GLEAN_10002569	18.6522	19.9002	17.8897	7.58359	6.45086	7.16883	4.30525	4.84464	4.39722	23.2232	21.3774	21.6593	14.5208	18.8287	14.8949	18.2191	21.0731	19.6009	15.1641	13.7365	20.5329
pyrus_GLEAN_10002570	294.53	299.953	287.087	413.815	390.336	455.872	176.424	151.446	158.469	227.474	219.775	227.087	465.543	121.453	491.941	264.741	295.826	288.523	138.507	476.435	130.502
pyrus_GLEAN_10002577	0.717027	0.600732	0.609443	0.539569	0.705842	0.584695	0	0.748753	0.380789	0.3825	0.562992	0.472986	0.528085	0.161597	0.510895	0.511921	0.794004	0.836433	0.795934	0.738546	0.332878
pyrus_GLEAN_10002592	3.33383	4.02338	3.99159	4.73047	4.52345	3.37828	9.10407	8.13881	7.45346	10.8141	9.8834	9.31986	3.14712	4.4754	2.9089	5.12405	4.87495	5.12381	4.92654	1.8945	5.41799
pyrus_GLEAN_10002594	11.2839	11.1563	10.9828	12.8052	11.7507	10.5359	80.0561	65.0316	56.8831	61.0339	63.4331	66.9233	18.6791	22.5942	20.5589	34.8844	34.4342	27.7094	23.2094	19.0109	22.3969
pyrus_GLEAN_10002615	16.2171	16.9211	16.4296	14.366	9.63104	10.8317	9.79788	8.87145	7.03971	25.7777	22.7376	26.7785	14.7457	17.3669	11.1593	13.5909	10.7887	16.9006	20.9549	13.9273	18.1786
pyrus_GLEAN_10002618	14.5606	14.4944	18.8621	16.7145	14.328	17.4682	9.29472	13.6087	11.0702	26.4457	24.1743	26.7128	12.3115	23.0525	13.4131	18.168	16.3486	16.2983	20.5638	13.4398	23.3838
pyrus_GLEAN_10002619	0.0806383	0	0.150637	0	0	0	4.7158	5.68452	3.80454	0.824722	0.988051	1.45101	0.592234	0.634298	0.323228	0.999901	0.706477	0.615502	0.754052	0.648015	0.973036
pyrus_GLEAN_10002631	0	0	0	0.0585902	0.058846	0	0.396961	0.537488	0.552698	1.63415	1.19824	1.298	0.0559341	0.0524658	0	0.0551428	0.175323	0	0.0554514	0	0.0586029
pyrus_GLEAN_10002639	1.1069	0.93686	0.788333	1.02279	0.640637	0.759594	7.09538	5.14791	4.74775	6.83213	5.54211	5.59706	1.52353	1.25791	1.57121	2.52183	2.69851	2.08934	1.75393	1.42039	1.85085
pyrus_GLEAN_10002642	0.293429	0.316532	0.0913184	0.4285	0.430435	0.579559	1.39934	1.09174	1.01035	2.70978	3.43474	2.83659	0.25558	0.191815	0.293156	0.554415	0.908072	1.06231	0.253421	0.293993	0.482163
pyrus_GLEAN_10002653	2.76613	1.04862	0.818344	1.06809	2.03534	2.76208	0.103668	0.545231	0.563929	0.997988	0.696795	0.798119	1.6371	1.43751	0.978205	2.01418	1.28081	1.10526	0.890975	1.86007	1.47172
pyrus_GLEAN_10002657	28.3234	26.2726	26.9791	21.0214	18.129	15.5392	37.9728	29.0571	29.5093	35.2126	36.0411	35.8883	22.0411	28.4751	21.1228	25.6945	25.6955	28.9052	34.9715	21.2682	30.7098
pyrus_GLEAN_10002659	66.1766	96.6251	102.292	115.864	123.064	137.295	123.78	182.692	169.134	95.1639	41.8148	87.0562	73.1456	118.398	82.7772	110.246	82.3694	80.5803	94.4347	83.2086	97.9782
pyrus_GLEAN_10002662	19.6082	18.7424	21.8473	14.2279	27.441	30.1885	53.9745	39.2961	56.151	24.6935	25.3546	25.9786	18.0467	30.3276	20.0422	17.0534	23.4119	14.7956	26.5535	14.5014	27.8423
pyrus_GLEAN_10002665	0.172443	0.0516189	0.1409	0.0755019	0.151756	0	0.719584	1.09884	0.954957	1.82968	1.9631	1.84078	0.179799	0.283074	0.116328	0.567629	0.548438	0.261454	0.19231	0.222112	0.240833
pyrus_GLEAN_10002676	22.1402	25.5095	24.974	22.83	27.9351	17.8494	37.426	46.8544	50.0051	29.3217	26.8957	26.1999	18.0345	31.4909	19.363	29.7136	26.9405	21.1255	32.4718	18.2637	27.8254
pyrus_GLEAN_10002678	4.30975	3.15801	3.55074	4.96484	7.2111	4.38167	1.26507	2.2119	2.04818	2.26674	1.25731	2.94234	3.90592	4.66934	4.76374	3.96613	5.97871	4.96351	3.4922	3.37693	4.31941
pyrus_GLEAN_10002725	105.719	103.141	91.5858	94.0962	88.1465	154.186	53.7228	38.3801	44.4666	104.024	116.176	112.447	125.028	94.6466	128.299	75.6994	73.4399	70.2839	85.1439	123.312	105.879
pyrus_GLEAN_10002732	21.0396	23.1482	22.7812	22.2403	23.2256	25.9008	31.157	36.9938	35.0566	50.7366	52.5928	47.4703	22.1578	25.3334	20.9989	24.9255	24.9883	27.2842	24.1506	21.1479	25.0919
pyrus_GLEAN_10002736	0.476379	0.366883	0.190662	0.149189	0.0748847	0.241738	0.433595	0.532523	0.234695	3.16456	2.98427	3.09292	0.285176	0.401047	0.136229	0.913225	0.818952	0.889085	0.353189	0.273164	0.969966
pyrus_GLEAN_10002745	7.2611	7.41989	9.12164	6.35533	9.42266	4.95902	2.22834	2.15053	2.35172	4.39147	4.31514	5.44748	9.38528	7.85431	9.69186	7.60512	9.06649	9.00916	4.90017	9.6462	7.23834
pyrus_GLEAN_10002747	1.24747	1.40165	1.416	1.36645	1.08654	0.431108	0.936721	0.870454	0.716061	2.17577	1.64061	3.41273	0.38042	1.73334	0.757724	1.01805	0.908582	1.41187	1.99121	0.312528	2.49229
pyrus_GLEAN_10002779	11.0398	7.79157	8.84077	13.6173	15.5854	11.1695	16.1649	18.7831	22.3383	12.9736	8.91393	9.52993	9.23529	12.4934	11.1191	14.6259	13.6458	13.1047	11.8743	9.21393	12.9674
pyrus_GLEAN_10002804	11.3939	11.1793	11.8361	9.50189	12.2095	9.76642	14.2124	18.2116	16.3617	8.80345	8.61542	8.64163	9.14849	11.4604	10.1008	11.938	12.0796	11.6443	9.71047	9.44019	10.3478
pyrus_GLEAN_10002818	2.28771	2.0266	1.84863	1.79404	1.84048	1.97122	0.253008	0.38071	0.694063	0.886528	1.23776	1.19404	2.24745	1.18357	2.38458	1.7072	1.97813	1.22159	0.813219	2.35771	1.40796
pyrus_GLEAN_10002820	62.6275	48.4717	51.4194	46.1482	53.4828	39.7664	97.8543	126.124	140.633	62.1022	53.7648	59.0784	44.4941	59.6235	49.2527	61.2766	56.7158	45.6969	39.8971	55.21	44.1306
pyrus_GLEAN_10002821	75.8156	69.1474	75.0886	52.1003	64.6361	81.7334	91.8294	115.253	116.297	143.268	171.602	154.483	59.4359	127.106	64.9199	84.8967	79.9862	70.4335	95.1077	67.5579	109.056
pyrus_GLEAN_10002822	4.28385	3.81725	4.5023	2.49656	1.96959	3.04873	20.2047	13.6262	13.4315	42.4005	42.1736	42.1919	4.97008	13.0143	4.62315	16.191	14.6116	15.3757	14.4101	5.35283	13.8217
pyrus_GLEAN_10002826	4.5187	4.79991	6.32779	3.1009	4.61655	5.17493	27.0257	28.6523	36.4392	18.3585	23.4453	18.1713	3.86266	8.99103	4.90592	10.5767	10.0346	11.1963	6.64771	6.23227	6.76213
pyrus_GLEAN_10002830	0	0	0.0847677	2.96071	1.31936	2.15491	0.845239	1.03262	1.06211	0.839797	0.659827	0.390885	0	0.272255	0.184858	0.0953152	0.101025	0.100635	0.0958372	0.276291	0.202291
pyrus_GLEAN_10002894	47.9897	48.5998	48.2883	55.6638	49.9342	70.1836	9.97963	10.3684	9.66856	51.2442	52.5983	50.6122	37.0972	66.7589	32.0004	37.8702	42.7473	43.5526	66.8362	35.455	66.7663
pyrus_GLEAN_10002899	0.0517492	0.0558686	0	0	0.0189726	0.0409432	0.109322	0.0192066	0.0592421	0.252343	0.332561	0.398749	0	0.0337364	0.0687278	0.0531932	0.0187914	0.0559844	0.178325	0.0689543	0.150966
pyrus_GLEAN_10002907	12.2248	16.2502	14.7179	19.9206	24.1533	30.9522	18.0679	21.983	24.9735	12.3212	10.4255	10.3684	19.23	14.6061	17.5823	16.7086	16.1135	16.0817	13.2388	14.6161	15.8433
pyrus_GLEAN_10002909	12.3767	10.258	14.2367	6.99218	17.6817	9.94317	14.3076	19.1633	16.9338	6.48751	8.8017	8.70756	8.44481	10.7637	14.8261	11.1432	13.3736	9.67831	11.4263	11.7342	8.16247
pyrus_GLEAN_10002911	2.62276	4.70385	4.36768	3.76444	1.62114	5.64509	1.54319	1.3596	1.65859	2.58364	2.82327	2.60303	5.5459	2.77594	4.86065	4.1262	1.58644	3.01629	3.43869	5.8147	2.95298
pyrus_GLEAN_10002913	3.5104	4.23426	3.73204	4.06168	3.4031	2.60548	5.99374	4.96811	7.82895	9.25425	9.56561	7.80593	3.54384	4.91984	4.65212	5.70378	5.55035	5.47322	6.1359	3.81412	4.01984
pyrus_GLEAN_10002918	5.42947	6.23558	4.86001	5.41303	5.73439	3.96273	8.02429	8.85713	10.5304	15.2822	13.8766	10.4198	5.96532	6.1491	5.45807	6.95848	7.6187	10.7001	5.1987	6.28454	5.23486
pyrus_GLEAN_10002940	7.12167	6.8027	5.4493	6.17379	5.68483	4.41824	28.891	21.8432	19.8847	10.467	8.85616	10.2566	6.04071	15.4621	5.84023	9.31347	8.16337	8.64281	16.5428	6.7378	14.2829
pyrus_GLEAN_10002958	11.7113	12.3151	13.8742	9.68236	2.85934	9.19865	10.6482	4.67724	3.23583	17.2496	16.8235	23.8183	11.6455	10.0159	5.00092	4.96173	2.42863	8.54714	21.6688	9.01242	12.0794
pyrus_GLEAN_10002978	0.273247	0.336954	0.291518	0.341885	0.429423	0.231402	0.537231	0.261224	0.1343	0.837404	1.15113	1.23357	0.36677	0.497167	0.350661	0.401969	0.42601	0.338755	0.52551	0.625263	0.427436
pyrus_GLEAN_10002981	0.153381	0.275752	0	0.168005	0.112499	0	1.62591	1.71238	2.11298	0.462687	0.20821	0.269663	0.0534494	0.100283	0.102178	0.210807	0.558549	0.166634	0.264987	0.20494	0.280071
pyrus_GLEAN_10002984	1.07404	0.426622	0.89699	0.619102	0.932618	0.267772	3.47618	3.97609	2.59597	3.07074	2.70722	2.68399	1.47795	1.27527	1.12995	1.74818	2.03811	1.96587	1.75785	0.736482	1.75728
pyrus_GLEAN_10002985	8.626	7.23819	7.27642	3.15971	3.39525	4.68604	1.05664	1.71181	0.829721	3.93563	4.51598	3.4247	7.18419	6.974	8.27105	3.81629	2.26795	4.41196	6.9407	7.77479	5.9709
pyrus_GLEAN_10002989	13.8624	10.7923	12.7315	11.738	11.3565	14.4929	20.3822	17.4023	15.6815	27.7271	28.2203	29.2522	9.85351	8.32693	11.2636	15.9111	14.1648	16.0322	7.83943	11.3686	7.85554
pyrus_GLEAN_10002990	18.1191	18.3631	16.6797	20.3462	21.2572	21.2008	42.7416	39.5311	40.0554	27.3482	25.6545	21.9333	15.8746	18.3742	15.6296	21.0749	22.9227	20.391	20.4695	16.9933	21.2304
pyrus_GLEAN_10002992	15.4409	16.517	14.8721	15.6085	15.0722	16.4318	44.5218	40.2053	39.6184	26.0019	28.0357	27.4851	14.3702	12.1498	14.7961	17.7145	19.3518	18.2732	14.5398	15.1496	13.6017
pyrus_GLEAN_10002997	8.03408	7.21899	7.11326	9.48044	11.0324	12.7827	13.7725	13.0013	11.5623	6.35497	6.54353	8.58286	8.50208	5.51406	10.605	7.29388	9.86242	8.25187	5.58582	8.26844	6.29627
pyrus_GLEAN_10002998	0.951418	1.19732	0.740269	2.7213	3.3148	3.45322	1.73722	1.82951	1.2744	1.49518	1.50702	1.50572	2.21093	1.08877	3.1168	0.490427	0.808517	0.402052	0.986356	1.9071	1.33199
pyrus_GLEAN_10002999	1.52986	2.03951	1.48216	0.970274	1.53017	0.564063	2.11691	1.88139	1.93224	2.53525	2.57704	2.33018	0.924232	1.71825	1.00416	1.40009	1.60901	2.08724	1.3746	1.60081	1.82693
pyrus_GLEAN_10003016	1.78816	1.17729	1.39218	1.85351	0.874745	0.704756	3.59846	3.00569	2.8623	3.5098	3.25197	3.05603	0.835702	1.0762	1.69537	2.05624	1.7434	1.30293	1.44719	1.1993	0.654382
pyrus_GLEAN_10003018	1.67336	1.79096	1.59879	1.42134	0.886113	1.39721	1.2103	0.643851	0.596538	1.32664	1.28414	1.31699	1.57956	0.754257	1.3169	1.14583	0.772041	1.56965	1.27259	1.40145	0.963037
pyrus_GLEAN_10003019	5.2644	4.62368	5.28444	5.47002	7.43744	4.82373	17.4521	16.3163	18.1096	5.62011	5.77429	6.69448	5.4033	4.55535	4.64461	7.39953	6.57571	7.12394	5.42742	4.93523	5.05202
pyrus_GLEAN_10003045	0.692328	0.447871	0.517245	1.59369	2.36165	3.93458	0.661738	0.619195	0.636755	5.41895	7.27302	6.87932	0.580313	1.02009	0.138604	1.28649	0.681723	1.13077	0.646811	0.347402	0.68318
pyrus_GLEAN_10003048	0	0.0574339	0.0497168	0	0	0.0630901	1.41139	0.951274	0.917055	0	0.162668	0.0561827	0.111368	0.208927	0	0.0548969	0.116361	0.231455	0.165613	0.160107	0.0583421
pyrus_GLEAN_10003049	0.0552088	0	0.0515492	0	0.0607432	0	0.292734	0.616537	0.380393	0.749894	1.18084	0.757446	0.173246	0.108329	0.165571	0.28464	0.361999	0.420067	0.171739	0.0553432	0.362975
pyrus_GLEAN_10003066	19.9255	18.0015	21.5675	16.6423	26.1489	25.442	26.9511	21.7613	21.526	5.59335	8.05791	5.07217	19.2804	21.5123	14.9825	14.5104	17.0891	21.8973	10.498	17.222	10.0003
pyrus_GLEAN_10003075	0.000177557	0.20625	0.490458	0.452872	0.45818	1.93857	14.099	8.66401	9.92897	13.3221	14.5993	15.0713	0.00035325	4.72093	1.09493	0.920484	1.33479	2.41039	2.30604	0.723188	5.10627
pyrus_GLEAN_10003098	0.000555565	0.569179	1.41578	1.35985	0.000261022	2.17183	6.54673	3.42836	2.15602	4.69831	4.43139	6.01523	4.28381	3.87971	0.00040616	1.59357	0.00141552	4.74658	12.2374	2.07632	3.40144
pyrus_GLEAN_10003103	21.273	19.5221	19.0897	21.5095	21.0239	36.8355	52.787	37.5814	34.8872	77.2636	81.1613	72.3668	20.516	35.42	23.8314	23.8099	23.3751	25.8303	33.6387	22.0481	37.5884
pyrus_GLEAN_10003106	0	0.060804	0	8.80971	5.65553	11.8883	9.78186	7.55565	7.05733	4.46773	5.28325	4.76046	0.117957	0.110632	0.225457	0	0	0.122576	0.0584627	0.113039	0
pyrus_GLEAN_10003109	7.26135	6.60789	7.37695	8.85408	6.47509	5.63569	4.233	3.32726	2.70011	5.87773	6.43146	6.28585	6.99701	5.46545	7.30437	6.08387	5.77275	6.44873	5.80019	7.6587	5.93969
pyrus_GLEAN_10003111	3.97297	3.4817	3.25367	3.96956	4.1503	4.10376	5.53158	7.66287	7.88572	2.92171	3.99627	2.98256	3.99513	4.09802	4.46986	4.04129	4.18819	3.77403	3.80692	2.91659	3.6432
pyrus_GLEAN_10003114	5.62808	5.44735	5.70342	5.86189	7.03438	5.30197	3.25074	5.98423	4.39499	3.15084	3.02386	2.22514	5.01302	4.97738	5.55207	4.83583	3.87	4.68934	4.36605	4.2212	3.76949
pyrus_GLEAN_10003123	1.82522	2.49746	1.78711	4.9236	2.2039	6.70142	2.78222	2.08627	1.88984	5.38279	6.8846	5.81856	1.67422	1.87632	0.978065	2.56833	1.70122	2.9961	3.55133	2.22936	2.38915
pyrus_GLEAN_10003126	1.40059	1.56751	1.24625	0.688395	0.903058	0.675055	0.671795	0.282069	0.580461	1.14705	1.03663	1.20109	1.05974	1.42614	1.07761	1.021	0.760937	1.03311	1.29972	0.892308	1.04008
pyrus_GLEAN_10003133	0.399512	0.257683	0.146324	0.394958	0.617303	0.804873	1.70147	0.823115	1.25326	3.45981	2.77951	3.75779	0.62546	0.234214	0.682188	0.582873	1.40345	0.786481	0.291145	0.364571	0.175104
pyrus_GLEAN_10003148	3.72066	3.56657	4.39363	2.72139	2.71016	3.549	1.35879	0.791198	0.801333	2.16054	1.98535	1.79233	5.5115	2.61951	3.72361	2.32264	2.13533	3.08864	3.36004	4.97017	3.10969
pyrus_GLEAN_10003158	0.795081	0.284718	0.370877	0.346952	0	0.331021	0.76023	1.93184	1.21397	0	0.400377	0.669661	2.23857	0.966403	1.91783	0.789368	1.52375	1.57869	0.469968	1.92288	0.800327
pyrus_GLEAN_10003173	0	0	0	4.19655	0.0263801	7.31771	5.10041	9.43277	5.82685	2.44775	5.68832	6.41976	0	0	0.553477	0	0	0	0	0	0
pyrus_GLEAN_10003176	158.068	142.559	146.197	184.184	239.954	224.251	416.742	542.107	574.223	180.675	177.618	166.84	114.59	224.974	141.792	182.155	203.678	199.22	147.147	129.493	193.445
pyrus_GLEAN_10003177	10.3623	10.1527	9.76613	14.7889	13.7176	23.422	157.786	114.666	107.634	59.5214	65.1231	65.2624	8.63071	24.2053	7.34568	30.6846	28.7113	29.8987	29.7852	9.84654	26.1196
pyrus_GLEAN_10003178	2.05018	1.89047	1.77463	1.42823	0.86113	1.23755	1.61768	1.0808	1.02583	2.27211	2.615	2.78731	1.82865	2.81161	1.3764	1.38167	1.34228	1.25324	2.2	1.45518	1.83663
pyrus_GLEAN_10003190	0.790438	1.27803	0.885933	3.20714	3.6534	3.08699	0.504194	0.353741	0.454734	0.0898015	0.0806967	0.250951	2.40456	0.466253	2.21752	1.225	1.12518	0.947903	0.246349	0.635119	0.606919
pyrus_GLEAN_10003213	0.606834	0.836773	0.881137	0.221395	0.407941	0.39979	0.142675	0.0751616	0.0772829	0.950835	1.33629	1.1712	0.844164	0.528225	0.639019	0.520506	0.514868	0.657841	0.55836	0.708459	0.775053
pyrus_GLEAN_10003222	0.382421	0.292355	0.642531	0.831417	1.13324	1.02766	2.68296	3.20845	2.30317	0.858949	1.0929	0.743676	0.526826	0.691918	0.769794	0.712935	1.00574	0.667179	0.318556	0.385859	0.92475
pyrus_GLEAN_10003227	8.83924	7.25511	9.29151	8.40477	7.1564	9.81338	12.7935	10.7406	9.64009	15.9841	18.799	16.3697	7.21094	13.6358	7.22492	9.40141	9.59922	9.12489	13.4892	8.35947	12.6709
pyrus_GLEAN_10003234	35.1488	39.0558	32.5087	54.125	55.4286	36.5663	31.667	32.9628	34.8138	26.3787	28.9049	28.1047	53.3921	72.8546	57.0726	42.9376	40.3495	36.3592	55.6655	50.3701	67.6829
pyrus_GLEAN_10003239	24.3215	22.4893	21.2863	27.7148	25.8976	37.9422	9.54172	14.5895	14.031	8.82911	8.78517	12.0297	26.8703	12.0715	28.7164	16.6306	16.1394	15.6445	13.052	25.6728	12.9915
pyrus_GLEAN_10003262	39.8687	42.9063	44.0777	34.1419	34.6479	41.0795	47.3934	64.3731	54.4473	86.3574	85.5105	84.1643	34.4589	62.5097	32.51	54.3723	52.9388	48.6482	47.7229	30.589	58.5824
pyrus_GLEAN_10003290	0.594504	0.179679	0.221908	0.104055	0.213639	0.460775	0.503115	0.370821	0.571911	0.964158	0.62768	1.10997	0.289529	0.511813	0.221688	0.317889	0.440561	0.59209	0.639661	0.332833	0.638538
pyrus_GLEAN_10003292	6.53279	7.02354	7.09467	6.88481	9.03135	7.16655	4.12889	5.22305	5.76375	11.2475	11.1928	9.99121	3.975	10.9037	5.49685	8.08874	9.43155	7.89077	9.04129	4.18699	10.326
pyrus_GLEAN_10003298	2.20058	1.35199	1.17008	1.35119	1.26959	0.85264	1.68284	2.08803	1.85286	0.908394	0.85191	0.819458	1.26907	1.52337	1.03889	0.977531	1.07392	1.80566	1.78469	0.601529	1.13481
pyrus_GLEAN_10003302	23.1627	22.4289	22.9501	12.5671	15.5431	5.18929	13.931	19.8573	21.0046	27.5079	23.6189	24.0253	20.9203	27.2809	23.3837	22.0537	25.7264	21.4703	22.6671	21.2045	25.0381
pyrus_GLEAN_10003331	5.58509	5.91849	3.39192	2.77623	1.65536	4.96368	2.06382	2.59582	1.82868	3.37945	5.24699	5.22788	3.77456	2.03215	3.80595	3.0991	1.98899	2.16773	3.42337	5.55541	4.09347
pyrus_GLEAN_10003351	0.813144	0.928791	0.491226	1.36201	1.84182	1.58724	1.11507	1.22786	1.15279	0.486716	0.243408	0.353058	0.549872	0.703462	0.764521	0.147874	0.417916	0.519436	0.495681	0.862555	0.576355
pyrus_GLEAN_10003361	1.95937	2.23402	1.67269	3.80256	4.92755	2.18861	5.52155	3.93882	4.11461	4.94317	4.61881	5.25868	3.57232	1.59288	4.1416	3.05963	3.48737	2.92108	1.74155	3.36731	2.08574
pyrus_GLEAN_10003365	2.02957	2.96031	2.62559	1.38208	2.01475	2.29002	35.3192	34.032	32.2452	49.5808	47.9578	44.7748	2.02282	9.42519	1.35147	11.8118	11.1834	11.0122	10.9681	1.82676	10.6452
pyrus_GLEAN_10003366	45.1036	52.9066	52.3597	49.3773	68.3331	73.8756	19.821	22.0137	30.4263	23.3172	22.0901	25.1768	48.2044	41.0197	53.5477	43.3838	45.565	34.0955	30.7056	55.8036	35.8784
pyrus_GLEAN_10003375	2.12516	4.57764	3.23998	3.80748	4.67873	6.74089	9.90357	7.90405	8.77476	5.36442	6.52994	5.10935	3.76937	3.52878	2.9229	4.98275	6.4612	4.28542	4.19411	4.39299	2.58012
pyrus_GLEAN_10003376	0.0886892	0.191151	0.0828474	0.0972955	0.292826	0.314743	3.49213	2.78044	4.28927	3.63279	3.08143	2.91286	0.465708	0.610849	0.266829	1.10047	1.55507	0.38722	0.368831	0.802327	0.87591
pyrus_GLEAN_10003377	0.5786	0.572153	0.675244	0.316844	0.265234	0.285711	2.55472	2.04501	1.77081	5.12466	4.76027	4.72855	0.403141	1.27646	0.33718	1.3913	1.21121	1.152	1.39911	0.289839	0.897908
pyrus_GLEAN_10003384	49.9962	50.4212	58.6407	79.3493	79.7933	119.321	113.836	120.105	105.489	62.8126	63.1508	68.5981	57.302	68.8991	46.7833	54.899	49.4414	57.7608	67.0513	50.4528	70.4927
pyrus_GLEAN_10003413	1.17747	1.2686	1.10006	2.58448	3.024	3.24868	2.50859	2.85857	4.52303	0.559043	1.20437	1.14479	2.57914	2.319	2.75779	2.33541	1.93706	1.60843	1.53139	2.56635	1.93895
pyrus_GLEAN_10003421	3.65743	3.4165	2.85426	2.13361	3.29444	3.72026	1.22517	1.89278	1.19607	1.09276	0.679824	2.83442	3.71239	3.67892	5.18669	3.53105	2.62791	2.53035	1.72882	3.81929	1.46713
pyrus_GLEAN_10003427	1.90505	1.58884	1.63301	1.6124	2.18891	1.99951	2.34319	2.97596	2.05059	0.812098	1.09413	1.11806	1.68535	1.45395	1.79443	1.29299	2.10088	1.85356	1.14313	1.07346	2.02897
pyrus_GLEAN_10003428	5.20819	5.05797	6.52826	8.20971	10.6487	11.7962	4.99534	6.94772	7.2337	4.09083	3.30831	3.65657	5.86201	5.37742	6.68004	5.0544	5.34967	5.05395	3.98315	7.11186	4.60312
pyrus_GLEAN_10003429	0	1.42704	2.61739	0.511788	2.27161	0.869254	0.501055	1.32597	1.53449	1.18444	0	0.249824	0.247763	0.231015	0.471527	2.14359	2.59641	1.78231	2.00097	1.93475	2.91801
pyrus_GLEAN_10003431	2.0826	1.72676	1.36425	3.23873	3.8674	7.39363	8.93763	7.69898	7.83268	11.2849	9.30378	10.6782	3.69693	3.22534	3.76305	2.73032	3.06947	2.00857	3.93373	2.89388	4.56852
pyrus_GLEAN_10003436	1.35035	0.946075	0.594849	1.82339	1.25434	2.08597	0.553863	0.583395	0.960034	1.30445	0.735572	0.454199	0.651152	0.572045	1.34275	0.321893	0.859012	0.905854	0.541733	0.932074	0.457173
pyrus_GLEAN_10003452	7.2992	6.65174	5.17463	5.85573	7.79901	10.6636	11.4579	13.2631	13.3898	5.82911	3.66464	6.66424	5.66491	8.6447	5.78557	6.4752	6.8629	8.10141	5.3455	7.19215	7.3237
pyrus_GLEAN_10003456	3.22073	4.26563	5.63346	2.71877	1.54188	2.03641	3.70071	2.77628	2.22749	7.07735	7.76241	6.54355	3.92871	2.52442	2.41976	2.44106	4.62521	4.72818	5.79349	2.84985	4.3963
pyrus_GLEAN_10003459	0.19355	0.179059	0.258077	0.242055	0.121658	0.131196	0.204662	0.246494	0.316804	0.249315	0.196596	0.319966	0.20179	0.243564	0.248117	0.284461	0.180884	0.389371	0.0572155	0.221244	0.302619
pyrus_GLEAN_10003460	0.650719	0.87491	0.304231	0.716052	0.895786	2.10979	10.4686	11.5419	9.98883	6.17937	8.03855	6.25859	0.344752	1.12769	0.985834	1.18478	1.79383	0.537676	3.23261	0.329022	1.97
pyrus_GLEAN_10003465	1.10217	1.78453	0.850129	2.46778	2.53506	3.01986	1.20387	0.705285	1.02899	1.27913	0.56307	1.62709	2.57301	0.585335	1.64145	1.72503	1.35886	1.43899	0.525948	2.64723	0.745819
pyrus_GLEAN_10003473	0.2071	0.0744307	0.451286	0.378355	0.531741	0.735618	0.65982	0.308701	0.634912	1.87937	1.68977	1.67835	0.5063	1.08494	0.276406	0.712648	0.226583	0.225498	0.716599	0.207838	1.51379
pyrus_GLEAN_10003479	10.0223	11.9151	9.79395	8.75704	9.7344	10.2091	5.92104	5.11365	5.65756	4.87918	6.1209	4.77909	10.635	6.50783	12.1969	10.0031	8.98747	8.25146	7.18415	12.8428	7.6791
pyrus_GLEAN_10003480	3.72438	3.8577	4.56957	9.52735	9.80396	11.9298	5.89661	5.79824	5.62684	1.82355	1.86274	2.62579	6.5067	2.7985	6.80079	4.52475	3.19695	3.26171	2.0474	8.0642	2.88296
pyrus_GLEAN_10003493	1.61133	1.5138	0.825023	3.01761	4.28905	4.1881	0.771433	0.928505	0.954774	1.41133	1.85232	1.31605	1.52176	0.815698	1.19474	1.50031	1.70363	1.52484	0.754359	1.14601	0.91117
pyrus_GLEAN_10003496	19.4602	20.7146	22.1988	16.0805	13.6381	23.7863	17.497	11.6889	10.7796	24.6387	29.755	31.4951	23.0575	19.7991	23.3203	16.9036	15.25	16.8771	22.9897	23.917	20.2792
pyrus_GLEAN_10003508	1.19847	1.06591	0.911465	1.80468	1.16484	1.61193	0.875527	0.678205	0.858308	0.678279	0.915156	1.04865	0.94115	1.10482	1.3476	2.01219	1.47912	1.70799	1.36315	1.88276	0.821063
pyrus_GLEAN_10003509	0.687282	0.933138	0.609678	2.03627	2.37066	4.49196	262.787	160.748	239.194	60.5108	50.2228	30.711	0.327107	10.4296	1.47797	16.7225	8.26273	11.0487	3.70426	1.84026	7.3653
pyrus_GLEAN_10003513	1.63339	3.73259	2.56116	0.479061	0.446618	1.53254	217.15	275.018	287.312	184.253	180.791	162.047	0.431705	32.2783	0.684436	32.427	32.9804	28.679	29.4782	0.852567	25.6524
pyrus_GLEAN_10003514	0.651549	0.933187	0.609681	1.43718	0.957187	0.510848	114.33	130.513	117.275	65.3075	60.2469	57.4627	0.463306	11.021	1.10256	9.30672	11.548	9.39623	7.3002	0.220613	7.90879
pyrus_GLEAN_10003518	56.0948	47.6126	59.9659	175.58	185.317	309.027	233.67	234.627	353.243	194.117	229.901	229.9	185.718	268.133	196.679	183.728	171.53	150.458	276.833	169.736	285.874
pyrus_GLEAN_10003522	13.4054	16.6734	14.7219	14.5589	15.3912	14.2145	46.0328	67.5026	69.0491	46.57	37.1872	37.7396	18.7061	32.8904	20.0757	23.1263	23.0766	20.5073	24.4552	17.6505	25.0638
pyrus_GLEAN_10003523	0.181515	0.231202	0	0.237361	0	0	26.3105	35.139	40.7838	6.25674	3.96288	9.01555	0	1.28833	0	4.73717	4.97374	4.13305	1.14394	0	2.23979
pyrus_GLEAN_10003542	39.0409	16.4224	33.8652	12.0106	28.2941	38.4579	15.477	14.2053	17.5222	6.49849	11.4766	3.32763	4.6186	41.6533	6.16878	4.97028	2.25634	21.2428	4.80081	30.1326	21.9445
pyrus_GLEAN_10003553	0.718589	1.00942	0.90896	0.761753	0.715707	0.684825	0.254176	0.200793	0.5939	0.701098	0.538591	0.45673	0.981842	0.643247	0.388414	1.11986	0.587127	0.469285	0.961627	1.06953	0.631594
pyrus_GLEAN_10003555	81.7091	60.159	76.1953	53.4489	71.7792	43.8094	28.2634	35.1357	29.3888	21.7694	18.1181	19.779	16.2191	44.8162	23.6839	48.3752	37.9277	54.0487	30.9117	28.4037	43.0669
pyrus_GLEAN_10003589	2.06529	1.81044	1.8879	0.848038	1.51472	1.4791	0.820262	0.432037	0.148081	1.26388	1.6195	1.13362	1.84257	1.09639	1.58962	1.24101	1.31524	2.24147	1.42629	1.76664	1.36655
pyrus_GLEAN_10003590	28.2974	30.4095	29.8454	36.6645	36.7504	35.0862	35.7681	42.3873	39.5	17.4665	17.6505	18.2205	32.8401	27.4336	33.5308	28.6624	27.2711	27.1122	25.5211	34.1939	26.6139
pyrus_GLEAN_10003591	39.8606	34.5877	38.8679	39.8639	40.3025	67.5254	24.7928	18.7109	16.9744	27.2436	29.2157	26.6581	43.3046	27.2015	39.5961	35.3427	38.3592	35.2795	25.9143	40.5166	28.7804
pyrus_GLEAN_10003593	6.1757	6.14879	5.1589	13.6703	13.9294	13.7444	22.6743	24.6607	24.107	13.9155	13.4256	12.482	6.89731	3.61226	9.54677	9.30219	7.81433	7.36674	3.61027	6.77569	3.92269
pyrus_GLEAN_10003596	1.80877	2.07588	1.97957	0.725707	0.631918	0.940629	0.693373	0.437581	0.683197	2.07846	1.66891	2.45971	1.36956	1.31161	1.17705	1.43906	1.44301	1.54374	1.753	1.29032	1.64679
pyrus_GLEAN_10003597	2.33229	1.15361	1.09799	0.116283	0.11659	0	9.03785	11.9589	8.6576	0.120841	0.0779991	0.273871	22.0672	2.74799	27.1916	12.3134	11.8454	11.349	3.57478	24.619	3.16463
pyrus_GLEAN_10003601	57.2968	46.2428	50.8308	35.159	34.6105	40.934	116.441	124.519	125.235	303.64	292.365	264.208	58.5111	117.897	61.8148	90.0326	91.4023	75.4132	98.0958	59.458	120.49
pyrus_GLEAN_10003603	85.8208	85.7477	75.0752	95.6113	87.8265	96.1986	55.7432	44.2617	51.5444	52.4168	52.8505	55.8213	102.064	102.167	104.528	83.5776	92.6522	90.9305	110.555	104.641	103.453
pyrus_GLEAN_10003608	5.35238	4.99281	5.24708	5.53522	8.17647	1.85987	26.1402	25.5856	21.1095	8.53026	7.96931	7.28282	5.34941	6.50982	6.79334	9.39364	7.24498	6.33468	5.05264	5.45632	5.81922
pyrus_GLEAN_10003610	17.0042	14.8731	16.9646	18.4543	19.3064	23.3766	7.89264	9.95378	10.626	7.17128	7.90045	8.396	17.7443	12.2105	15.7589	12.7811	12.197	13.5542	12.7883	13.824	15.3843
pyrus_GLEAN_10003625	1.14375	1.03969	1.51769	1.66018	0.745457	1.42573	0.319347	0.403501	0.138308	2.16993	2.02334	1.73493	1.40342	2.57359	1.95349	2.40183	2.79941	2.63231	2.49629	1.98043	2.357
pyrus_GLEAN_10003629	4.61474	4.98886	4.32853	3.15748	2.78575	3.53196	2.05223	1.44292	1.14514	4.47013	4.65572	5.0469	4.97155	3.90536	4.62965	3.98027	4.23972	4.34403	4.57034	4.88507	3.7677
pyrus_GLEAN_10003632	3.2309	2.62932	3.8194	3.03929	2.78515	2.80804	2.31289	1.97163	2.29307	5.39887	5.77028	8.23615	2.94278	3.32162	2.76912	3.75729	4.56474	4.53768	4.52908	2.87922	3.12962
pyrus_GLEAN_10003635	0.546702	0.523755	0.648677	0.614098	0.395313	0.680041	0	0	0.0651016	1.31211	1.17162	1.13419	0.86513	0.871859	0.291088	0.562563	0.74288	0.941409	0.62859	0.902698	0.457217
pyrus_GLEAN_10003642	0.757243	0.238587	0.383232	0.311092	0.243163	0.262197	0.121249	0.245991	0.144793	0.712363	0.768724	0.465354	0.296484	0.433094	0.409517	0.520036	0.310016	0.511692	0.784479	0.600376	0.622288
pyrus_GLEAN_10003648	0.35614	0.096056	0.0891293	0.0974971	0.0489756	0	0.0943127	0.298038	0.153231	0.754596	0.815282	0.703857	0.23253	0.261812	0	0.366905	0.145819	0.33827	0.507333	0	0.243791
pyrus_GLEAN_10003667	20.9792	16.9872	18.2408	24.9966	35.7043	46.7797	3.03675	4.25627	2.56198	15.7995	13.6181	11.67	15.5635	16.3182	16.8587	14.2239	17.5364	15.5797	13.6924	19.4197	13.2953
pyrus_GLEAN_10003669	3.82761	4.47416	3.74337	3.34267	4.20553	2.78485	1.52547	1.18529	1.66383	2.08839	2.34781	2.15893	4.06873	2.58666	4.67447	2.78729	3.02797	3.08116	3.55272	4.11614	2.95722
pyrus_GLEAN_10003682	1.61584	2.43331	1.66197	2.31138	1.42359	0	2.42594	2.72931	2.059	2.7894	1.66323	2.07188	3.93742	3.99993	5.38499	4.37056	4.09764	3.38187	3.5485	4.90165	3.73539
pyrus_GLEAN_10003687	0.808937	0.529195	0.41182	0.241388	0.16178	0.26174	0.958749	0.710049	0.561584	2.04355	2.11576	1.9334	0.357662	0.67161	0.244338	0.428611	0.400804	0.610497	1.41994	0.245118	0.965707
pyrus_GLEAN_10003707	0.41173	5.22055	2.7733	26.7084	26.7573	18.3122	6.16612	6.87191	7.89864	0.615138	0.98433	1.76522	18.9325	1.53648	23.7208	10.0103	8.49301	11.1353	0.626849	14.052	1.04508
pyrus_GLEAN_10003708	11.9749	9.39557	12.2383	6.55674	7.18591	5.75264	116.593	112.671	103.26	58.4415	57.6923	57.3791	9.14633	26.945	11.3708	22.8062	22.3871	20.0913	24.8612	10.6314	28.0704
pyrus_GLEAN_10003731	0.745468	1.20611	1.09377	0.524965	1.17169	1.07253	0.903288	1.01073	0.917055	2.71139	3.25335	3.09005	0.723894	1.72365	0.745082	1.09794	0.698166	1.04155	1.2697	0.48032	1.86695
pyrus_GLEAN_10003741	0.907298	0.52863	0.916727	0.722751	0.306021	0.418671	2.21382	2.49882	2.5495	1.32367	1.75869	1.4243	0.358548	1.30205	0.358817	0.946077	0.758099	0.477092	1.41657	0.347865	0.678428
pyrus_GLEAN_10003746	59.1331	59.2745	57.7867	72.3471	74.9807	97.7816	49.7956	48.973	50.4179	40.4404	39.5034	41.7429	46.6103	36.7065	43.0931	52.3034	51.496	53.1969	38.8469	42.2988	37.4317
pyrus_GLEAN_10003754	0.623189	0.805156	0.465937	0.547743	0.274432	1.7664	4.52678	3.7785	3.31072	16.1151	16.8725	15.5147	0.657308	2.46036	0.627124	1.55116	1.23298	1.63989	1.55946	0.251299	2.60271
pyrus_GLEAN_10003764	32.2765	22.9289	29.3551	30.9659	22.7305	51.9994	35.0611	46.37	33.9235	79.0828	82.8159	88.3057	26.8959	33.6516	25.9635	26.4233	30.8349	30.5179	22.7695	28.1428	29.4491
pyrus_GLEAN_10003765	0.121924	0.197226	0.341553	0.46761	0.536614	0.577642	0.905616	0.88542	0.700386	1.24317	1.05614	1.93139	0.127621	0.299195	0.182926	0.125781	0.199957	0.530486	0.569168	0.183417	0.467718
pyrus_GLEAN_10003768	7.4767	7.60026	9.57569	6.66624	6.16926	7.55444	28.2881	24.2854	24.6421	10.0249	11.6583	10.5119	9.56696	10.8081	8.66601	11.261	10.8876	11.1903	12.3672	8.40277	8.82014
pyrus_GLEAN_10003772	23.4917	19.4422	19.3804	23.9562	22.6576	32.6842	84.6053	80.9975	93.2636	46.1114	49.9603	50.223	27.2522	33.3359	29.9736	30.4865	33.7875	26.1147	29.1875	27.0923	31.0522
pyrus_GLEAN_10003781	5.73011	4.91603	4.92072	8.22589	6.53078	14.518	10.2728	8.16263	8.6047	8.66665	8.54191	7.60142	7.8852	5.0324	7.40481	3.01975	3.55753	3.11581	5.04414	7.96953	4.96113
pyrus_GLEAN_10003784	8.13136	4.50286	9.33272	6.08674	8.67401	8.31215	9.66708	9.82538	11.9497	23.6184	23.7289	25.8103	12.0965	14.4117	10.1646	8.53102	10.5004	7.90184	16.315	12.8371	10.7311
pyrus_GLEAN_10003785	0	0.257289	0.411731	0.174503	0	0.376644	0.169179	0.178041	0	1.08484	1.29977	1.43192	0.166933	0.078218	0.0797165	0.246626	0.34851	0.433742	0.0826547	0.07991	0
pyrus_GLEAN_10003793	1.70629	2.44048	2.22051	1.56398	0.785753	2.02292	3.60798	3.00967	2.82161	1.43384	1.37035	1.71391	2.15193	2.64374	1.74281	1.75716	1.77564	2.193	2.79247	1.94665	2.34641
pyrus_GLEAN_10003794	5.03069	4.19959	4.57159	1.83978	2.86847	2.56986	1.22255	1.56001	1.56716	1.6767	2.22266	1.58154	4.78938	4.88153	5.35781	3.69691	4.05278	4.25825	4.98062	4.30885	4.36629
pyrus_GLEAN_10003797	26.8218	31.8658	29.6371	10.2151	12.2704	20.6284	20.6311	33.5673	35.3544	19.7538	22.4207	21.2054	10.9697	52.8309	11.6799	28.2217	27.6905	22.0319	52.2406	9.491	45.468
pyrus_GLEAN_10003798	0.410657	1.13515	0.282131	0.765396	1.0858	1.62818	1.83898	1.44718	0.960291	2.83444	2.97901	3.90973	0.94032	0.421756	0.902978	1.33374	2.0146	1.97288	1.09832	0.905828	0.616868
pyrus_GLEAN_10003801	2.29272	1.6441	2.39864	1.93413	2.34863	2.8077	14.9483	13.3263	13.1041	7.94462	8.56695	8.1058	5.80775	10.3029	4.57871	4.1787	5.00471	3.8972	9.71671	5.49869	11.8862
pyrus_GLEAN_10003802	4.96154	5.35365	6.16357	6.60156	6.75963	7.6927	9.33266	8.5129	7.44028	9.13429	9.62401	9.84877	9.16326	7.7021	8.6848	5.97338	6.24735	5.67132	8.22028	7.98499	7.8147
pyrus_GLEAN_10003803	7.28317	8.12059	8.45003	14.3339	12.9555	16.4453	14.6548	12.5221	13.5572	17.2472	15.7746	16.5577	15.2257	8.38231	14.8538	10.4955	8.08497	9.78712	7.80251	15.035	8.40594
pyrus_GLEAN_10003806	0.770954	0.767478	1.05215	0.25992	0.391516	0.84296	0.754999	0.397489	0.476871	2.55243	2.53789	2.19159	0.930938	0.873046	0.889621	1.40695	1.36144	1.41886	0.492115	1.18936	0.779956
pyrus_GLEAN_10003808	109.386	104.454	105.784	102.521	107.57	130.531	88.2769	102.993	103.851	90.8437	93.8427	92.9863	93.2816	108.583	95.4236	89.0062	89.6818	95.2365	103.817	95.8735	104.074
pyrus_GLEAN_10003819	1.96112	2.14745	2.11566	1.46029	0.688383	1.00705	1.18958	0.681232	0.44571	1.95541	1.97518	2.32279	1.41876	1.61806	1.26032	1.12913	0.605904	1.50408	2.08434	1.57024	1.76477
pyrus_GLEAN_10003822	2.94596	2.08092	2.52253	3.12661	1.87905	3.57962	1.47959	1.10791	0.924685	3.75817	3.52025	3.60123	5.19487	2.70538	5.61494	3.04455	3.31805	3.62148	3.33429	4.90626	2.46123
pyrus_GLEAN_10003824	0.0467885	0.201956	0.174774	0.139182	0.0514769	0	0.442028	0.778369	0.365645	1.7458	1.48112	1.47569	0.203916	0.420912	0.140241	0.328386	0.306089	0.345359	0.310552	0.0468703	0.520668
pyrus_GLEAN_10003825	2.07475	3.09032	2.63271	2.15614	1.61293	2.37983	51.0314	41.9049	36.0923	61.4385	58.5484	60.1014	4.20358	9.10699	2.85026	11.4072	9.49017	9.77523	8.656	4.12819	11.3349
pyrus_GLEAN_10003826	5.44876	5.5681	4.61571	9.17363	7.72197	1.52283	5.90447	6.47794	6.96938	6.06555	9.44014	7.57262	4.45082	6.21917	5.81952	5.1709	8.65365	4.05147	4.10208	7.93454	6.31084
pyrus_GLEAN_10003833	2.12513	2.66583	3.31251	9.55453	10.7281	10.8502	9.13087	10.9815	10.8868	4.6991	4.74685	8.53083	1.69179	2.10711	1.07467	1.66026	1.95514	1.36823	2.22512	2.15159	2.73113
pyrus_GLEAN_10003835	9.23748	11.5584	9.28395	13.5555	17.1654	23.3908	6.29473	6.81053	6.93388	6.14214	7.02274	7.3703	12.5244	10.4514	12.095	5.65971	8.32001	8.59879	8.62642	12.6919	10.0437
pyrus_GLEAN_10003843	2.58633	4.37038	3.9524	4.83858	4.05592	2.5676	3.95493	3.06881	2.15223	5.9662	4.17802	2.50149	9.84183	4.507	6.32438	7.53621	12.0614	6.85411	6.26561	6.80487	7.4875
pyrus_GLEAN_10003855	29.3105	32.2642	28.3023	30.4429	25.8574	35.8533	9.95342	9.42205	9.84972	32.9185	34.496	34.6805	43.6154	36.5788	39.24	31.5617	29.655	30.0002	38.5004	39.8121	36.468
pyrus_GLEAN_10003859	0.693953	0.848461	0.77745	1.2666	0.967047	2.08363	15.7828	10.6354	9.39652	13.3873	13.2289	13.9982	1.40186	42.723	1.24764	2.66945	2.22288	2.81291	17.7366	1.15856	40.8854
pyrus_GLEAN_10003860	3.32978	5.97981	2.75394	4.54596	2.05232	5.80745	12.147	9.88001	5.53984	8.71865	8.07121	13.5191	6.60588	6.86187	5.70203	11.2624	8.16945	5.61995	7.73892	5.75964	8.7654
pyrus_GLEAN_10003870	27.4493	26.7855	26.5035	15.1537	11.3709	23.4804	35.2534	21.6122	21.1816	56.3597	65.6894	58.1497	23.1667	30.4438	13.1263	24.2548	17.4384	25.7105	38.4035	18.8001	34.073
pyrus_GLEAN_10003875	19.4065	14.8018	18.9767	16.5263	8.29549	30.4189	18.7938	11.3162	10.0958	31.1162	30.9455	38.6928	22.8496	14.6748	12.7527	9.64887	0.137222	17.8703	20.3949	20.2677	17.1549
pyrus_GLEAN_10003881	7.8112	8.16745	7.44887	6.95782	5.04976	6.20542	6.81349	5.60861	4.55419	11.6617	11.5962	13.7517	7.68424	8.0963	7.19592	5.70418	6.58152	5.41887	8.49162	5.61181	8.67163
pyrus_GLEAN_10003882	2.02659	2.64902	2.60124	2.70291	2.11442	5.31226	4.94365	3.73861	1.92352	5.00939	5.0583	6.07194	2.42559	3.62759	0.00350182	1.72129	0.407186	0.56698	3.63672	1.21049	3.29058
pyrus_GLEAN_10003887	2.43289	1.85538	2.37778	1.03147	1.76697	2.09105	0.324258	0.371057	0.317966	0.827143	0.659541	0.54758	2.19165	0.977988	1.66535	1.95589	2.29974	2.10677	1.49336	1.38785	1.33501
pyrus_GLEAN_10003899	3.84012	3.14872	3.87221	2.86025	2.81662	7.88729	11.8861	11.5465	9.46325	9.2092	9.89231	10.717	2.7301	9.91215	2.25127	5.01396	4.53076	4.95073	10.4649	1.94976	8.05177
pyrus_GLEAN_10003901	3.48111	4.04295	4.41381	5.33848	7.7015	4.89735	2.85411	4.19828	5.90355	2.17457	1.46694	2.10926	5.17954	3.73248	4.74619	4.46496	4.38142	4.30789	3.7372	7.08179	2.38414
pyrus_GLEAN_10003911	7.06211	5.87009	6.45323	7.77045	5.30268	11.5443	12.5635	11.3854	10.7829	18.8378	19.1623	21.4349	4.59065	11.9184	7.77949	12.8558	17.1641	15.2029	16.7831	7.14034	12.1907
pyrus_GLEAN_10003915	5051.99	4752.44	4799.97	6327.9	6943.87	18506.8	2670.54	2841.76	2569.87	2007.39	2413.08	2223.53	6325.08	2951.65	6543.77	4450.75	4993.48	4207.74	1675.35	6222.92	2734.31
pyrus_GLEAN_10003935	4.62846	5.222	4.89166	5.8243	5.15108	8.96909	5.1165	3.97348	3.90766	8.64686	7.67811	9.05216	4.08009	3.32123	4.91221	3.82068	4.32248	5.12212	3.34565	4.88092	2.79964
pyrus_GLEAN_10003938	14.0958	15.7077	16.3475	17.143	10.9545	16.3268	8.23812	7.09176	7.47241	10.5482	10.1309	10.4628	19.0663	10.2398	16.2658	11.1887	9.70213	11.2116	12.1042	16.3579	11.281
pyrus_GLEAN_10003946	1.66474	1.54122	1.64393	1.26713	0.879898	1.65544	2.95424	3.49233	2.10482	3.84133	3.73741	3.65606	0.957389	3.63009	1.00883	3.07641	1.46585	1.81833	4.20631	0.660285	3.14129
pyrus_GLEAN_10003953	2.75379	3.01239	3.85866	7.07726	8.43645	10.6296	6.27227	5.0579	4.11678	2.98887	3.37661	2.76603	2.71523	3.7327	3.63549	4.2809	4.43613	3.12344	3.75939	5.95813	1.32595
pyrus_GLEAN_10003956	3.38165	3.15905	2.74119	4.04027	2.95071	16.0872	1.17662	1.38728	0.144197	4.52505	5.07212	5.18066	5.53088	4.1012	3.46235	3.05888	1.37235	3.7253	4.38317	7.78403	3.78323
pyrus_GLEAN_10003958	14.4905	15.4855	12.4257	20.7699	22.5786	16.8269	414.682	412.671	367.745	448.02	460.331	395.706	29.2702	84.1115	35.3997	90.9944	85.8512	75.9883	82.5613	29.7208	93.2208
pyrus_GLEAN_10003960	20.8797	18.6017	11.7372	24.8863	29.4598	24.3204	26.4359	36.0616	36.5422	17.305	14.5794	15.9694	27.5747	22.1898	25.3074	20.8202	22.4052	27.869	8.85835	19.3048	15.2946
pyrus_GLEAN_10003961	0	0	0	1.68453	1.09167	1.23466	7.15112	4.48582	3.98627	0.841629	0.606037	0.941859	0	0	0	0	0	0	0	0	0
pyrus_GLEAN_10003963	15.9396	13.2279	13.7724	7.82012	9.15948	15.7212	2.97646	1.95277	3.61614	8.78945	5.53493	6.11761	14.5216	9.44513	12.9623	11.1859	12.429	12.6147	9.79302	11.3983	8.0145
pyrus_GLEAN_10003964	1.9523	2.16047	1.35684	1.83407	2.58103	2.70201	2.06386	2.49461	2.86114	0.91649	1.34106	1.25931	2.04933	1.91282	2.26414	1.59253	2.16808	1.65401	1.88346	2.28924	2.41423
pyrus_GLEAN_10003976	10.1557	8.97753	9.75302	8.51653	5.34226	8.02097	3.48342	3.16254	3.01003	6.11348	5.74332	7.71059	10.8843	7.50934	7.64696	6.47628	5.60631	6.89122	9.67799	10.3217	8.29983
pyrus_GLEAN_10003977	7.33319	6.61857	6.71559	14.7832	13.6075	18.3877	12.9904	11.2988	9.583	6.0594	7.41816	6.87086	8.03046	4.52025	7.75883	7.07907	6.4503	6.32206	5.79009	7.83925	5.93817
pyrus_GLEAN_10003979	0.300484	0.0923437	0.207001	1.13259	1.01622	0.967744	0.665418	0.477518	0.670295	0.333654	0.338103	0.811811	0.223492	0.0419394	0.128193	0.176332	0.327819	0.160293	0.114776	0.184928	0.283884
pyrus_GLEAN_10003982	17.4564	17.7072	17.4988	17.2975	11.0249	17.5959	16.6987	8.83143	8.31983	16.831	16.9054	17.2344	19.1557	11.7251	16.3866	14.3251	13.1653	15.3624	16.8095	18.9895	13.5403
pyrus_GLEAN_10003992	16.7213	17.3268	16.4135	12.1311	11.0584	11.1345	7.36024	6.89967	6.80602	13.8831	12.0938	13.0096	13.1846	12.949	11.7651	11.9057	10.3238	12.1824	14.471	13.4349	12.9909
pyrus_GLEAN_10003993	3.30634	2.81562	4.24542	3.11287	2.11493	2.70193	0.480531	0.846798	0.716549	2.86136	2.50467	2.98933	4.42602	2.93008	4.91287	3.56558	3.27621	3.70191	2.16154	3.98598	3.63975
pyrus_GLEAN_10003996	2.02762	4.22571	4.03442	1.48577	2.08423	2.06131	5.67059	5.01291	5.46894	1.3943	0.971412	1.43991	1.72641	4.0062	2.33651	1.82409	2.23078	1.18726	2.13295	1.22761	2.52676
pyrus_GLEAN_10003998	0.671133	0.771422	1.08791	0.602853	0	0.596485	0.106307	0.00104017	0.300999	0.88196	0.502532	0.718805	0.591102	0.250514	0.629338	0.237699	0.757607	0.223925	0.187762	1.01009	0.350045
pyrus_GLEAN_10003999	10.947	11.0415	12.1829	10.7671	11.5489	11.8006	23.9518	23.5243	27.289	16.1806	17.2141	14.2415	8.70562	10.6821	9.76896	14.6812	9.71917	13.341	10.9437	8.61904	12.4036
pyrus_GLEAN_10004011	5.38718	4.96307	4.42708	10.619	10.7496	12.8208	8.96629	10.079	10.1569	7.5044	7.52013	6.42431	5.95877	5.66053	5.51021	4.29275	4.92407	5.77277	5.36721	6.28987	5.94653
pyrus_GLEAN_10004014	74.8595	85.8665	84.7581	71.1864	94.0674	135.755	240.349	289.136	286.264	86.3823	89.4303	81.5227	67.2606	107.637	68.3193	85.6239	92.651	86.0693	86.6396	70.588	101.322
pyrus_GLEAN_10004016	0.68428	0.442141	0.637383	0.561233	0.901848	0.808929	0.108615	0.416091	0.213939	1.19389	1.20125	1.24682	1.23904	0.553138	1.17779	2.00711	1.56032	1.55837	0.584565	1.07852	0.748255
pyrus_GLEAN_10004024	19.5524	18.3556	17.6833	19.3255	17.2543	18.2592	26.9459	28.6301	30.0541	23.6818	23.1524	24.1331	19.9188	22.7282	18.0092	21.7152	21.6844	22.5605	25.1401	20.7878	24.7395
pyrus_GLEAN_10004025	1.2705	1.53679	1.17692	0.999773	0.666412	1.17107	0.466919	0.367373	0.0629608	0.372353	0.111684	0.250954	1.32023	0.915092	1.26822	0.671861	0.823311	0.689155	0.781239	1.53805	0.652164
pyrus_GLEAN_10004027	543.553	561.441	544.714	873.999	987.245	785.423	930.231	1047.63	1056.39	1131	1124.89	1094.13	998.647	955.344	1060.3	905.626	892.865	895.162	844.222	984.005	908.426
pyrus_GLEAN_10004028	22.3889	21.0273	23.0338	13.3316	11.189	15.8004	219.378	225.304	227.057	260.658	251.642	248.24	17.244	73.26	20.9118	78.4753	77.9486	69.6191	66.5371	19.7005	72.5875
pyrus_GLEAN_10004031	7.01472	6.06596	7.20937	8.38997	7.4991	8.35096	13.875	11.9152	11.5215	5.51102	5.32515	5.35898	8.37283	6.15078	7.91706	6.77986	7.05657	8.39509	7.95609	8.59109	6.45529
pyrus_GLEAN_10004079	0.431495	0.423257	0.256331	0.128837	0.129459	0.511578	0.249174	0.306261	0.269923	0.531498	0.718014	1.03305	0.204766	0.538046	0.234925	0.444342	0.727783	0.595743	0.446851	0.314171	0.644305
pyrus_GLEAN_10004100	1.17268	0.947579	0.821676	2.68115	2.15119	5.08436	23.9478	24.3076	20.5473	18.2856	21.2472	21.6614	0.616441	4.52272	0.980873	5.96624	5.78731	4.37824	3.96525	1.4745	3.64747
pyrus_GLEAN_10004106	24.2774	18.9787	22.7736	15.1345	12.4518	13.6313	9.7118	10.9122	9.96228	25.8059	26.2947	27.5645	14.8216	27.1603	11.8953	14.9024	13.7459	18.4898	26.2166	15.4374	26.527
pyrus_GLEAN_10004120	1.35279	0.833897	0.496177	0.634966	0.478384	0.343542	1.02396	0.485323	0.221799	1.14719	1.47523	1.68127	0.302968	0.900064	0.386128	1.4439	1.31919	1.10187	0.951316	0.919681	1.16434
pyrus_GLEAN_10004124	21.9668	21.7826	22.5839	35.5794	36.6077	46.9751	29.2775	29.1489	32.2745	22.4003	18.5799	18.2589	23.0574	21.1606	23.7151	30.9809	28.8498	27.0942	19.7451	26.3794	17.8766
pyrus_GLEAN_10004133	1.25755	2.47691	3.13765	7.16362	5.54201	5.67137	7.90694	6.39653	7.31283	6.07617	3.25169	3.82877	9.60401	0.625219	10.8449	0.65676	0.696078	1.85827	0.220024	7.02136	0.69362
pyrus_GLEAN_10004173	1.812	1.49262	2.20654	3.21617	2.86869	3.66297	2.2522	2.46124	2.71861	1.60781	1.2998	1.37971	1.88046	1.76226	1.52616	1.2627	1.78439	1.25732	1.86214	1.80034	1.34043
pyrus_GLEAN_10004181	0.980378	0.859004	0.629383	1.00715	0.674196	1.45146	0.0650195	0.0684589	0	0.277685	0.187335	0	1.09036	0.360878	0.674175	1.13784	1.2059	0.999782	0.508524	1.35197	0.134318
pyrus_GLEAN_10004182	12.8173	12.2922	12.8429	11.4548	8.83998	6.57211	6.43962	5.22994	4.35905	8.89128	9.17176	9.3343	12.7153	8.62737	12.45	8.04719	7.22028	8.80747	9.71752	13.3196	8.91952
pyrus_GLEAN_10004185	45.0762	46.0463	43.2274	44.7591	39.8003	40.6132	140.177	104.642	100.94	70.2465	76.0462	90.0987	68.5267	88.0085	63.816	98.4368	89.1345	76.7959	100.306	67.8534	92.702
pyrus_GLEAN_10004186	2.20691	2.11439	1.60328	6.27505	4.94738	7.35081	0.956127	0.640278	0.658469	0.836107	1.41897	1.38445	2.74462	0.723382	1.72026	2.53406	2.14852	2.76333	0.254799	2.87397	0.896679
pyrus_GLEAN_10004201	23.5859	29.0684	26.4961	32.8043	39.8645	52.716	71.5055	68.8078	77.4274	19.6108	19.0554	19.4316	26.9044	27.9008	32.9236	31.5288	31.0675	31.2221	22.9561	30.1483	21.819
pyrus_GLEAN_10004204	2.44995	2.03467	1.92695	6.53831	7.12909	8.88231	9.07272	8.49193	9.12345	3.80782	4.54543	4.01552	1.13541	3.03756	1.18555	1.91143	1.81869	2.23653	3.35179	1.54713	2.73926
pyrus_GLEAN_10004210	83.7931	85.0569	88.9147	79.7273	90.013	116.519	37.8956	41.303	45.1651	46.2439	46.2201	45.3484	91.8258	52.6007	96.8893	71.2291	78.1478	68.6258	54.6573	96.9841	52.7602
pyrus_GLEAN_10004213	29.4786	28.6059	29.1355	26.4366	21.7018	29.2099	11.8173	10.3709	9.95525	19.4618	20.2259	19.9887	25.9712	21.7052	24.6143	26.6009	22.3678	25.29	23.1956	26.427	22.626
pyrus_GLEAN_10004217	2.2329	1.85578	2.18395	2.08086	1.89627	2.46598	6.26772	4.11685	3.76338	6.09396	7.42771	7.83093	2.78628	2.44198	2.83809	3.4238	3.01796	3.38532	2.94292	2.61058	3.12774
pyrus_GLEAN_10004220	3.30472	2.97388	3.56725	2.10638	1.69528	6.08911	6.43094	6.01221	5.50971	6.54141	7.69297	6.85208	4.73445	3.94392	3.27979	3.48296	2.79133	5.09522	5.12641	4.32906	3.57194
pyrus_GLEAN_10004233	2.23667	2.46791	2.33196	3.66294	3.00695	4.07797	5.1754	4.02503	3.9574	4.99237	5.66292	5.0878	3.74848	2.14001	3.11157	2.31918	2.34672	2.63732	2.39005	3.18095	2.52855
pyrus_GLEAN_10004236	0.823968	1.10663	1.15635	1.36249	0.453887	2.18147	13.0949	9.07815	7.90358	6.68461	4.68554	4.86771	0.658251	1.43333	0.417841	3.87171	3.41957	3.65104	1.2971	0.627157	0.681599
pyrus_GLEAN_10004239	2.86759	4.70905	1.84908	2.16486	4.5277	3.48582	6.19533	4.39571	5.42602	2.59981	1.54834	0.99076	1.73164	3.97725	2.9168	3.67554	4.5062	4.47653	2.04006	1.89328	4.22308
pyrus_GLEAN_10004240	116	117.267	109.856	114.056	123.769	159.367	91.9111	98.4678	88.6948	219.776	238.468	239.709	121.864	188.861	128.605	109.249	118.694	107.483	177.286	125.107	186.187
pyrus_GLEAN_10004241	1.93519	2.18331	2.19572	1.10717	0.695441	1.60514	0.304184	0.38759	0.424311	1.39335	1.51712	1.78884	2.09056	1.92831	2.39631	1.60515	1.56662	1.55908	2.80384	1.86693	2.15152
pyrus_GLEAN_10004242	224.081	216.18	211.85	175.18	259.793	174.792	434.439	552.145	606.96	220.179	196.963	192.624	176.012	258.545	200.113	244.214	277.395	228.48	215.515	186.832	213.213
pyrus_GLEAN_10004280	89.1882	73.7574	81.4768	82.7319	78.0618	65.6013	40.6714	31.8721	30.7207	57.2103	55.6798	49.4894	100.947	70.9632	105.664	93.6181	92.7551	90.9408	82.9056	96.6217	74.9765
pyrus_GLEAN_10004298	5.89836	6.4952	8.59736	3.87602	3.84612	3.9074	12.2216	10.0068	10.6123	11.8662	12.2128	11.1168	4.7116	9.07554	4.31605	6.95373	5.9615	7.02436	7.27768	5.09378	9.0466
pyrus_GLEAN_10004306	4.22192	4.43538	4.30041	2.40256	2.47338	3.05314	5.58172	5.14324	5.06179	7.38502	7.20371	6.07561	3.67029	6.07843	2.35683	4.69247	4.97315	4.88681	5.17353	3.46246	5.82776
pyrus_GLEAN_10004308	20.5541	19.2133	20.4601	18.2902	19.7992	12.1719	35.1035	38.3544	32.6805	21.9674	20.7598	17.793	18.7373	22.9737	25.6498	28.883	33.4584	21.6137	25.3635	16.8925	27.5039
pyrus_GLEAN_10004313	11.4047	12.2751	13.2608	13.1438	16.2525	16.5114	4.53104	5.76069	7.47059	5.99823	6.19375	6.41676	12.4664	8.25396	13.3902	10.8866	11.1574	9.16974	8.45369	13.0468	7.49035
pyrus_GLEAN_10004317	3.1035	4.53667	5.40257	3.72795	3.36429	2.36185	1.12257	1.88936	1.62501	2.10173	1.58888	1.67664	4.14334	1.7145	3.80658	2.90791	3.71357	3.29256	3.95683	3.12097	1.85607
pyrus_GLEAN_10004334	9.53298	12.2738	13.4982	18.1359	37.2688	52.3573	127.545	103.711	96.7052	160.875	196.717	156.601	12.442	24.8255	20.938	39.0802	33.9036	33.8858	21.2888	22.9869	28.293
pyrus_GLEAN_10004338	3.75649	3.00274	3.16503	2.79922	0.580673	3.10284	0.697095	1.12363	0.755286	1.2631	2.276	1.77136	1.46398	1.75286	0.30332	0.417162	1.93644	1.77197	2.93868	0.55764	3.31882
pyrus_GLEAN_10004339	72.6815	58.2246	63.4206	43.3943	61.6975	50.4399	20.0794	22.1469	31.0814	21.9156	23.7247	25.8199	57.4061	41.7315	55.5621	32.6801	60.6448	45.4759	27.4041	63.3825	36.0954
pyrus_GLEAN_10004344	2.30333	2.89298	1.78368	1.8279	2.0087	2.56877	15.3478	20.6506	20.2526	16.0653	18.1709	17.2142	1.75529	5.17978	3.05495	4.77894	5.48696	5.61448	3.33643	1.29036	4.40695
pyrus_GLEAN_10004351	4.36276	3.64997	3.9283	6.22296	6.05025	2.66723	2.42594	5.64058	4.86673	2.04556	0.99794	2.07188	3.42384	2.39996	3.42681	3.02577	3.02869	3.20388	1.85874	3.75793	2.31238
pyrus_GLEAN_10004352	1.94272	2.17528	1.29157	0.937707	0.868344	1.70189	0.489916	0.169252	0.430985	0.80771	0.632797	0.717664	0.754468	0.920669	0.919156	0.677258	0.935226	1.10935	1.27462	0.376217	1.07825
pyrus_GLEAN_10004354	3.97031	3.87178	5.14875	3.12591	4.44569	3.31909	2.59961	2.35311	2.33695	3.12355	3.11603	2.16142	4.71697	3.01612	3.20878	3.31665	3.26518	3.23008	3.56902	5.52562	3.73483
pyrus_GLEAN_10004360	7.98604	8.20408	3.62142	2.4706	6.11201	4.27587	1.94381	1.06179	0.463302	1.63978	1.98668	1.05603	3.59653	3.78005	3.95957	10.523	4.0149	6.98368	7.85853	4.08172	6.24549
pyrus_GLEAN_10004363	14.2286	12.4078	11.7642	25.3362	29.4953	32.3161	18.2029	29.4435	31.5206	13.6908	14.0509	10.7921	19.5106	15.711	20.0146	17.6944	17.0211	18.0694	12.6644	17.8181	7.7029
pyrus_GLEAN_10004369	0.8164	1.71805	1.08963	1.1045	1.54148	0.739879	18.9908	18.5851	18.4715	18.5364	20.1549	17.1897	1.05398	3.88708	1.4764	4.76854	4.33948	3.08647	5.276	2.17383	4.70407
pyrus_GLEAN_10004379	27.7076	27.4019	27.4597	18.3798	14.0656	15.0663	40.9611	28.3017	26.1953	59.965	60.342	65.9569	28.0512	33.3742	25.2674	32.3563	28.7809	33.963	38.3023	28.5951	36.4889
pyrus_GLEAN_10004386	3.62969	3.27334	3.0198	4.48449	4.35701	4.37627	11.8407	9.44132	7.88852	20.0529	21.7338	20.781	4.83835	2.85149	4.88697	6.40237	5.5582	7.18295	3.35594	4.63491	3.11096
pyrus_GLEAN_10004390	2.56482	2.3136	1.92336	1.74943	1.34142	1.79436	1.73655	1.26648	1.20579	3.56217	4.14856	4.34201	2.23948	1.9778	1.93107	2.68511	2.38672	3.28519	3.13577	2.65252	2.48652
pyrus_GLEAN_10004400	0.595345	0.641076	0.111272	0	0.131079	0	1.65252	2.67267	1.78685	36.8887	32.2194	32.2822	0.878526	3.40648	0.718542	2.34518	2.35468	1.30461	2.73005	0.479924	2.87832
pyrus_GLEAN_10004401	131.439	131.767	127.824	126.178	154.446	175.72	272.714	290.046	301.594	133.663	133.758	136.325	106.067	138.101	120.576	137.648	147.077	126.933	123.034	113.469	134.611
pyrus_GLEAN_10004406	4.19833	3.45091	5.46475	5.6657	4.58651	4.2471	2.85251	4.40421	1.45041	7.00491	5.0829	4.69995	3.56798	4.52245	3.82728	3.41345	2.23334	4.44542	2.69629	3.32093	4.83298
pyrus_GLEAN_10004429	26.3432	25.7717	25.5686	24.9959	28.4578	38.2714	52.2319	56.26	53.225	31.9302	31.0714	32.2421	19.1108	32.7299	19.3818	24.8993	24.8137	24.5284	24.7834	18.576	30.5511
pyrus_GLEAN_10004430	1.52893	1.49157	1.50897	4.52065	6.67179	5.40975	1.2697	1.05848	0.669993	2.11972	1.78322	1.14591	2.45768	2.42264	1.8226	1.58106	0.890493	1.01111	0.75598	1.60792	1.36945
pyrus_GLEAN_10004445	19.0647	20.3986	16.455	13.7086	10.5815	21.1693	5.05881	5.22237	3.81352	17.3546	20.8795	16.9162	19.0485	12.3247	18.1806	17.017	19.1328	17.2314	14.217	13.69	15.8503
pyrus_GLEAN_10004471	3.4593	2.21555	4.16292	0.971969	0.280265	1.16625	0.65591	0.688947	1.04441	0.145699	0	0	8.88184	5.51108	10.6339	2.66461	2.29071	3.03362	7.0313	8.33217	4.54087
pyrus_GLEAN_10004479	2.40213	2.38019	1.81881	2.13458	2.28598	3.30594	1.10268	0.58045	0.969965	1.54553	1.32375	1.44047	3.26342	0.956222	2.59844	2.14394	2.4142	1.83699	1.21267	2.40988	1.20988
pyrus_GLEAN_10004510	1.0142	1.00915	1.09299	0.598837	0.343413	1.10799	0.24879	0.349111	0.089756	0.620333	0.876025	0.74297	1.39106	0.613527	0.78159	0.322389	0.854185	0.425205	0.56729	0.235051	0.770138
pyrus_GLEAN_10004512	10.8095	10.4456	10.7077	15.7953	17.7697	20.2555	26.8409	31.4801	31.7286	11.4703	10.0356	11.5382	10.3758	12.1296	10.1715	10.1586	9.7107	9.59227	9.23162	10.8438	8.67538
pyrus_GLEAN_10004516	12.5849	11.2081	12.9687	13.5494	12.9379	10.2591	7.18519	4.34612	8.4916	12.9775	8.74193	9.14731	18.277	8.21493	15.1062	13.046	12.2783	16.6549	16.0188	18.912	14.871
pyrus_GLEAN_10004520	17.1972	14.7386	15.7145	18.7434	14.9999	22.0352	51.2957	45.1462	42.3964	35.1797	36.6599	38.2894	17.0858	19.8806	20.041	22.2285	19.9543	19.7707	20.8493	17.9463	21.4336
pyrus_GLEAN_10004521	1.58725	1.65689	2.05562	1.90683	0.95765	2.73022	0.759844	0.685931	0.117556	2.6643	2.60642	2.4305	0.910034	1.9082	0.767477	1.31946	1.9018	1.72441	1.48608	1.18012	1.34629
pyrus_GLEAN_10004526	8.2762	6.87363	8.10895	12.3824	13.0875	7.97233	10.6921	13.929	16.5703	7.14944	6.39142	7.30897	9.45071	8.34834	9.25159	8.7765	7.95651	9.02926	6.69087	8.01008	7.1804
pyrus_GLEAN_10004535	8.34623	7.07832	6.97228	7.028	8.43515	5.39919	13.2332	14.9967	14.9205	10.3975	9.71282	8.95912	7.83203	8.74783	7.65696	7.68752	8.63102	8.67583	8.58371	7.27241	9.48285
pyrus_GLEAN_10004536	1.44924	1.56101	1.06625	4.40436	5.54422	2.7911	2.76043	3.7169	3.13209	4.15565	3.72671	3.35521	4.66111	1.93746	3.77888	0.784883	0.912261	1.17902	1.76183	4.6552	1.63146
pyrus_GLEAN_10004549	1.16644	1.17353	1.37996	0.34108	0.855747	1.38051	0.743931	0.956923	0.357852	2.56152	2.61949	1.72793	0.897153	1.07017	1.01275	2.24936	1.19196	2.28859	0.969325	0.937137	1.02351
pyrus_GLEAN_10004552	7.36086	8.43493	11.972	10.1325	9.2873	5.16552	17.5404	16.4613	18.8054	9.86351	9.29124	11.1179	8.28312	7.45903	7.24237	9.8723	10.1614	9.06655	14.6535	7.77779	8.18654
pyrus_GLEAN_10004553	8.08598	10.3747	10.7689	5.51064	5.84863	5.45439	2.95404	3.78442	3.44263	4.36585	4.71627	5.80897	8.41675	4.18613	8.26647	6.19888	8.35279	6.61988	4.47039	7.87334	4.3361
pyrus_GLEAN_10004556	0.339162	0.364747	0.158583	4.10653	2.80153	3.59772	5.27834	4.77699	3.34179	0.781639	1.04817	0.181372	0.899194	0.840166	0.514169	0	0.374203	0.186991	0.354906	0.514762	0.186744
pyrus_GLEAN_10004572	8.62825	9.01299	8.30678	9.11056	8.80244	11.1416	16.7313	16.1795	14.8329	5.11702	5.67487	5.71428	8.74691	7.83223	8.78168	9.36544	8.71999	9.26513	8.00814	11.1284	6.91313
pyrus_GLEAN_10004575	10.1606	10.5964	11.4828	10.5295	7.5974	10.9622	22.3675	20.1356	21.3988	12.0798	10.4988	11.2673	10.25	12.0138	9.35311	11.2094	9.37097	12.4846	13.4365	8.77138	10.5544
pyrus_GLEAN_10004577	451.827	446.756	541.306	685.416	1023.17	1114.7	9655.22	12022.8	10885.8	4641.72	4683.59	4279.68	666.439	1517.55	870.039	1509.54	1674.82	1405.62	1324.98	725.051	1408.37
pyrus_GLEAN_10004583	54.7725	46.2303	51.7269	45.7734	47.359	62.6387	122.107	165.773	162.466	153.786	146.8	140.013	48.2985	73.5984	51.6138	60.2194	62.4458	53.9638	66.1363	50.7635	81.1725
pyrus_GLEAN_10004587	243.219	238.143	265.444	189.799	208.52	191.089	5598.98	8560.39	7744.59	3068.33	3022.15	2698.43	162.742	1001.02	187.587	1024.36	946.867	815.534	925.87	165.631	912.322
pyrus_GLEAN_10004588	2.01251	0	0.808008	7.3135	4.12041	3.36986	125.95	179.519	171.265	38.1364	32.6699	30.5517	0.30936	12.3749	0.29416	12.3912	9.28937	8.04388	10.6276	0.881233	11.4549
pyrus_GLEAN_10004594	8.6214	12.0677	11.1407	11.1704	13.5607	14.6324	10.1142	9.57047	10.3548	7.61733	9.7173	10.5919	9.58119	9.60594	11.8877	8.61371	11.332	7.35635	8.09938	8.68824	8.23331
pyrus_GLEAN_10004595	5.68126	3.4459	4.07892	0.626939	4.59163	0.446763	9.88914	13.3568	10.8567	17.1673	12.2502	16.0246	4.49135	6.06954	3.67821	4.77671	6.12666	3.39002	5.59447	4.26203	6.07318
pyrus_GLEAN_10004613	0.613111	0.936909	0.667844	0.671564	0.618335	1.21085	2.43712	2.68082	2.698	1.2137	1.40446	1.88633	1.12175	2.10456	0.919001	0.789984	1.0605	0.999125	1.74771	0.511998	2.12707
pyrus_GLEAN_10004617	17.4688	21.5473	16.3391	13.3665	20.052	9.74649	52.5777	51.8568	57.4061	17.8389	19.9184	18.9118	15.8228	26.0877	16.9351	28.9397	34.1249	22.3441	22.9241	19.1864	28.9745
pyrus_GLEAN_10004623	33.606	36.7345	36.5543	25.4839	29.0334	31.7802	48.6911	62.3401	65.9125	39.4465	34.5297	38.5616	15.9606	36.769	18.5124	35.6301	34.3148	33.6765	28.3432	15.6447	30.3626
pyrus_GLEAN_10004628	0.150788	0.20928	0.140729	0.0706983	0	0.0255595	0.227633	0.143957	0.0740062	0.363841	0.328004	0.407615	0.426394	0.189652	0.128791	0.19935	0.117374	0.116582	0.200488	0.258416	0.235697
pyrus_GLEAN_10004635	1.14719	0.970123	1.19554	0.64837	0.210299	0.226891	1.39377	0.894264	0.525399	3.22825	2.58079	3.23518	1.81214	0.972399	1.00955	1.15973	0.812446	1.30344	1.68034	1.37595	1.73622
pyrus_GLEAN_10004649	23.2897	23.532	20.3821	21.434	21.8032	37.173	17.2379	14.241	14.5162	35.4733	38.3886	42.5532	19.2037	26.8592	18.6232	15.6748	16.0677	19.7624	21.6291	16.7761	21.0415
pyrus_GLEAN_10004652	2.96822	4.22158	4.51704	4.77992	9.62579	6.01964	4.82487	6.27978	8.36368	2.77472	2.48038	2.73127	3.18297	3.58529	4.11263	2.64641	3.98384	3.97801	2.33778	4.26635	3.14295
pyrus_GLEAN_10004672	9.75437	8.07768	9.71968	8.57947	8.27219	11.2404	22.983	18.9416	18.0555	9.8441	8.82609	9.56811	9.30947	9.82704	8.99523	10.2452	9.12836	10.1039	9.85471	8.25792	9.12151
pyrus_GLEAN_10004677	2.14607	0.64643	3.06358	1.48966	4.87429	8.46464	8.57316	5.81853	3.13483	15.7289	17.3733	10.6918	2.84386	17.9038	2.52767	6.07229	0	3.96822	21.7692	5.40909	19.6172
pyrus_GLEAN_10004679	34.9299	32.7111	33.0382	106.765	105.567	100.58	119.639	108.362	99.7788	99.774	103.329	102.812	32.9432	45.2261	28.9494	60.5718	57.6262	62.2033	45.4184	29.266	50.189
pyrus_GLEAN_10004681	17.4848	18.135	15.0905	9.17028	11.2911	11.5093	12.6105	13.9092	17.0963	23.6172	27.6901	24.5898	11.4578	23.043	10.2685	18.3256	16.506	18.6413	17.1068	11.0955	19.3202
pyrus_GLEAN_10004685	8.74686	7.50492	7.77369	4.56421	5.70096	10.3488	5.14916	5.03788	3.22595	9.65668	11.0169	11.3314	9.44925	5.17881	10.8971	5.88137	7.16354	5.83684	6.88455	8.53335	8.01289
pyrus_GLEAN_10004688	3.43618	4.04066	3.06916	2.47692	3.26446	2.51878	9.16733	12.889	12.8868	13.948	13.3131	11.5711	3.05775	5.65948	2.77336	5.88372	6.26726	4.74184	5.02052	2.13083	5.63777
pyrus_GLEAN_10004689	24.6824	26.1779	26.0001	25.0167	26.3065	25.8676	155.969	180.858	183.28	154.669	157.808	155.528	18.2652	50.3795	18.6245	58.7943	59.602	58.2043	52.0748	17.8731	51.2512
pyrus_GLEAN_10004690	86.0361	80.7558	77.7227	71.1948	80.0964	69.2269	204.474	211.197	224.948	233.464	222.758	222.283	79.7806	103.212	86.4907	118.433	113.666	113.18	105.871	89.3132	101.468
pyrus_GLEAN_10004701	59.192	61.2237	56.4521	73.4411	69.2627	99.1756	125.269	139.104	126.083	145.011	141.638	126.348	78.103	156.5	86.727	84.3862	85.1908	86.9028	154.347	78.6494	154.011
pyrus_GLEAN_10004712	0.0775656	0.29293	0.217224	0.509505	0.554637	0.597761	0.369514	0.129765	0.222382	0.0875743	0.157746	0.245112	0.16195	0.0379954	0.193547	0.19968	0.126974	0.294484	0.120485	0.194127	0.1274
pyrus_GLEAN_10004717	151.168	153.842	151.557	135.795	153.262	186.826	334.947	376.417	390.448	205.061	195.265	188.834	115.845	198.508	123.704	188.506	179.76	167.85	169.157	113.388	182.34
pyrus_GLEAN_10004720	2.76163	2.1355	2.71238	2.05329	1.97593	1.59999	7.50458	3.66465	4.57705	14.0645	12.6718	13.6621	3.15148	3.40046	2.97996	3.25987	3.46649	5.89896	2.88917	3.70943	2.91198
pyrus_GLEAN_10004751	0.110928	0.0598212	0.103575	0	0.0610243	0	0.176457	0.18582	0.127387	2.82522	2.25968	2.75121	0	0.870662	0	0.400347	0.36368	0.482312	1.15024	0.222401	0.790093
pyrus_GLEAN_10004763	0.73122	1.21169	0.983925	1.06021	0.766844	1.06962	0.718459	0.416546	0.350405	0.459241	0.396856	0.393083	0.93845	0.548746	0.846896	0.594295	0.722459	0.93821	0.650434	1.25754	0.558087
pyrus_GLEAN_10004764	5.93632	4.83249	6.41431	4.13236	3.01234	4.72922	9.17203	6.82668	6.73289	13.6644	15.1115	14.3399	8.39975	4.81204	5.98217	7.86252	5.85143	9.70056	5.57943	8.62363	6.07613
pyrus_GLEAN_10004780	17.2691	18.7534	17.7801	19.6634	22.8485	32.0328	13.0821	15.4815	16.9393	9.65895	11.3812	9.12903	14.9718	13.9391	20.615	16.6173	17.6056	16.0255	11.1439	17.661	13.8795
pyrus_GLEAN_10004786	10.8849	9.95662	12.752	11.0289	10.0115	13.0336	28.6229	22.2918	23.4278	46.409	49.8927	50.0367	12.5591	19.1649	12.1483	15.9328	14.0113	16.0499	16.1112	12.4618	19.6674
pyrus_GLEAN_10004787	4.14665	5.63809	5.66485	3.43801	2.60151	4.31393	2.8562	2.96453	3.01132	6.27528	6.05967	5.47444	3.58467	4.39166	2.99906	3.34878	2.31008	3.77383	4.73654	3.81108	4.81979
pyrus_GLEAN_10004790	2.95272	2.90424	2.71534	1.79777	2.13195	1.62817	1.90875	2.2141	2.03521	4.85499	4.42905	4.41676	3.47866	2.83233	3.54391	2.87894	2.35124	2.6828	2.76135	3.59798	3.31499
pyrus_GLEAN_10004791	0.717261	1.0976	0.760392	0.40096	0.559257	0.602293	0.268781	0.302818	0.260567	1.28674	1.11738	1.02891	0.803233	1.25333	0.615797	0.880058	0.542624	0.93763	0.837154	0.488902	1.45517
pyrus_GLEAN_10004813	4.13578	3.55735	3.1801	3.30818	3.102	7.24772	1.6174	1.86206	1.83699	2.31545	2.76977	2.58161	3.16968	3.48273	3.29416	2.98136	3.83304	4.2863	3.48352	3.63219	4.12403
pyrus_GLEAN_10004814	2.62453	2.11639	4.07174	2.38635	4.8405	0.920531	15.0444	11.9698	12.1777	5.45132	1.5197	5.15998	0.788242	10.6355	1.78375	9.2361	4.46966	4.50166	8.71914	4.4108	9.55729
pyrus_GLEAN_10004816	10.5284	13.2999	9.98417	5.66373	9.91777	9.5671	31.0495	8.64616	25.9605	27.3998	28.0849	6.94784	12.0712	29.151	12.1353	19.9059	22.814	16.7612	6.12024	10.502	34.35
pyrus_GLEAN_10004821	10.361	4.43737	5.17992	5.74467	3.80994	4.03826	2.64407	2.76253	1.2187	5.72999	6.88119	6.78912	5.61235	24.6755	3.55068	8.02772	9.66914	8.56838	12.4618	2.83653	15.3316
pyrus_GLEAN_10004831	4.16543	4.40991	4.01481	6.98042	4.68732	1.9201	12.5192	16.7485	10.5163	5.85394	7.65791	5.56843	3.46192	5.92789	3.99145	8.11476	7.20086	8.0849	5.1438	3.79455	5.78651
pyrus_GLEAN_10004837	0.227942	0.196728	0.192431	1.02102	0.656357	1.56701	1.47201	1.50042	1.625	2.50675	2.22153	2.54085	2.46263	0.223445	1.72874	0.256282	0.134999	0.357917	0.309163	2.68817	0.449406
pyrus_GLEAN_10004843	12.9659	9.89168	11.9377	10.3045	10.765	14.8737	4.40483	4.37818	5.36145	8.08382	5.32805	6.69233	10.9073	8.39301	10.7425	8.12474	7.38149	8.06979	10.2163	10.2461	8.63176
pyrus_GLEAN_10004844	108.148	106.301	109.739	62.1619	50.2533	48.0619	79.4686	65.8017	63.667	151.281	146.678	159.165	93.1847	124.936	89.5065	106.223	114.621	113.724	138.593	89.0223	134.465
pyrus_GLEAN_10004883	1.82555	1.55035	1.59223	1.73584	1.18511	1.49085	5.95073	4.26944	3.73824	3.50923	3.89183	3.43258	2.15346	0.732429	2.44732	2.00164	2.12135	2.3672	1.88913	2.39508	1.37581
pyrus_GLEAN_10004896	0.314843	0.212322	0.367389	0.553227	0.503329	1.01779	0.0833261	0	0.0451294	0.422616	0.261352	0.248748	0.688466	0.462701	0.589244	0.830837	0.987889	1.28337	0.395698	0.996246	0.258569
pyrus_GLEAN_10004911	12.5175	14.1917	17.2366	15.1909	17.8884	24.0067	14.9901	18.841	14.1855	8.52348	7.87088	7.58019	13.2948	16.2354	13.682	10.5775	11.4514	11.5361	15.6661	11.9404	17.4873
pyrus_GLEAN_10004912	0.384691	0.237095	0.153938	0.361229	0.423253	0.195327	2.91385	2.57754	1.51457	0.622024	0.503742	0.869946	0.0574822	0.485237	0	0.566659	0.540498	0.418129	0.512845	0.0550885	0.240872
pyrus_GLEAN_10004916	0.414201	0.372154	0.709163	0.454026	0.455778	0.245206	0.733133	0.617403	0.238092	1.33122	1.19692	1.60538	1.08493	0.406853	0.898319	0.498854	0.453167	0.751658	0.573279	1.24703	0.681207
pyrus_GLEAN_10004924	2.5007	1.70636	1.85561	2.07847	0.589494	0.817486	2.83395	1.43317	1.62707	5.40202	5.73943	6.22	1.62092	3.59022	1.72092	2.61761	2.35179	2.66581	4.59876	1.61334	4.18443
pyrus_GLEAN_10004962	1.64741	1.7343	1.48	1.88617	1.44848	1.77571	0.478498	0.533675	0.486174	0.743058	0.488982	0.629827	1.736	0.830546	2.09037	1.17169	0.863469	1.03766	0.994891	1.55981	0.866729
pyrus_GLEAN_10004969	8.55625	7.22201	9.07604	10.1589	12.8556	15.0269	6.91015	8.69213	11.0752	6.209	7.10834	4.85225	9.5022	9.92088	9.53289	8.98694	10.1596	6.71152	8.07154	12.3466	8.76504
pyrus_GLEAN_10004971	1.14921	1.30782	0.656994	1.45547	1.29081	1.57609	0.83188	0.697736	0.49324	0.529754	0.493842	0.509594	0.75808	0.49798	0.8586	1.3038	0.989926	1.01795	0.28343	1.918	0.51378
pyrus_GLEAN_10004997	9.80025	10.7685	9.4622	7.91965	7.63651	8.5164	5.13879	4.13605	4.47286	7.27995	7.1118	7.42825	8.05011	8.38544	6.58228	7.54931	6.23687	7.01878	8.71245	7.10609	6.97388
pyrus_GLEAN_10005005	8.74134	8.03605	7.0865	24.1468	20.4902	23.3529	5.3251	4.47657	4.4162	9.4466	9.52185	7.21914	11.314	7.44551	13.9616	13.2113	11.3053	11.9677	8.04073	12.7823	9.38303
pyrus_GLEAN_10005009	4.20765	4.8869	5.13641	6.51923	5.43521	5.55319	2.81804	3.18467	2.48156	3.68597	3.79324	3.37364	5.73811	3.88572	5.63919	4.45198	3.65435	4.38962	3.38085	6.21167	3.08881
pyrus_GLEAN_10005017	2.56694	2.50455	2.56818	6.36234	5.51431	9.84487	4.21543	5.25784	4.49395	7.9629	11.3358	9.16539	1.66333	3.0596	2.20074	2.83732	2.87339	3.25757	2.78972	1.90017	3.34938
pyrus_GLEAN_10005020	5.00331	5.54779	5.84378	5.70614	5.08989	5.62343	3.04107	3.09898	2.86934	7.1017	6.07999	5.80303	5.77543	5.12333	4.49876	5.00182	4.74292	5.98102	5.89435	5.1284	5.85044
pyrus_GLEAN_10005022	15.4412	13.4146	13.3133	32.6171	31.0324	39.8842	17.6172	17.9844	21.9373	9.68111	10.0582	7.21841	16.8262	10.6301	18.794	11.6065	15.5201	13.485	9.32021	16.5721	8.30882
pyrus_GLEAN_10005023	1.12325	0.975907	0.541968	0.703951	0.235267	0.12633	2.93302	4.04585	3.09989	12.9046	14.239	11.9262	4.25899	0.60702	3.04069	2.17018	2.16358	2.70608	0.448777	3.46219	1.4362
pyrus_GLEAN_10005026	35.1131	38.2583	37.7888	25.6194	31.1031	26.8809	15.2963	15.7015	16.6396	24.2649	21.7719	25.7765	23.8446	30.9111	30.315	31.4277	34.9459	30.4572	29.2566	31.1246	31.3556
pyrus_GLEAN_10005046	3.6453	5.2395	3.95203	4.53026	5.58128	8.72106	1.88085	2.40638	1.76491	5.54619	6.8478	7.93047	2.87519	10.6629	3.91097	8.47751	3.58187	4.03797	10.6776	3.74153	12.234
pyrus_GLEAN_10005056	45.1716	44.6667	50.4045	71.2291	91.5321	75.3897	88.685	105.085	122.552	56.547	52.1073	58.1184	44.553	47.6251	52.3116	48.4286	54.7454	49.1581	42.0882	47.4696	41.8564
pyrus_GLEAN_10005057	8.94705	8.4131	7.21049	6.06212	6.2749	5.81099	11.9471	10.4097	9.4937	14.7687	15.8641	21.1862	6.81606	21.316	7.47652	15.1456	15.9555	16.1786	17.2347	7.40563	23.1966
pyrus_GLEAN_10005095	0.222725	0.240288	0.291104	0.243894	0.24503	0.211199	0.0471857	0.0994077	0	0.704729	0.589181	1.31468	0.418815	0.261975	0.133455	0.183566	0.145909	0.193417	0.13845	0.356919	0.390308
pyrus_GLEAN_10005106	8.9751	9.28166	9.57522	5.08494	4.63537	3.66243	7.81412	6.75377	6.91126	12.4924	12.665	11.9625	4.63362	12.2336	4.16528	7.15569	6.262	8.06619	11.7353	4.8793	11.5284
pyrus_GLEAN_10005109	6.17898	6.87787	6.74901	5.20031	4.19	4.44314	2.50299	2.3873	2.25838	5.1733	4.17855	5.00599	5.86221	4.6974	6.66549	4.49698	4.47314	4.50207	5.54127	7.02877	5.62381
pyrus_GLEAN_10005122	11.1354	9.59472	10.3416	10.7644	11.4306	13.4894	3.69515	4.86689	4.93355	7.46874	6.78146	8.14997	11.5914	11.4768	9.46279	8.3413	8.28893	9.67926	13.0507	9.92296	11.3223
pyrus_GLEAN_10005124	0.722732	0.789155	0.67398	0.645392	0.650936	0.393273	0.813074	0.510991	0.375275	0.670115	0.334263	0.0979877	1.02802	0.642223	1.07291	0.606628	0.999359	0.99241	0.572535	1.01672	0.716619
pyrus_GLEAN_10005135	13.3138	15.2487	14.816	13.6209	19.1307	13.7139	6.48628	6.25049	4.86473	4.21771	5.23593	5.12006	18.9433	7.21622	16.6195	9.85982	9.69064	10.9679	7.09978	19.0767	7.29381
pyrus_GLEAN_10005144	4.81863	4.6301	4.61532	4.1428	2.32705	3.37608	2.83912	1.88248	1.79828	4.7166	4.26395	4.28954	5.0718	3.54865	3.07599	3.20872	3.0732	3.54482	4.62879	3.939	4.0374
pyrus_GLEAN_10005146	9.37697	9.61404	9.8234	8.43428	8.38936	5.70151	25.2911	23.2166	22.489	23.8979	23.6524	20.4501	9.42369	9.94907	9.437	13.8228	15.4987	15.5741	10.6372	8.21882	11.5032
pyrus_GLEAN_10005155	1.06036	0.74769	0.77119	1.95938	2.07576	1.99718	11.0518	9.07147	7.15098	12.0168	10.9844	10.1021	1.35336	2.88305	0.941625	1.70001	2.01604	1.93584	3.24791	1.10426	3.74551
pyrus_GLEAN_10005157	0.403192	0.95609	0.451912	0.353736	0.532451	0.19085	1.80058	1.35346	1.57749	0.824722	0.988051	0.512122	0.16921	0.396437	0.727263	0.916576	1.05972	0.79136	0.0837836	0.243005	0.353831
pyrus_GLEAN_10005161	47.054	38.6666	42.0321	58.7593	71.5842	83.0286	52.4645	51.3141	63.4176	25.6541	31.9653	28.4303	50.8191	46.3033	57.1194	43.9484	50.1996	43.9019	43.2621	63.1337	46.8491
pyrus_GLEAN_10005168	0.41265	0.411489	0.559084	0.423017	0.756644	0	0.340028	0.307065	0.263055	0.82918	0.700586	1.05078	0.444952	1.07984	0.932875	0.897594	0.450607	0.647137	0.963383	0.593794	0.75332
pyrus_GLEAN_10005175	1.01034	1.08659	0.944804	0.556022	0.927278	1.19088	0	0.569161	0.195176	3.49203	2.25482	3.96161	1.60695	0.500509	0.850834	2.45391	2.78654	3.15606	1.23333	0.85183	1.29796
pyrus_GLEAN_10005192	1.37886	1.32921	0.975202	12.6333	13.6143	14.8023	4.42302	5.96108	6.11324	4.32333	4.23605	3.66967	2.98848	1.16429	2.97586	0.889583	1.33601	1.70277	0.95993	2.41126	1.18258
pyrus_GLEAN_10005194	0.290924	0.430432	0.466173	0.308472	0.169051	0.445456	0.471223	0.406496	0.16113	0.800142	0.86989	0.846973	0.360205	0.505043	0.497637	0.44248	0.376796	0.508169	0.27687	0.304948	0.551345
pyrus_GLEAN_10005197	0	0	0	0	0.0498365	0	0.540414	0.695481	0.849182	2.3721	2.65517	2.34485	0.0946577	0.153839	0	0.280919	0.25709	0.245902	0.282506	0.0453733	0.248095
pyrus_GLEAN_10005199	15.5263	16.9805	17.7225	22.3702	20.512	20.6593	9.95279	9.82437	10.1989	10.1588	11.4832	10.1776	23.6826	12.1792	19.4526	14.3895	14.4589	14.1868	9.17638	21.3816	10.8813
pyrus_GLEAN_10005202	11.5534	10.2045	13.041	7.75969	12.2267	6.56172	4.47954	4.41234	4.62532	8.03286	10.8024	8.79252	8.83268	8.71177	10.4776	10.0869	12.36	9.09689	7.99886	9.4314	6.77669
pyrus_GLEAN_10005209	36.6427	41.0256	48.11	43.9061	50.2353	74.6093	79.0396	103.593	123.229	37.4292	37.72	35.1068	35.9592	61.7638	44.4138	46.3585	43.6209	33.6812	39.6043	42.8721	47.6286
pyrus_GLEAN_10005212	624.313	624.819	593.423	493.362	592.844	624.98	168.076	209.806	249.71	215.464	226.311	223.455	497.978	444.736	538.071	396.517	422.285	373.403	386.296	506.25	422.542
pyrus_GLEAN_10005215	738.749	733.783	718.847	686.015	739.933	703.316	506.216	605.846	610.539	241.146	245.353	236.803	813.907	572.386	781.202	677.152	635.232	690.903	563.792	806.88	558.936
pyrus_GLEAN_10005218	4.42111	3.36073	4.01038	9.09353	9.01151	6.89181	51.2439	58.917	45.5728	142.303	133.106	119.216	27.0189	44.3979	29.9841	15.3712	14.3239	14.4294	21.9273	27.9924	41.0713
pyrus_GLEAN_10005219	0.135942	0.302867	0.000518757	0	0	0	1.16313	3.71965	1.65031	0	0	0	1.01471	1.58703	1.72923	2.07703	1.59055	1.06763	1.04877	1.51553	1.54949
pyrus_GLEAN_10005229	0.0940039	0.135268	0.17549	0.274353	0.172365	0.371636	0.928108	0.558842	0.466868	0.600734	0.636805	0.692539	0.196116	0.0613575	0.0625128	0.483698	0.273408	0.475418	0.162147	0.282167	0.13721
pyrus_GLEAN_10005249	13.5512	14.4391	14.1686	23.4368	27.1448	38.7621	10.7998	13.4077	14.4177	11.0443	11.18	10.9763	18.4293	13.2619	22.3292	16.0187	15.138	14.1413	12.2484	16.6724	14.4524
pyrus_GLEAN_10005250	0.969845	0.822314	1.22864	0.530784	0.34291	0.410731	0.219898	0.347557	0.198527	0.742548	0.598505	0.911696	0.397548	0.746279	0.483803	0.748752	0.529013	0.60084	0.824705	0.589275	0.662526
pyrus_GLEAN_10005256	71.0276	69.2994	65.8781	83.7279	97.5215	109.077	142.965	132.005	134.965	86.8157	81.419	80.694	56.4284	63.7263	65.221	78.7489	67.2201	67.9417	66.0345	55.9176	69.3252
pyrus_GLEAN_10005257	22.9091	28.2222	22.0843	14.3047	14.4741	11.7282	39.2822	30.3405	33.5366	23.5634	27.0071	22.7602	15.2115	21.6412	14.6306	20.418	21.591	22.7045	26.5898	16.2623	26.2839
pyrus_GLEAN_10005258	5.81729	4.30574	5.0784	5.82915	6.37851	6.90372	1.69639	2.36805	1.89162	2.93553	2.68038	2.47131	5.48055	3.25899	5.53172	3.7897	3.67247	3.32182	3.64658	5.75942	3.63986
pyrus_GLEAN_10005260	1.01111	0.698547	0.756199	1.1282	0.911918	0.961769	0.683936	0.231386	0.180809	0.523624	0.389975	0.371257	0.800782	0.467414	1.4305	1.10195	0.884143	1.05045	0.886455	1.04685	0.840731
pyrus_GLEAN_10005261	151.037	148.874	143.288	305.115	293.415	447.945	65.8264	46.6757	48.7959	57.391	70.0575	65.1086	211.925	105.665	229.156	189.899	167.928	149.763	81.8088	203.499	112.434
pyrus_GLEAN_10005262	79.1481	77.9611	74.2124	42.108	43.404	45.2061	75.4548	70.8672	69.0978	128.221	134.863	126.641	40.9154	85.151	43.5984	69.2356	64.3078	64.74	70.6862	43.0524	84.3956
pyrus_GLEAN_10005264	51.8235	56.453	55.4428	57.6603	64.3996	57.0262	24.5074	28.7523	27.6045	30.0966	31.0739	29.8449	67.0941	47.8556	65.4818	42.8526	46.2795	43.2437	43.3084	65.4875	46.1862
pyrus_GLEAN_10005268	1.99592	2.42336	2.44505	2.04538	1.82952	1.50662	0.906322	0.447176	1.11467	1.66698	1.26012	1.04032	2.249	1.40414	2.3634	1.52938	0.956211	0.786003	2.22566	1.85338	1.27746
pyrus_GLEAN_10005269	6.56723	5.83417	5.81292	3.79357	3.49788	3.38361	2.55403	2.98182	2.03863	4.6122	4.28335	3.80685	5.14141	4.04223	5.33078	4.78914	4.23542	4.68368	3.7944	5.56175	4.28449
pyrus_GLEAN_10005270	45.3007	41.3236	42.6795	38.0825	39.3439	75.8371	23.3791	20.0354	18.6924	43.7344	43.0867	47.5851	43.0635	32.9953	43.5052	32.8061	33.2729	36.9559	33.1848	45.7525	37.8104
pyrus_GLEAN_10005271	138.785	151.359	151.926	146.862	140.88	115.158	34.8984	53.2042	47.9028	75.5157	69.8157	70.268	183.062	88.8588	179.996	128.922	129.004	123.882	77.4633	187.777	93.3684
pyrus_GLEAN_10005273	133.777	130.863	135.711	255.773	308.003	362.662	139.811	187.787	199.701	206.882	202.418	190.61	90.4227	194.717	96.4331	114.924	113.157	108.216	147.299	87.9571	177.978
pyrus_GLEAN_10005276	780	820.743	806.558	673.016	849.97	790.212	1398.79	1785.26	1926.1	1183.76	1251.08	1242.11	713.688	1235.32	777.499	1009.23	1096.64	951.941	972.907	686.872	1103.95
pyrus_GLEAN_10005288	0.559371	0.460004	0.522113	1.04929	0.966885	1.07435	0.985705	0.712327	0.762948	2.10126	1.83962	2.32556	1.2773	1.09489	1.16846	1.42487	1.07449	1.06746	1.18497	1.19879	1.34097
pyrus_GLEAN_10005292	14.8959	14.5615	8.04329	8.0247	10.318	39.9912	28.239	19.0948	23.395	8.52829	6.2263	11.1653	10.4466	8.02814	7.06873	9.27487	8.37315	15.9869	8.56914	13.0167	12.4486
pyrus_GLEAN_10005293	9.07507	9.07715	8.2971	8.37492	8.39138	9.74436	4.30651	4.92145	4.13293	6.03098	5.97479	6.54578	9.67862	7.93299	9.67947	6.69891	6.82348	7.3164	6.60061	8.58657	6.79861
pyrus_GLEAN_10005295	1.29e-06	0	0.136358	0	0	0	23.2937	20.8267	17.78	8.5837	5.83644	6.33228	0.462723	0.895077	0.14708	1.45405	2.1716	0.950905	1.04143	0	1.32764
pyrus_GLEAN_10005310	1.01312	1.11955	0.96123	1.54433	1.31725	1.01941	1.31814	1.27119	1.21871	0.477753	0.664849	0.392619	1.20425	0.876716	1.40511	1.12964	0.866475	0.481528	0.469724	1.51099	0.825518
pyrus_GLEAN_10005327	90.0774	91.4569	91.1596	125.409	164.497	101.851	46.0674	70.2634	73.8341	44.8149	41.6222	39.9477	97.4913	83.3892	110.76	112.218	123.804	104.22	71.3957	96.4221	80.3025
pyrus_GLEAN_10005331	3.70276	5.31282	6.7542	4.48792	4.47098	3.3156	2.12051	3.10351	2.30117	3.31744	1.53049	3.16408	4.94751	4.829	5.64014	5.36926	2.46763	4.38919	4.72792	5.34287	7.88816
pyrus_GLEAN_10005354	6.49753	8.33813	7.33885	8.6845	3.65032	3.9047	11.8466	5.27499	3.28488	9.99784	12.2045	15.7834	10.6836	6.9598	9.16141	12.0537	7.82535	9.76426	13.8449	11.5593	10.4528
pyrus_GLEAN_10005356	1.11722	1.36248	0.640894	1.75561	1.60323	2.47103	2.72823	2.6309	2.06278	2.41991	2.91703	2.95405	2.85594	0.529613	2.0867	1.30156	1.37977	0.747948	1.17048	2.39942	0.375199
pyrus_GLEAN_10005363	1.35334	1.2387	1.88907	1.91913	3.07326	2.38606	2.16884	2.30302	2.29216	1.86327	2.90887	1.91683	0.976497	1.48827	1.12587	1.28225	0.739453	0.827116	1.28201	0.760809	1.19359
pyrus_GLEAN_10005380	1.27943	0.996223	1.65954	1.09088	1.17323	0.336599	0.830524	0.715276	0.326919	0.72588	0.580067	0.676371	2.53267	1.32678	1.70792	1.83473	1.16669	1.54826	1.03314	2.14033	2.80583
pyrus_GLEAN_10005391	13.7534	13.2865	14.3735	12.6298	14.3282	12.6572	18.9748	24.2059	25.4218	12.0568	8.56343	10.1996	12.001	16.8145	12.069	12.5497	13.0935	13.7611	12.9767	10.1517	13.1899
pyrus_GLEAN_10005393	24.0089	20.5068	20.1998	19.6843	22.3273	25.9944	26.1883	34.7832	31.8075	17.0209	15.4604	14.4294	18.8149	24.0149	22.3992	21.88	25.8182	21.9391	21.4836	19.8268	20.9901
pyrus_GLEAN_10005394	186.954	209.658	207.11	204.183	253.569	189.809	404.936	509.957	525.296	218.053	235.93	244.476	193.657	298.355	223.279	259.907	269.522	220.217	202.799	184.003	234.705
pyrus_GLEAN_10005433	33.5123	35.0924	33.0258	26.8482	21.6081	28.8393	65.6656	48.3173	49.3856	51.6136	50.0226	52.4987	25.0386	36.1531	22.6526	31.1802	28.0111	33.2104	39.3512	22.9066	35.4002
pyrus_GLEAN_10005437	11.91	15.093	14.9927	10.1869	7.18346	6.1777	16.6698	9.7956	9.21112	13.7758	17.0516	17.0712	14.2903	17.7689	13.9127	13.7774	9.97711	16.0419	15.756	11.862	16.264
pyrus_GLEAN_10005441	2.86377	1.92631	2.01671	2.15898	1.34905	2.25123	1.52639	0.544108	0.693632	2.31061	1.80298	1.76613	2.26018	2.35015	1.67286	3.3302	3.34539	3.78019	1.97276	2.39758	1.56804
pyrus_GLEAN_10005442	3.32812	3.6158	3.72198	3.08073	3.46317	3.85985	1.43012	1.70735	1.22815	1.71329	1.93119	2.25675	6.57345	3.9199	4.03135	1.48327	5.82547	3.75596	6.11691	3.44005	4.07125
pyrus_GLEAN_10005451	26.432	24.5647	24.1872	20.3227	16.4368	19.3116	12.9932	10.1356	10.2668	18.5511	19.8581	20.0008	26.0164	20.9908	23.7571	20.7214	17.689	20.537	24.1784	23.4387	22.5899
pyrus_GLEAN_10005482	3.59559	3.8699	2.84392	2.88844	3.6544	4.24386	1.62733	1.24353	0.319786	3.01289	3.40843	2.50522	6.28246	1.36657	8.63955	4.59481	2.2827	4.55668	2.59829	5.02453	3.04163
pyrus_GLEAN_10005494	0.993759	0.714554	1.03098	0.725791	0.242973	0.261632	1.69786	2.03457	1.71177	1.18733	1.12461	1.10704	0.0577485	2.49157	0.165571	1.0247	0.482665	0.720115	2.80507	0.221373	3.02479
pyrus_GLEAN_10005496	16.1171	10.4285	11.7912	48.9835	62.773	61.9284	8.6758	14.5979	17.2768	2.28908	2.69193	0.762139	21.7402	3.85769	30.7048	17.9533	18.6083	16.6251	4.26923	27.4662	3.33634
pyrus_GLEAN_10005500	1.44033	1.64912	1.0932	0.987616	0.594451	1.17131	0.766498	0.403211	0.10367	0.204894	0.184006	0.381555	0.75644	1.06301	1.17377	1.02402	0.394647	0.393099	0.748815	1.17644	0.790321
pyrus_GLEAN_10005502	1.69285	1.82612	1.7202	1.60567	2.49182	0.565885	2.62744	2.54014	3.3637	1.189	0.879466	0.871385	1.33467	1.08276	1.68702	1.79997	1.92877	1.81003	1.36292	1.43057	1.69871
pyrus_GLEAN_10005503	9.5214	8.46215	9.26545	13.5749	17.8454	16.4401	7.785	10.7892	12.2701	5.9602	7.05028	5.68226	10.7208	8.37629	9.74916	8.13914	8.66257	7.51441	6.71373	10.6745	7.0304
pyrus_GLEAN_10005506	0.675761	0.971022	0.35063	1.89312	1.18484	3.42688	3.23544	2.90055	2.61059	3.57972	4.277	3.5593	1.3367	1.21123	1.42772	1.39494	0.657511	1.63526	1.05326	0.903537	1.64692
pyrus_GLEAN_10005509	5.36418	5.85861	5.78424	4.534	3.00064	6.30167	1.07762	1.34457	1.25425	7.90852	7.62869	8.76458	4.1235	5.17206	5.23746	5.33574	5.48327	5.66975	4.17494	4.75332	4.74302
pyrus_GLEAN_10005521	28.8105	30.1456	26.7693	30.1789	28.8371	34.4943	11.8735	15.226	14.9607	19.6413	19.8123	21.709	28.8174	25.2494	24.7414	21.7769	21.8014	23.3439	25.143	25.6172	25.6201
pyrus_GLEAN_10005523	16.8647	16.6989	16.7139	26.7046	30.7524	33.7416	22.4402	29.319	31.5748	25.376	27.8173	27.5798	16.8759	22.4475	18.6244	16.77	20.3336	16.5264	15.0745	18.0297	15.6981
pyrus_GLEAN_10005529	139.238	135.752	135.709	115.51	104.886	102.262	324.951	243.899	220.113	138.056	138.197	145.145	122.96	125.31	121.474	152.833	158.524	144.737	130.436	125.759	130.06
pyrus_GLEAN_10005532	0.172903	0	0.0807546	0	0	0	0.0919789	0.580674	0.0995304	5.89983	7.6842	5.58569	0.272301	1.19064	0.433402	0.625625	0.473609	0.377344	1.16825	0.0868823	0.569151
pyrus_GLEAN_10005534	30.5193	28.8215	19.5077	23.6938	28.9461	30.2605	22.9651	32.2332	34.1192	23.731	20.7647	15.3838	22.3578	34.7194	25.8695	24.8629	18.3007	25.3357	24.3513	18.4999	27.211
pyrus_GLEAN_10005535	8.32182	8.59822	6.03787	6.69886	5.79121	11.2872	4.56954	3.58154	2.64704	2.66488	1.88824	2.74953	3.51119	1.96647	3.45625	4.44368	3.94282	5.55454	2.2343	4.32002	3.13045
pyrus_GLEAN_10005550	3.33239	3.0458	2.93347	1.60659	1.94495	1.39078	0.651479	0.559801	0.842734	1.58491	1.39374	1.22671	2.36294	2.20685	2.87342	3.15267	2.49716	3.13412	2.74682	1.98049	2.07408
pyrus_GLEAN_10005571	0.0605341	0.0374842	0.0324239	0.0380218	0.0682104	0.0823855	2.13151	2.09141	1.31431	1.57365	1.766	1.57261	0.0970176	15.3095	0.0346568	0.373742	0.165039	0.302439	11.8795	0.124087	13.6937
pyrus_GLEAN_10005579	2.01097	1.96602	2.10601	1.79028	2.0574	2.32835	1.18943	1.00879	1.23025	1.02827	1.0904	0.73913	2.05187	1.74159	1.82116	1.54191	1.48134	1.34889	1.35664	2.1345	1.29654
pyrus_GLEAN_10005582	5.25265	4.48864	5.14269	7.22554	5.61606	6.9108	1.849	1.18541	1.18257	4.04594	3.8391	3.58049	5.91697	4.40507	5.58301	5.06072	4.0531	6.07906	5.45573	6.02566	3.96092
pyrus_GLEAN_10005585	15.1662	16.8433	16.7188	42.172	35.1207	42.1794	23.2932	21.207	19.7816	19.079	21.1222	19.0057	12.8102	14.5888	11.593	13.7486	12.382	15.3987	14.2458	11.8632	13.8344
pyrus_GLEAN_10005590	2.9697	2.98241	2.15123	1.96292	1.68997	2.66954	8.41256	8.85994	4.87857	5.61819	7.71501	5.72517	1.76654	7.13066	1.07447	3.58894	3.30018	4.4501	7.48347	2.30893	6.61924
pyrus_GLEAN_10005594	3.35646	2.11204	2.31342	4.47707	4.43136	3.29664	3.40937	3.81031	2.56057	5.33612	6.30145	5.25646	6.40535	3.33295	4.87148	3.52564	3.37225	3.61045	3.22831	4.79116	4.19804
pyrus_GLEAN_10005596	1.91305	1.81476	1.28646	1.84592	1.17892	1.90199	1.38261	1.11276	1.23238	3.6499	2.81169	2.59065	2.96912	1.95555	1.99295	1.73898	1.17282	0.917373	3.17923	2.22839	2.34997
pyrus_GLEAN_10005597	0.303395	0.450138	0.63724	0.664279	0.250318	0.359724	0.240868	0.211474	0.130468	0.813431	0.809763	0.718987	0.554221	0.482977	0.416344	0.351443	0.496617	0.205668	0.549779	0.759266	0.539826
pyrus_GLEAN_10005603	4.78147	5.7524	5.25905	5.11905	3.81355	4.08539	4.37908	4.90404	3.33914	3.33648	2.99391	3.43241	6.34149	5.47879	5.5199	4.62214	3.99022	4.944	6.49037	6.71275	5.27288
pyrus_GLEAN_10005611	9.68978	4.49326	7.01131	7.32522	5.02122	3.68834	3.98453	1.53725	2.34843	5.34135	4.42608	5.26965	7.0381	5.78877	6.48958	7.82962	5.69695	4.3412	7.06658	6.98839	7.5551
pyrus_GLEAN_10005612	0.963659	1.54478	1.74217	1.32753	1.57132	0.621117	0.179187	0.629164	0.142832	0.547996	0.592135	0.492487	1.53493	0.968649	2.21969	1.6949	1.38033	1.2305	1.12984	0.796589	0.276306
pyrus_GLEAN_10005632	2.74412	2.89417	2.31548	2.15985	2.79773	0.653521	7.57062	6.81011	7.28119	9.48004	10.5422	8.54107	2.95624	4.40241	2.70401	4.45624	4.74067	4.61219	4.37889	3.29258	4.61575
pyrus_GLEAN_10005637	0.37958	0.756317	0.490562	0.57516	0.54601	0.3117	0.0308798	0.0325411	0.100376	0.559595	0.593257	0.399389	0.852517	0.571641	0.815268	0.690986	0.668632	0.442895	0.60427	0.905443	0.639174
pyrus_GLEAN_10005649	4.12753	3.34364	4.31269	5.83098	5.64975	10.6096	8.40462	8.30231	9.12555	5.09491	4.99367	5.97924	3.37404	6.03442	5.53466	4.1503	5.5552	5.22719	2.7335	3.7846	2.26972
pyrus_GLEAN_10005656	7.20693	6.16931	12.0372	4.03741	6.61695	2.81959	1.16104	2.88119	2.39737	2.93709	5.27721	8.65186	4.21698	7.28537	8.30789	3.36706	4.47787	3.72225	5.56453	9.32985	5.12637
pyrus_GLEAN_10005657	11.3069	10.0651	10.7414	9.26465	10.8896	14.3815	6.25956	8.43171	6.62812	9.86357	8.83429	8.48083	13.5058	11.1109	14.1293	11.9268	15.1339	12.5672	7.57768	11.7169	11.2606
pyrus_GLEAN_10005660	7.54779	6.4721	7.35384	4.34426	3.99504	8.84278	2.95791	3.0941	3.89219	1.42119	2.52158	0.984015	1.62679	2.42123	2.4726	1.90687	1.34742	4.06282	1.91576	1.85302	1.67208
pyrus_GLEAN_10005661	33.2599	33.8897	36.4168	21.8836	19.6397	30.1588	13.6325	14.9769	17.0392	16.537	19.1093	20.6538	25.5614	32.3617	27.5782	24.878	25.4785	22.9205	33.9053	22.5669	29.0748
pyrus_GLEAN_10005668	1.68874	1.88298	1.61405	1.60698	1.41412	1.29793	0.542861	0.55793	0.833807	1.43547	1.26751	1.32813	1.92138	1.32177	1.94555	2.09011	1.35925	1.59134	2.01473	1.48944	1.47236
pyrus_GLEAN_10005671	13.0685	13.9702	12.7779	12.9359	9.10488	10.8774	10.7972	6.00518	5.85882	17.8629	17.6347	20.6019	15.2557	12.5007	12.3235	11.0623	10.0135	12.42	17.0154	14.4352	13.6733
pyrus_GLEAN_10005673	0.61461	0.626403	0.446216	0.784858	0.41317	1.21474	0.830985	0.380685	0.0391428	0.770466	1.04114	1.07842	0.712522	0.969713	0.783504	0.843524	1.04297	1.18454	0.742263	0.820072	0.598094
pyrus_GLEAN_10005677	15.8361	13.9848	15.4732	38.5164	35.0834	43.5211	20.012	22.2638	16.1736	26.6118	30.2348	25.7202	17.4076	17.3077	20.8989	21.9349	22.5961	21.0183	17.7414	19.3545	18.8229
pyrus_GLEAN_10005685	166.724	167.883	170.629	148.274	180.268	276.631	392.854	502.421	536.607	173.354	184.246	174.122	115.035	239.849	138.232	165.079	199.736	164.786	190.869	130.231	200.118
pyrus_GLEAN_10005686	19.4633	19.857	21.0536	8.80312	11.076	16.4219	42.9325	38.9072	42.3807	43.8775	45.6355	44.0304	8.7002	82.6938	9.8797	22.7286	24.8692	25.2672	73.32	8.57689	77.5371
pyrus_GLEAN_10005691	0.46507	0.374526	0.270473	0.316449	0.355552	0.254812	1.47742	1.35352	1.32605	1.23886	0.646265	0.761251	0.224163	0.339681	0.259517	0.744513	0.664328	0.931	0.628354	0.26038	0.379814
pyrus_GLEAN_10005692	95.8998	96.9952	87.2836	239.127	284.593	256.066	94.802	110.249	107.341	155.093	148.176	154.53	95.866	123.288	108.05	102.061	111.638	89.2776	99.2845	108.229	113.015
pyrus_GLEAN_10005693	37.6672	40.2805	42.4629	58.8012	60.5436	70.2639	76.9561	86.3336	94.3226	38.8119	37.5792	40.6826	42.0891	50.035	47.1829	45.8349	46.9399	43.0488	37.3597	42.8722	46.1624
pyrus_GLEAN_10005694	194.924	214.643	202.89	251.913	267.837	265.722	412.848	499.891	523.064	187.931	177.387	192.171	214.607	268.28	227.131	232.598	235.611	213.202	196.294	207.375	214.51
pyrus_GLEAN_10005696	95.3526	89.7926	94.3629	90.1118	89.3087	114.015	320.7	320.962	271.191	201.229	204.84	214.403	76.1741	134.289	76.2175	129.463	131.331	134.873	128.122	73.0102	136.539
pyrus_GLEAN_10005697	1.1007	1.11707	0.60463	0.780561	0.498707	0.306701	1.71826	1.01303	0.446461	1.54132	1.38616	2.32584	0.406818	1.46223	0.583061	1.40314	0.637317	1.40922	1.20938	0.454686	1.49052
pyrus_GLEAN_10005699	0.795283	0.695039	0.848863	0.650811	0.24964	0.201641	0.399914	0.477496	0.328997	0.593006	0.677664	0.562651	0.558245	0.481106	0.3517	0.342736	0.192181	0.477494	0.992249	0.529456	0.646265
pyrus_GLEAN_10005713	123.359	130.058	116.156	240.992	218.458	370.804	210.963	152.413	170.839	87.4085	96.6421	81.0447	190.398	60.2384	188.776	151.294	149.478	173.038	75.7274	186.27	68.5382
pyrus_GLEAN_10005716	259.983	272.285	247.571	295.124	380.255	399.719	848.86	1006.97	1088.55	380.078	369.338	342.568	204.76	311.856	243.194	352.918	416.437	343.384	262.135	224.4	248.186
pyrus_GLEAN_10005717	181.485	185.972	171.734	116.677	124.901	87.4588	1634.44	1623.39	1513.48	1414.14	1400.12	1348.51	186.537	421.849	217.31	527.28	545.214	493.237	414.005	198.68	458.971
pyrus_GLEAN_10005722	19.5929	19.4078	19.5907	17.0753	17.979	15.2465	45.5129	42.1052	42.2646	25.0528	20.2656	23.1262	16.3213	26.9303	18.4344	25.3725	25.3753	22.9923	30.8313	18.3428	29.7563
pyrus_GLEAN_10005725	11.2285	13.0456	10.8407	9.37371	12.3679	11.3073	8.56321	12.255	15.3398	0.418138	0.373564	0.775839	12.1167	17.0651	13.01	8.49219	8.20041	7.59963	12.7091	12.6561	10.5753
pyrus_GLEAN_10005732	101.933	99.8959	97.9492	87.4627	66.4397	90.5939	32.2914	26.8846	25.8019	58.1825	60.4995	64.4465	96.1764	66.42	89.1917	71.1438	65.1408	74.6575	74.9084	94.4235	72.3253
pyrus_GLEAN_10005735	47.12	53.988	51.5874	51.1613	66.2437	90.7728	124.609	159.867	176.952	79.9636	109.988	92.3845	49.1481	47.795	55.4336	89.227	102.126	78.5264	43.8892	52.3862	51.8497
pyrus_GLEAN_10005738	2.44433	1.66197	1.80359	4.24099	3.25765	3.34201	3.98702	3.17886	2.97252	6.33361	6.07145	7.6684	3.25819	2.03234	3.4968	4.13751	2.97053	4.09268	3.62287	3.76234	2.54552
pyrus_GLEAN_10005745	20.6576	21.8319	20.3147	17.6957	15.3061	23.4359	61.9935	48.4586	44.2316	27.5051	27.1576	25.9707	21.7521	21.5748	21.8115	29.7546	27.552	28.2187	25.133	21.2436	22.6233
pyrus_GLEAN_10005747	0.961596	1.52177	1.32532	0.871155	0.795662	0.662245	0.391776	0.203767	0.408429	0.670489	0.58985	0.479978	1.76685	0.48546	1.34597	0.617254	0.65493	0.805204	0.92384	1.68682	0.806509
pyrus_GLEAN_10005752	9.26882	9.50667	8.26771	13.7155	14.5455	10.5027	7.01061	8.07186	7.13928	4.40349	4.83164	3.50121	9.63675	5.26525	10.1422	8.44725	8.10201	8.51505	5.28452	10.3685	5.61767
pyrus_GLEAN_10005755	1.9552	2.75619	2.86605	2.02985	1.86702	0.97991	1.26813	1.13982	0.889676	2.16779	1.98962	2.08865	2.41917	1.97024	2.24722	1.99089	1.74616	2.42412	1.22754	2.79091	1.82959
pyrus_GLEAN_10005760	7.71943	9.11967	7.18225	4.31042	5.11408	6.60804	3.11433	4.00138	2.96775	8.14416	6.69775	7.50039	5.33173	8.76051	4.5217	6.87996	7.5099	7.72478	8.39627	4.76881	8.90704
pyrus_GLEAN_10005761	16.6271	15.9917	15.5617	2.79072	2.27795	4.66774	3.13405	2.49015	2.13101	9.38746	8.82281	10.4569	5.72296	11.645	6.21378	10.1967	7.92109	10.7488	11.5215	5.77298	13.8966
pyrus_GLEAN_10005768	0.220424	0.15842	0.0686209	0.161108	0.242559	0.086976	0.624528	0.739518	0.591502	1.41784	1.04957	1.32101	0	0.360994	0.147156	0.151755	0.160833	0.480274	0.228891	0.295051	0.402872
pyrus_GLEAN_10005774	6.93834	6.29023	7.43326	4.77503	4.85027	5.11359	50.385	44.3202	42.5177	56.9326	54.4369	57.531	7.47862	14.9456	8.32774	17.1391	17.6696	15.3854	18.4649	8.03019	18.1457
pyrus_GLEAN_10005779	1.73746	2.79941	2.43873	5.03013	3.58948	3.57596	4.45139	4.6671	4.54947	7.06062	9.22893	7.94201	2.54821	2.80929	2.86667	0.681059	2.64642	1.92743	5.01893	0.682298	3.35528
pyrus_GLEAN_10005781	35.6593	34.3115	33.7889	31.5326	26.6995	38.429	100.462	78.3955	71.2034	90.5813	91.2612	91.3886	33.721	49.4884	34.8818	43.2589	42.8862	47.9901	52.7638	33.3948	48.4667
pyrus_GLEAN_10005790	7.99845	8.82831	8.80543	5.41757	5.08645	3.34239	3.91865	3.56004	2.86446	4.65111	4.7518	5.06922	4.58934	6.25475	5.31059	7.3839	5.85653	6.72654	6.28248	5.69645	8.60846
pyrus_GLEAN_10005792	34.876	36.0992	33.9366	22.7976	24.3851	22.1937	42.6131	45.051	45.6038	47.5991	52.2597	46.9857	28.2521	60.2012	25.2063	45.2649	48.4953	49.0936	48.5509	27.4187	55.6798
pyrus_GLEAN_10005794	16.9731	17.1865	16.7874	16.67	15.8582	15.817	5.92447	5.95222	5.843	5.07445	6.1838	6.85578	11.7606	9.75234	14.3089	10.6991	11.7565	10.8541	8.90034	13.3125	8.44608
pyrus_GLEAN_10005795	12.2699	12.0367	11.743	25.2911	23.936	31.2556	7.65229	8.6077	8.50795	5.79858	4.79639	5.07953	22.554	1.4737	28.4416	8.8789	10.0666	9.81312	1.97228	22.5812	1.86183
pyrus_GLEAN_10005796	5.11894	3.66751	4.76806	3.96624	6.01951	5.33716	1.47902	2.06499	2.69916	1.82092	5.88306	2.48495	5.58759	5.12861	2.46914	4.65322	5.29401	4.37365	4.94104	3.3064	3.74452
pyrus_GLEAN_10005798	78.6474	79.7499	78.2936	116.25	108.983	168.601	50.0135	37.6463	36.2499	24.4232	25.584	27.0329	112.691	32.6144	104.998	55.8966	51.0003	62.2931	32.9582	103.199	31.7618
pyrus_GLEAN_10005800	24.5107	24.2086	27.0783	17.9092	16.5983	26.3226	8.13536	9.92457	8.88728	16.9373	16.5274	15.6066	21.5378	19.269	22.6551	19.6783	18.6578	18.2561	20.5456	21.3803	19.1158
pyrus_GLEAN_10005803	2.46279	1.78975	2.23244	3.76406	2.84673	2.98069	1.08393	1.11311	0.810656	1.6765	1.71121	1.95227	3.07768	1.83763	2.28463	2.03186	1.70254	1.74558	1.33844	2.87593	1.19991
pyrus_GLEAN_10005804	3.52169	5.19511	3.74054	2.2025	2.40589	3.55183	7.62013	7.35808	7.14474	9.3683	9.66285	7.6497	3.36758	8.14593	2.6671	2.33402	5.50873	4.79263	8.17061	2.16607	9.72158
pyrus_GLEAN_10005805	2.45287	3.75133	2.29947	7.77306	6.5718	12.2889	3.83449	5.20744	7.00975	2.90919	3.30881	3.44621	3.79853	3.52774	4.6856	2.59268	3.92582	1.97708	1.11607	5.03853	1.16692
pyrus_GLEAN_10005813	205.905	200.644	217.297	161.617	146.301	206.944	73.5385	96.4613	85.7393	141.064	135.255	131.076	205.679	215.718	195.626	125.08	145.229	117.965	189.683	168.727	213.826
pyrus_GLEAN_10005830	0.347616	0.758005	0.36127	0.369212	0.193087	1.14391	1.36836	1.28107	0.313161	0.542337	0.642888	0.463795	0.654868	0.69925	0.615367	0.879405	0.483111	0.425477	0.674099	0.268131	0.48819
pyrus_GLEAN_10005832	1.62511	1.64301	1.15195	1.64931	2.5947	2.0055	3.6839	3.48406	3.21169	3.43802	3.30986	3.11284	1.50117	1.5474	1.32045	1.16212	0.91255	1.39325	1.33082	2.06058	1.06246
pyrus_GLEAN_10005839	0.299401	0.403452	0.279628	0.984801	0.576575	0.797391	1.27263	1.42317	1.80794	0.42491	1.06937	1.26678	0.470866	0.956272	0.524759	0.077307	0.819315	0.407793	0.466404	0.601219	0.574616
pyrus_GLEAN_10005843	7.69396	7.47515	10.8042	5.05867	6.14387	7.20945	158.13	168.546	148.824	257.117	254.341	223.245	5.84995	32.0877	6.86524	45.2483	42.0994	37.3833	27.1714	6.37965	33.5822
pyrus_GLEAN_10005856	4.86823	6.8783	5.92726	7.08049	5.01589	8.96267	26.5659	23.4374	19.5671	18.432	19.7119	18.5847	4.98636	7.59295	4.64132	9.53112	10.0157	10.4964	7.82532	5.37755	8.04752
pyrus_GLEAN_10005858	0.762777	0.785714	0.810245	0.645202	0.533968	0.822383	1.43836	1.39166	1.70917	0.586808	0.810934	0.803306	0.578865	1.09539	0.5535	0.927664	0.605202	1.20291	1.14856	0.589867	0.948953
pyrus_GLEAN_10005864	2.37414	2.55323	1.42725	1.49328	1.49415	2.9981	19.8393	13.5667	16.9055	20.9088	25.5054	18.3185	7.73307	5.041	6.6842	11.4749	8.98086	8.78859	3.90397	10.4668	4.48186
pyrus_GLEAN_10005866	0	0	0	0	0.0728173	0.0783627	0.0702581	0.14793	0.0760616	0.825362	0.404845	0.349643	0.0693115	0.0649864	0.132447	0.0682992	0	0	0.0686785	0.0663966	0
pyrus_GLEAN_10005879	4.25799	3.48522	3.397	2.32634	1.86958	1.45457	7.53245	7.91536	8.89451	4.67723	4.2287	4.54928	2.58495	4.69065	2.25761	5.37638	4.53652	4.29018	2.88488	2.76776	5.02147
pyrus_GLEAN_10005884	1.75e-05	0.179427	0	0.499512	0.163619	0.178566	6.52346	7.0196	6.1897	0.88652	0.154402	0.000300534	0	0.734748	2.31e-05	0.000203547	0.225992	0.163391	1.93e-05	0.450473	1.7981
pyrus_GLEAN_10005889	81.1079	72.7266	72.3062	114.218	153.369	162.348	147.686	171.522	182.093	128.758	125.076	129.338	56.6131	85.4885	68.0054	85.998	87.1848	84.5248	71.6377	63.5246	78.5129
pyrus_GLEAN_10005904	1.75604	1.96126	1.52267	2.88657	3.58837	3.63953	2.79551	4.13459	3.7473	1.56356	1.91771	1.45739	1.37885	2.15493	1.88219	1.55301	1.85165	1.50112	1.82193	1.69848	1.64985
pyrus_GLEAN_10005914	1.30413	1.11008	1.4743	1.4295	1.3595	2.3568	3.9361	3.6831	3.47192	2.8806	2.73006	2.82949	1.86969	2.35964	2.0611	1.77137	1.72714	1.49464	2.42241	1.72201	2.78444
pyrus_GLEAN_10005923	6.47611	6.76584	3.30017	6.99962	5.616	8.81784	98.1319	87.2145	88.0917	59.7366	68.3628	74.5924	3.71396	13.3343	3.44723	20.4566	19.0987	19.0046	14.1907	4.04693	14.1235
pyrus_GLEAN_10005924	13.7927	13.2598	14.0423	17.0725	17.9137	26.2193	27.2064	28.2406	29.5716	21.8877	15.2084	17.2718	15.8663	15.3413	14.685	14.8414	16.1032	15.667	12.3186	13.8874	15.6324
pyrus_GLEAN_10005926	15.4171	15.7156	16.8286	18.2058	16.8351	15.6116	56.7906	48.1414	48.2446	16.6526	16.2997	16.5305	13.8285	8.62967	13.6049	21.9111	21.5059	23.7293	9.92431	13.8266	9.25723
pyrus_GLEAN_10005938	0.847456	1.93003	1.49448	1.08278	0.569765	0.836984	3.29241	2.5221	2.26923	4.68372	4.98301	5.51009	0.836381	2.3079	1.17572	2.3772	1.64531	2.09605	1.75633	1.55642	2.01129
pyrus_GLEAN_10005942	16.4921	17.7684	13.9515	10.9913	13.6739	8.63257	9.02355	9.64376	11.5424	20.4535	11.0129	14.6876	11.681	21.4882	11.6548	21.3528	23.0904	21.0849	21.3359	11.7562	17.1558
pyrus_GLEAN_10005943	1.68881	1.14985	1.60441	1.53091	0.652616	1.93219	0.964027	0.677512	0.365705	1.40346	1.55893	1.64622	1.58387	1.05615	0.818195	0.938183	0.56343	0.937963	1.43106	1.03375	1.04849
pyrus_GLEAN_10005949	1.09469	0.874278	0.979587	1.00046	0.445313	1.40607	0.744278	0.484124	0.308948	0.927778	1.12574	1.27595	1.04591	0.659753	0.448007	0.61645	0.424655	0.632518	0.960971	0.599331	0.705339
pyrus_GLEAN_10005950	2.99391	3.14459	2.15097	1.6835	2.61883	4.54299	1.87662	1.71745	1.94283	5.05666	3.05582	3.73609	2.17365	3.16913	2.38387	2.77547	3.44575	2.51001	3.74762	2.38975	3.78886
pyrus_GLEAN_10005954	2.56525	3.92162	2.40535	1.2202	1.61739	1.28425	8.83762	1.67786	4.74987	10.0226	8.08752	12.4381	2.38819	2.5862	1.51015	4.26667	4.52241	4.97269	3.89566	1.88443	3.25668
pyrus_GLEAN_10005955	0.177037	0.445496	0.33062	0.0646595	0.12986	0.139804	0.688656	0.659207	0.135575	1.06937	1.32279	1.05921	0	0.347491	0.29507	0.547821	0.25804	0.577567	0.367251	0.414219	0.323371
pyrus_GLEAN_10005963	1.24463	2.38147	1.80977	2.58439	3.34986	5.71288	0.887634	0.310884	0.639573	0.158573	0.426054	0.147366	2.19155	1.9132	2.6476	1.29229	1.21744	0.759447	1.58784	1.67484	1.21665
pyrus_GLEAN_10005964	7.70233	6.6796	7.66545	16.794	12.3167	10.6971	11.3161	3.18361	3.61745	4.15098	4.76974	4.68383	11.9584	5.47119	12.8043	5.87562	5.41755	5.39993	9.16335	10.474	6.51338
pyrus_GLEAN_10005968	0.476089	0.392945	0.378328	0.122584	0.184861	0.265758	1.49973	1.12353	1.07809	5.29045	4.92356	3.97521	0.182792	1.31577	0.586421	0.922035	0.458058	0.788808	1.06844	0.448208	1.70689
pyrus_GLEAN_10005979	1.43722	1.23284	1.61539	2.22575	1.26769	4.04378	1.5621	1.63467	3.02826	5.0623	3.89547	4.05272	4.3291	3.16561	2.05694	3.02212	2.88287	1.60873	2.42913	2.93684	4.45459
pyrus_GLEAN_10005981	1.4422	1.47869	2.27872	1.61025	2.95451	1.25549	0.415502	1.22189	0.980457	3.57574	3.87731	3.30185	1.97694	4.14742	1.70562	1.65129	2.16224	1.754	3.44327	1.70886	3.46909
pyrus_GLEAN_10005986	4.76826	3.93615	6.15641	3.61202	4.33964	7.74012	4.24663	2.8276	2.29909	5.26694	13.0153	11.1253	4.18896	8.83916	7.53515	6.37549	5.46982	4.28904	11.2957	7.08339	9.03211
pyrus_GLEAN_10005994	1.67993	1.01791	1.76582	2.65102	2.08029	4.96449	0.559633	0.941672	0.60532	2.6349	4.40617	2.78627	3.31448	0.724182	2.1092	1.95685	2.18914	1.72257	0.655818	2.74764	1.03769
pyrus_GLEAN_10005999	0.546883	1.00759	1.2167	0.179002	0.358305	0.575372	8.46616	7.6134	8.24541	5.93573	4.78944	3.98617	4.48215	12.0055	5.62943	4.40176	2.95475	3.25981	9.00248	5.70478	10.5915
pyrus_GLEAN_10006006	61.1135	60.8202	63.2894	88.0864	83.3272	78.4987	41.5878	36.1504	39.0769	42.7885	44.4998	42.8078	71.7125	40.0932	63.4367	50.2055	46.5838	53.998	42.9043	70.4447	40.5028
pyrus_GLEAN_10006008	36.4595	35.1923	34.6705	51.1371	45.7102	68.5441	8.64546	7.20303	7.87298	11.9274	14.9872	14.1211	63.2192	15.581	62.9134	36.5298	34.2751	30.5086	16.9774	63.0495	16.7734
pyrus_GLEAN_10006009	0.118316	0.255196	0.110479	0.0648194	0.0650904	0	0.251042	0.594756	0.679572	2.88109	2.83297	2.49845	0.247634	0.580588	0.177481	0.488159	0.12934	0.321668	0.490882	0.355925	0.713175
pyrus_GLEAN_10006036	5.62955	5.32029	4.13968	4.58353	5.42625	10.2134	6.91698	4.89381	7.54833	10.1982	9.33136	10.9292	6.35343	3.32208	5.72435	4.72396	4.51675	5.73617	3.61448	7.63753	3.54752
pyrus_GLEAN_10006043	10.1848	9.62934	10.0135	8.29474	7.10491	7.81084	12.6971	12.1476	11.6204	17.053	17.2634	15.5519	9.62983	12.2235	9.00695	9.37649	9.3157	9.32564	11.646	10.1839	12.5748
pyrus_GLEAN_10006090	15.551	16.0046	16.0008	23.2992	30.3864	21.3939	71.2249	58.7673	57.95	23.9158	27.8032	25.8867	15.2781	12.0078	18.0198	27.3107	26.1665	27.7165	12.8329	17.4141	13.3178
pyrus_GLEAN_10006094	1.50709	0.65028	0.703549	0.55024	1.16067	0.773895	9.37131	8.41188	6.57385	1.7614	1.22738	2.11948	5.67175	1.52722	3.91529	1.91584	0.932901	1.52799	1.77037	4.12775	1.98128
pyrus_GLEAN_10006109	0.408172	0.413239	0.180862	0.477583	0.283146	0.235362	2.52476	2.13167	2.21382	4.24659	4.95024	3.77255	0.353533	0.495911	0.291912	1.38791	1.21133	1.18429	0.622599	0.447452	0.514848
pyrus_GLEAN_10006112	8.03903	8.10125	8.02828	17.4047	12.2049	15.688	5.17669	3.53412	3.13717	8.96073	9.23401	9.57126	8.79725	4.85112	9.12512	5.65456	5.2815	5.4721	6.8698	8.97009	6.21412
pyrus_GLEAN_10006114	3.78389	3.77542	3.34279	2.15747	1.57737	1.8636	1.80953	2.13912	1.12002	3.04057	3.40147	3.15659	3.02711	1.84701	2.65103	3.05892	3.02118	2.95831	2.63035	2.5165	2.27115
pyrus_GLEAN_10006115	3.80655	4.27922	4.23676	4.83262	4.32339	5.02716	6.27097	4.94051	3.32021	3.65483	4.31459	3.78463	5.94701	3.66677	4.89002	3.991	4.62259	4.65869	4.34899	5.13702	4.02443
pyrus_GLEAN_10006117	178.651	189.916	173.964	223.606	213.485	309.394	519.537	376.667	360.926	379.789	413.123	414.469	197.105	197.515	187.302	218.186	190.938	227.47	207.315	187.361	207.493
pyrus_GLEAN_10006118	12.0994	11.8167	12.2047	10.4323	7.35195	9.9788	2.94886	2.13378	2.05383	10.4446	10.2225	10.272	14.753	8.2934	12.5732	9.05681	8.16427	9.99485	10.8779	13.7758	9.48926
pyrus_GLEAN_10006119	71.0945	71.97	71.858	84.1404	124.014	109.339	84.5126	129.75	129.192	70.7538	80.534	84.3428	67.0711	97.9758	70.1541	61.0531	69.5057	61.5072	68.7284	68.0816	79.9081
pyrus_GLEAN_10006120	7.39567	7.35721	7.08824	5.82327	5.67638	3.60962	20.3492	18.5557	14.2908	9.76724	8.49085	8.75612	5.98617	7.97917	5.88848	9.08332	7.83548	7.37056	8.47028	5.97422	8.08242
pyrus_GLEAN_10006127	32.7048	29.7708	33.1321	44.6192	46.028	80.2975	32.8111	46.7845	46.7451	25.2135	25.2858	24.7235	33.6904	30.5658	30.8769	28.2523	27.9731	30.6416	29.7381	30.1449	31.1014
pyrus_GLEAN_10006133	2.81094	3.09185	2.53106	2.31955	2.65326	3.883	0.613707	0.55728	0.000166133	0.543406	1.28802	1.1587	2.80771	3.84555	4.23556	2.56406	1.76307	1.98581	2.51741	3.5339	1.0585
pyrus_GLEAN_10006134	81.4838	87.5311	86.1818	69.9496	65.9445	56.5007	103.482	99.9209	115.574	165.444	175.423	172.679	60.4012	161.627	58.1841	84.5612	82.8898	88.4042	154.546	54.6608	135.174
pyrus_GLEAN_10006153	0.0467794	0.176734	0	0.0511808	0	0	0.148329	0.0260556	0.0535796	0.316142	0.284974	0.467284	0.0974922	0.160191	0.186491	0.120273	0.0509863	0.0759697	0.072575	0.18709	0.179161
pyrus_GLEAN_10006155	8.73964	6.80582	5.25917	6.87424	8.93327	7.17245	12.4878	12.2355	13.4427	15.5184	16.1238	18.1136	9.701	8.75027	7.82219	10.1109	9.70564	8.97907	9.06374	7.9693	10.6293
pyrus_GLEAN_10006174	23.4681	20.2085	20.286	26.2528	32.1091	32.14	58.7587	55.8085	55.1257	33.6036	30.6483	26.7773	23.5882	25.4513	26.729	30.4158	30.9704	26.9033	28.7576	21.9183	31.6322
pyrus_GLEAN_10006175	1.4479	1.19817	1.68887	1.19719	1.25559	1.40973	0.530198	0.212265	0.426349	5.43437	5.21586	4.59827	2.32814	1.81618	2.06136	2.54806	1.8684	2.06433	1.37826	1.82551	2.24023
pyrus_GLEAN_10006182	11.6642	11.3675	10.2188	7.10608	5.86655	7.54204	31.4102	29.7322	28.5547	42.7734	41.9674	44.365	10.1818	17.7076	11.9888	18.9732	17.9233	18.311	19.286	11.1077	20.2831
pyrus_GLEAN_10006194	5.21238	6.53195	9.75485	15.809	11.7255	35.5039	8.19993	4.6671	5.30772	14.1205	11.2401	14.716	7.64449	5.61855	5.0717	8.62574	9.14218	7.4688	6.15954	6.39775	7.90879
pyrus_GLEAN_10006200	24.8115	21.8401	20.2799	19.9013	30.4016	45.0141	24.7008	40.0689	29.6617	13.8533	20.7729	13.8704	24.5298	32.5735	23.7402	29.5488	24.5649	26.2015	20.9263	24.2011	28.3787
pyrus_GLEAN_10006203	0.728337	0.951285	1.72632	0.798949	1.1686	0.398239	1.72312	1.81509	1.67287	2.34668	2.22562	2.30617	1.34803	1.92394	0.84017	1.27103	1.2859	1.33989	2.78865	1.68497	1.59622
pyrus_GLEAN_10006207	9.59939	9.44463	10.3863	8.74167	9.66447	6.44954	22.1276	23.6852	24.221	10.6693	9.88414	9.63242	7.7243	10.927	7.82946	10.8582	11.4985	11.6697	12.0945	7.55223	11.0664
pyrus_GLEAN_10006209	2.99238	3.27004	2.86845	1.6241	3.14665	3.47206	273.351	276.676	270.123	287.278	289.3	261.371	2.4125	29.7029	2.11511	31.5455	33.9117	28.3012	28.398	2.76022	30.2385
pyrus_GLEAN_10006210	0.120008	0.102374	0.28679	0.000196196	0.133378	0.181715	0.000657063	0.868387	0.597176	2.25157	0.000210642	2.64558	0.592911	1.14223	0.307591	0.683667	0	8.75e-05	1.24344	0.15131	1.01374
pyrus_GLEAN_10006220	0.472893	0	0.44262	0.260986	0.260568	0	9.94018	13.7672	16.4629	1.65217	4.90441	3.30313	0	0.942666	0	1.22728	0.749756	1.56312	0.837316	0	1.04457
pyrus_GLEAN_10006223	31.003	33.1256	28.5585	30.2852	35.0809	33.8532	15.1007	11.524	11.3055	18.7568	18.5166	18.5545	37.8371	38.2927	44.0795	39.638	39.0944	40.3587	37.2234	44.6045	32.6966
pyrus_GLEAN_10006244	4.06972	2.87433	2.65768	2.24335	2.83765	0.841379	0.851556	1.19513	1.12618	1.82095	2.40694	2.17494	2.72434	2.27452	2.49661	2.68784	2.45162	1.94094	1.57143	4.24279	2.14642
pyrus_GLEAN_10006245	1.33019	0.51187	0.532574	2.18947	2.09149	3.48325	0.404716	0.425739	0.328393	0.75749	0.388615	0.906637	1.6976	0.748302	2.19288	0.393185	0.937593	1.14169	0.296497	1.71996	0.521458
pyrus_GLEAN_10006252	2.28307	1.8924	2.28335	1.2523	1.73435	0.607959	1.15082	0.918956	1.07564	1.91282	2.14601	1.92846	1.76556	1.48511	1.66186	2.11894	1.45602	1.62184	2.14487	1.32198	1.86173
pyrus_GLEAN_10006255	22.1141	23.6749	20.3488	41.7629	42.5282	44.0396	28.257	29.8514	30.2439	56.9529	58.7863	56.4754	28.2491	65.2754	27.2682	23.2957	23.3818	24.5001	69.3388	28.3543	62.2256
pyrus_GLEAN_10006257	4.47917	3.12974	3.76451	5.29291	4.24376	11.0314	7.25172	8.53284	9.51972	4.1559	2.89002	4.62224	2.75869	3.93751	2.90461	5.82498	4.64127	3.65556	2.22845	3.14503	2.70233
pyrus_GLEAN_10006258	1.06969	0.953726	0.824933	0.4299	0.432067	0.687026	0.346291	0.510987	0.255861	0.775335	0.861269	0.757987	0.71707	0.897429	1.04483	0.808511	0.821164	0.816053	0.880852	0.581411	1.00328
pyrus_GLEAN_10006265	5.24409	5.31528	6.56004	3.86227	3.52473	3.9832	26.891	18.9506	18.1686	42.9663	46.4636	47.8494	5.48249	7.60897	4.75895	9.99402	8.26835	10.7187	8.53268	5.56826	9.94174
pyrus_GLEAN_10006277	0.957674	0.98261	1.06397	1.24654	0.992757	0.697917	0.57894	0.483057	0.104554	0.611107	0.370873	0.480562	1.23788	0.624925	0.867449	1.04109	0.994591	0.643627	0.560621	1.00317	0.711405
pyrus_GLEAN_10006283	2.38151	3.22199	2.22146	2.00047	1.94664	3.60419	2.22793	1.9777	1.65139	0.939304	1.46588	0.827589	2.66183	2.00819	2.21338	1.56978	1.87335	1.92477	2.58093	1.99742	2.12155
pyrus_GLEAN_10006292	4.92017	5.07349	5.64178	6.55135	8.05547	4.47498	3.1306	3.81918	3.57457	2.35399	2.05561	2.59876	5.97	2.76529	6.79778	4.34229	6.61912	2.96828	2.99512	7.51567	3.24049
pyrus_GLEAN_10006296	240.522	167.899	150.417	299.613	344.386	262.752	193.469	252.213	289.792	89.4129	125.331	156.48	185.941	240.368	153.246	245.115	255.482	243.373	221.185	308.891	133.552
pyrus_GLEAN_10006306	2.00046	1.54606	2.01737	1.81981	2.01914	3.38815	6.33332	4.20365	6.31757	2.69695	3.15107	2.35676	4.19883	2.93815	2.18212	2.47039	2.21326	3.37397	2.63559	4.55442	1.62799
pyrus_GLEAN_10006311	0.201532	0.462317	0.728901	0.462233	0.348492	0.37584	0.186416	0.147086	0.362965	0.62608	0.613963	0.556371	0.551376	0.468585	0.426958	0.461704	0.44019	0.45752	0.729645	0.503861	0.694442
pyrus_GLEAN_10006347	11.1317	11.5297	12.2672	11.2552	7.54367	18.7568	43.0035	29.0787	25.7245	25.9703	23.2694	28.3951	7.48901	13.393	5.29384	10.0301	9.24426	12.9852	14.3989	6.51208	13.5759
pyrus_GLEAN_10006363	1.29125	1.40772	0.985211	1.03911	1.51047	1.55586	5.60715	6.16892	4.5465	9.86061	10.6382	9.98264	5.41708	3.97909	6.24489	2.33976	2.32146	2.96597	3.51558	4.29908	3.16881
pyrus_GLEAN_10006370	97.4808	94.6081	98.2431	131.49	143.168	167.784	188.684	202.474	209.095	175.703	170.809	158.59	86.8956	210.267	86.6393	119.016	129.131	115.884	200.237	87.4087	205.99
pyrus_GLEAN_10006377	0.457701	0.465288	0.859217	0.349746	0.190054	0	0.509938	0.511939	0.49705	1.5083	1.6572	1.67387	0.090657	0.767027	0.229221	0.596383	0.267673	1.12564	0.987322	0.229788	0.812785
pyrus_GLEAN_10006380	2.53707	2.13852	2.1645	3.27023	5.34266	7.82158	14.4715	12.3715	13.4879	15.1118	19.9946	14.7623	5.34272	2.39225	4.87748	4.7991	6.05504	6.27785	4.71014	5.10934	2.66551
pyrus_GLEAN_10006388	3.82565	3.38149	3.80668	2.61165	2.55326	4.3823	2.26303	1.61179	0.936825	1.13713	1.85378	2.38482	6.69727	2.2165	6.6504	3.49428	3.56613	2.79755	1.887	7.17135	2.1998
pyrus_GLEAN_10006391	14.1296	13.282	13.1138	13.1261	9.66661	12.5968	5.79187	4.83977	5.47499	13.2728	11.8412	11.5331	11.3709	13.1926	10.8882	9.38464	9.13608	11.1159	14.7112	10.6473	15.2484
pyrus_GLEAN_10006400	1.71853	2.13452	2.1005	1.30755	1.89208	0.780356	0.141325	0.148517	0	1.6658	1.22106	1.97075	1.39559	1.17506	3.59439	1.78343	1.74474	2.90162	2.06876	2.80034	1.1627
pyrus_GLEAN_10006404	50.6502	49.8681	40.101	54.9218	62.7333	123.067	87.115	86.2159	97.649	47.7039	49.4369	39.4099	34.7541	47.8212	42.9637	44.0974	46.741	39.2222	19.7804	37.8292	45.1603
pyrus_GLEAN_10006407	0.0208967	0.15661	0	0	0.0233716	0	0.482085	0.639986	0.315309	4.39843	4.16377	4.20665	0.0645003	0.20224	0.036969	0.0636831	0.0370901	0.138701	0.242842	0.0314928	0.114975
pyrus_GLEAN_10006411	31.9639	29.7897	28.5543	19.7227	19.0591	29.4224	36.4123	31.9103	29.0404	65.3144	71.3046	72.5735	22.5105	34.5297	19.4764	28.373	28.2359	26.124	33.9024	22.9162	33.1421
pyrus_GLEAN_10006415	10.9101	11.5238	9.40205	13.9541	15.6235	17.1528	4.85583	4.75029	6.83999	6.04218	5.42134	3.26097	18.8386	6.57573	15.7474	10.9683	10.462	12.3976	6.28577	17.9121	6.9793
pyrus_GLEAN_10006417	58.5438	57.7916	50.4362	50.8702	44.4403	96.0166	15.1244	13.3823	12.0222	19.0546	22.6122	22.784	59.1718	29.115	61.0029	36.3369	37.3653	38.6307	28.2526	57.9508	28.6817
pyrus_GLEAN_10006420	50.0736	48.9613	46.4407	49.1458	46.6566	55.6445	95.8268	87.17	85.2536	60.762	66.1505	65.8673	42.0404	62.3575	40.281	55.1782	57.432	58.1481	60.1284	43.885	64.9956
pyrus_GLEAN_10006426	92.7191	88.5449	87.9365	187.72	156.779	214.101	347.83	253.163	223.447	107.087	111.744	110.544	106.754	81.192	102.221	170.235	163.803	164.557	83.1726	105.675	84.3894
pyrus_GLEAN_10006427	4.351	3.77685	4.07949	2.02126	2.26912	2.30448	2.45551	2.24656	2.46202	4.74522	4.4326	4.00725	3.30333	4.14636	3.11374	3.72792	2.61023	3.87437	5.16546	3.09784	4.04158
pyrus_GLEAN_10006430	43.7655	62.6605	65.0869	97.8633	123.342	124.513	117.273	106.349	108.754	46.0713	96.094	64.4756	66.9295	96.6319	76.5353	52.2863	83.7122	83.0441	38.3524	84.5191	73.4845
pyrus_GLEAN_10006433	4.01098	5.78458	4.51872	3.77721	4.89478	7.08303	3.0957	2.03687	2.03987	3.22925	2.60067	3.12321	5.01901	2.0565	6.0121	4.55768	4.4341	4.82145	3.20671	5.36664	3.12095
pyrus_GLEAN_10006441	5.02583	5.53456	6.51422	4.04178	3.07842	4.45898	2.99701	2.50702	1.76793	3.27144	2.6475	4.00949	6.77302	4.83638	6.5968	4.30886	3.81241	3.80729	3.6844	6.10234	5.37977
pyrus_GLEAN_10006446	2.39687	4.4345	3.21322	2.38869	1.23485	2.67769	54.3255	40.9057	32.1301	46.2688	40.7175	45.1549	2.13738	4.00359	1.78552	7.4498	6.37134	8.54628	5.24707	2.92081	6.06721
pyrus_GLEAN_10006452	5.26784	6.03778	5.63085	3.93584	4.12253	6.55372	1.95901	2.71643	3.75439	1.99539	2.21398	1.95287	5.70986	3.8703	3.94496	3.71469	4.58291	4.92842	3.63273	4.7928	3.85961
pyrus_GLEAN_10006453	0.223701	0.240929	0.313547	0	0.246249	0.264349	0.23864	0.501845	0	0.127724	0.687372	0.237644	0.824549	0.441098	0.112419	0.231756	0.614054	0	0.349509	0.450563	0.122863
pyrus_GLEAN_10006471	0.721934	0.55039	1.42434	1.00542	0.626921	0.3594	14.892	13.7998	10.8415	7.9271	9.39616	12.0698	2.57961	4.08521	2.67063	2.13386	4.25759	3.52007	1.33315	1.84718	3.20251
pyrus_GLEAN_10006486	26.4829	33.1487	27.2454	46.6562	57.1961	71.5677	446.802	471.397	462.617	26.1711	28.8012	28.4078	18.3626	38.5974	21.3936	50.9875	56.6452	46.2356	30.2511	21.5833	27.8295
pyrus_GLEAN_10006488	1.05756	0.880098	1.08895	1.21735	1.45639	1.15847	2.2705	1.95311	1.9785	0.623928	1.1704	0.863772	1.32072	0.990008	0.954701	0.74527	1.10964	1.45235	0.992686	0.888184	1.12673
pyrus_GLEAN_10006490	84.594	85.8164	78.0466	179.065	149.279	222.01	78.6165	60.6359	53.56	49.3665	56.5769	53.3249	119.889	40.7878	121.374	76.6623	72.223	87.4877	44.6621	123.414	45.9778
pyrus_GLEAN_10006495	25.1101	29.524	23.5622	34.568	31.2256	39.8659	9.42247	8.31843	8.77852	12.6162	14.2407	12.1674	29.8111	18.0397	32.3108	21.5406	21.3354	22.8648	17.7443	30.0559	19.2501
pyrus_GLEAN_10006502	2.88657	1.9342	2.11312	4.53405	4.0351	6.0016	1.49274	2.3565	1.70536	2.65857	3.02627	2.39401	4.99145	1.61051	4.29875	1.93433	1.87921	2.80635	1.45875	4.30927	1.36913
pyrus_GLEAN_10006505	24.5768	19.6461	21.2736	239.874	257.76	472.54	106.954	104.379	110.459	39.779	51.1308	48.466	12.8501	17.1072	16.9451	26.2328	22.3456	25.6236	16.8507	13.606	19.9293
pyrus_GLEAN_10006512	112.03	114.369	122.881	162.149	202.619	141.991	189.728	236.809	246.44	113.919	111.715	104.942	135.858	145.337	132.953	135.287	127.827	127.111	109.203	130.84	138.893
pyrus_GLEAN_10006524	1.44392	1.2533	1.38859	6.6089	6.93794	7.98355	3.62957	3.5469	4.23582	2.37458	3.71018	2.48295	2.14083	1.62528	1.09854	1.42648	1.65513	1.20232	1.11002	1.49787	1.26697
pyrus_GLEAN_10006540	2.30182	2.48161	2.88869	3.78517	3.64111	0.85156	0.840562	1.28694	1.40617	1.63263	1.76123	1.06486	1.73401	2.4029	2.08866	2.45107	2.59769	1.4103	1.79246	1.66072	1.57755
pyrus_GLEAN_10006553	10.6153	7.33598	7.80861	6.44269	7.59952	7.53309	22.0178	23.2333	17.6356	21.8511	22.3567	21.3399	5.35566	17.8932	4.94221	19.1203	14.8656	15.9751	21.1671	3.36193	21.5852
pyrus_GLEAN_10006567	12.7932	12.2933	11.4587	12.5721	15.0998	18.949	24.8369	19.9353	19.9749	36.7817	39.5604	36.7771	13.8049	13.0559	12.4629	15.916	14.1758	13.956	12.3036	13.1143	12.0561
pyrus_GLEAN_10006573	10.4742	10.2616	10.113	6.08082	5.80178	7.2805	21.0186	14.8859	16.0419	14.1422	14.6863	14.96	7.31371	12.1822	6.58556	9.75992	8.88504	10.5214	13.2305	7.3183	12.0447
pyrus_GLEAN_10006574	2.2296	1.67487	2.67889	1.43494	1.20986	0.536725	1.23904	0.704552	1.48663	1.36613	1.95467	1.75304	1.7257	1.63237	1.17004	0.987812	1.26766	1.08584	1.85975	2.20795	1.91495
pyrus_GLEAN_10006580	0.532768	0.638477	0.277795	0	0	0.174205	4.0104	4.76506	5.19111	11.9329	13.9488	15.5146	0.764786	1.81851	0.448625	1.75925	1.80437	0.651516	1.67925	0.599349	3.51167
pyrus_GLEAN_10006585	16.6126	15.802	22.8803	25.1138	32.7451	42.1898	22.6205	22.0508	23.4105	13.2882	11.8884	10.2182	15.652	18.0055	17.7353	14.6278	20.3421	18.0019	12.4539	18.7184	13.7924
pyrus_GLEAN_10006587	0	0.118007	0.102157	0	0	0	5.16285	5.00929	3.64343	2.04324	2.45145	1.96282	0	0.268341	0	0.620469	0.836922	0.475667	0.510495	0	1.13891
pyrus_GLEAN_10006588	12.2496	8.49802	10.0127	12.1675	8.84397	5.67173	10.6211	17.2321	19.6408	5.55486	7.90537	6.06878	15.073	8.67508	13.1453	8.47293	15.2339	8.32106	9.96737	11.787	9.8181
pyrus_GLEAN_10006591	10.7141	8.94626	11.4325	7.57897	7.57475	7.504	5.19208	6.28493	4.08051	7.68242	7.29457	7.30569	7.98149	8.3145	8.77355	8.34579	8.35767	8.65128	7.48221	8.13176	6.81416
pyrus_GLEAN_10006596	65.2848	67.3794	69.9862	56.8369	49.3484	46.889	33.5787	31.2028	26.5188	53.3455	53.767	56.0052	56.4084	53.0543	47.1183	48.09	39.9637	53.9242	62.2972	53.118	58.4689
pyrus_GLEAN_10006604	4.01285	4.32694	3.72807	2.35484	2.78093	2.98365	1.41166	1.22168	1.3716	3.62481	3.77573	3.80919	2.26174	2.10942	3.05733	3.51005	3.81516	3.64422	4.0061	2.96009	2.61711
pyrus_GLEAN_10006610	0.667192	0.850328	0.679648	0.864015	1.20127	0.862093	0.901007	0.609868	0.766508	0.618411	0.309047	0.384311	1.01576	0.952555	1.15264	0.81342	0.729449	0.527783	0.817953	1.52071	0.731258
pyrus_GLEAN_10006618	0.378008	1.2132	1.41801	2.51852	3.33704	4.41339	7.88275	9.09471	9.80847	5.85431	2.38633	4.14443	0.411146	1.90742	0	0.800982	2.97148	0.856169	0.402208	1.55654	2.10062
pyrus_GLEAN_10006620	6.26684	7.38425	6.74323	7.15706	5.99031	7.4664	3.55918	2.89699	2.41429	5.33583	5.61479	6.01674	8.27374	7.01745	7.20318	5.68696	4.74409	6.01752	8.29582	7.85544	6.13992
pyrus_GLEAN_10006631	62.9743	59.2326	63.9406	88.1507	118.348	85.9512	103.885	132.318	154.519	63.982	56.0773	56.0169	55.9416	58.8799	60.901	77.0291	90.2812	66.0056	57.6954	59.4557	57.8182
pyrus_GLEAN_10006632	0.602155	0.255167	0.221442	2.22849	3.14718	3.83106	0.384716	1.22432	0.547058	1.3607	1.84864	1.77698	1.26618	3.31817	0.486557	0.38376	0.39049	0.916344	1.12076	0.722288	2.23763
pyrus_GLEAN_10006645	6.52278	7.09643	3.5586	5.42397	11.4885	8.49773	1.151	1.21497	0.000798746	1.70399	1.05716	2.99508	4.26283	3.89713	4.19328	4.79111	4.56311	4.26731	3.96319	4.94641	4.51066
pyrus_GLEAN_10006663	21.0901	22.7162	19.1253	21.1423	17.5959	31.4175	10.3963	9.8422	8.80447	16.1237	15.2377	14.5445	36.5522	15.8725	26.6181	17.9584	19.0867	17.1005	16.6675	25.7801	17.33
pyrus_GLEAN_10006664	10.287	11.2599	9.70837	11.7277	9.7476	11.8682	5.24587	4.81485	4.02968	9.40045	9.90716	8.38949	11.4022	7.12003	11.405	9.22094	8.27539	8.75414	8.36316	12.2885	5.42638
pyrus_GLEAN_10006667	1.56227	1.74628	1.22275	0.865551	0.470199	1.01042	2.26639	3.49715	3.00023	2.319	1.99061	2.44694	1.26556	1.62351	0.877686	1.24833	1.25794	1.25983	1.93589	1.27898	1.52529
pyrus_GLEAN_10006673	53.2341	48.435	50.5468	38.4681	37.2242	46.1889	21.8985	25.0113	24.6936	24.4498	26.2658	27.3113	43.823	39.319	45.7005	38.5952	39.3805	39.4011	35.4367	45.7985	38.7102
pyrus_GLEAN_10006675	0.571397	0.536316	0.417368	0.652385	0.46455	0.795781	0.157572	0.166075	0.199211	0.531786	0.479319	0.444154	1.11337	0.364646	0.916255	0.511069	0.541618	0.753267	0.359774	1.01855	0.625337
pyrus_GLEAN_10006683	14.0483	13.2165	13.8192	13.3763	12.2477	8.2945	13.7775	15.0179	16.4537	38.9512	34.994	33.2189	14.6244	17.9525	17.0572	17.5067	17.997	17.6483	16.9282	16.9498	18.5282
pyrus_GLEAN_10006684	4.53167	7.8559	6.16707	5.22271	2.72316	5.33232	3.55099	2.0948	2.39487	4.05835	2.55559	2.43369	3.51051	3.83461	3.76057	3.65645	2.7355	4.56364	2.13083	4.32711	3.63504
pyrus_GLEAN_10006687	132.932	131.979	145.373	130.321	127.328	121.183	62.7713	62.8286	66.6861	127.213	116.262	111.717	86.5501	130.523	103.584	111.354	136.324	114.138	132.509	108.016	140.613
pyrus_GLEAN_10006692	0.414336	0.893146	1.00624	1.09064	0.820768	1.6669	1.14572	0.649184	0.763006	0.942012	0.253896	0.350942	1.91326	0.570462	1.66116	0.942084	0.453837	1.26538	2.15287	1.41535	1.36367
pyrus_GLEAN_10006695	0.609135	0.757865	1.10449	0.664889	0.980276	0.613244	0.384225	0.406438	0.118825	1.00624	0.8996	1.03767	0.43246	0.436364	0.749786	0.979592	0.819113	0.814832	0.645652	0.932303	0.410731
pyrus_GLEAN_10006706	0.967678	1.90737	1.40247	1.67473	2.11187	1.98318	5.05915	5.11664	6.56301	15.3837	11.8596	10.7167	0.288818	2.02888	0.68188	2.79114	2.3922	2.09113	2.41606	0.268783	2.87136
pyrus_GLEAN_10006718	12.0889	11.6879	12.4507	21.2766	27.568	55.2181	73.65	99.2981	82.3353	42.617	39.3386	42.1217	18.2125	42.8522	16.5079	19.5717	19.9294	17.4447	38.7101	15.916	42.2973
pyrus_GLEAN_10006719	0.120263	0.776982	1.23628	1.58527	2.64789	1.8468	2.82498	4.45455	1.52726	2.06267	2.34235	1.79038	0.507122	3.32234	0.725831	1.12213	2.11425	0.527155	1.12815	0.363588	1.05721
pyrus_GLEAN_10006728	137.404	133.571	141.716	227.329	203.841	271.68	168.044	169.052	153.89	110.248	97.1337	113.799	165.655	83.3392	140.073	154.868	155.862	164.385	85.3933	170.997	89.7961
pyrus_GLEAN_10006729	1.36626	0.866266	2.17691	10.1357	9.10975	10.5568	31.7027	30.7548	26.5419	3.37902	2.70796	1.78637	2.69819	1.34334	1.44961	6.39439	5.89679	4.55683	0.835011	1.93749	0.969765
pyrus_GLEAN_10006735	0.73906	0.730595	0.80515	0.337446	0.406596	0.0729448	0.522845	1.03218	0.778395	1.4654	2.19687	1.69119	0.902589	1.33005	1.1705	0.635415	0.269362	0.602985	1.40568	0.864783	1.75521
pyrus_GLEAN_10006737	2.81417	3.62627	2.6281	19.4111	25.9061	24.6245	2.40539	1.76482	1.97268	1.8685	2.73006	2.46673	3.88321	4.85413	3.29776	3.47188	5.25651	3.36294	4.55984	3.78843	4.66582
pyrus_GLEAN_10006751	23.1147	21.1551	22.5871	27.0904	26.9818	32.1936	38.7743	41.3185	37.8097	18.7029	20.6271	18.1384	21.5184	20.8295	23.5173	19.4751	20.5311	22.0842	19.2696	20.8152	18.9237
pyrus_GLEAN_10006752	54.0823	53.3115	54.1314	55.5473	70.5507	67.8124	95.8312	121.816	127.467	64.3844	63.8468	61.7826	52.9326	66.2387	60.1652	59.8488	61.8753	52.6539	55.4335	55.8064	57.6163
pyrus_GLEAN_10006759	3.38936	3.97888	3.57124	5.46767	4.95981	5.08176	14.668	10.4193	10.9831	6.56085	7.89575	7.49667	3.97263	4.59998	3.86376	6.46218	5.6254	4.33455	6.22007	5.77405	5.20449
pyrus_GLEAN_10006760	1.10799	0.897215	0.886438	1.17279	0.627314	1.11989	0.551646	0.268252	0.191565	1.15284	1.30603	1.09517	1.05544	0.644403	0.97155	0.634222	0.71176	0.771134	1.04771	1.05189	0.994582
pyrus_GLEAN_10006765	2.61653	3.23194	2.47109	3.07313	2.53837	1.00335	2.36176	1.85624	2.21365	1.95964	1.5191	2.52692	3.03357	5.52475	3.61095	2.89821	2.35942	3.88489	4.73554	3.65472	4.19959
pyrus_GLEAN_10006766	273.104	236.002	282.161	476.129	401.47	997.795	1054.95	604.442	539.8	2056.67	2026.85	2026.6	470.769	545.479	484.389	575.025	493.561	528.272	791.839	396.815	662.697
pyrus_GLEAN_10006775	45.6389	50.5363	42.5313	63.2802	65.9656	109.885	28.6613	20.4066	23.0633	24.2033	24.4839	22.4306	47.0588	26.0036	50.1254	43.0073	39.6819	45.3551	25.3238	48.2578	29.2545
pyrus_GLEAN_10006777	10.128	10.6473	9.24547	5.87646	6.32827	6.31201	3.43014	2.70341	1.39039	1.22528	1.64647	1.56597	7.48039	6.50251	7.26993	6.79791	8.90728	6.88873	5.02095	9.84421	4.99687
pyrus_GLEAN_10006783	11.7355	10.2523	11.0312	12.3233	8.1913	10.3834	6.81613	6.16403	6.25028	6.65475	7.05634	6.81437	10.8613	8.11778	12.7472	10.997	12.9651	12.612	12.3441	12.1002	10.4086
pyrus_GLEAN_10006804	37.6494	35.8114	30.244	27.1818	34.473	31.8273	5.75597	5.6651	4.62789	15.6447	12.341	15.5086	39.2644	18.2022	48.5233	36.7577	28.6981	30.8318	20.557	49.0773	22.7437
pyrus_GLEAN_10006806	22.3989	23.0785	21.185	29.1635	30.3479	41.6387	7.6182	8.20433	7.80025	13.1716	13.9105	12.6845	40.1655	14.1209	39.2274	19.7646	16.8465	19.2019	13.2237	38.5267	12.9804
pyrus_GLEAN_10006807	24.3316	27.2964	26.1774	29.8414	30.6513	26.0661	12.4311	12.0711	13.9875	13.484	16.6042	14.5567	31.569	25.3437	30.5246	23.2684	21.2498	26.7599	23.991	31.5388	22.912
pyrus_GLEAN_10006808	7.77338	7.00852	7.66153	6.58034	7.92373	7.77204	14.8617	16.4473	14.882	9.10429	9.49479	8.2895	5.73585	10.324	6.18472	9.07316	8.71012	8.87736	9.57783	7.16167	10.1272
pyrus_GLEAN_10006815	1.06117	0.79802	0.619436	0.901054	1.00936	0.471739	1.3536	1.28786	1.65653	1.35455	1.606	1.91031	0.928983	1.04021	1.14232	1.02461	1.02272	1.07324	1.18872	1.08269	1.67825
pyrus_GLEAN_10006817	1.91972	2.1722	2.19564	1.5582	1.79322	0.571225	0.594148	0.807412	0.576087	1.53033	2.06823	1.52096	2.55015	2.19275	2.68129	1.40289	1.66566	2.14149	2.19284	2.67547	2.3624
pyrus_GLEAN_10006821	1.23142	1.43909	1.19421	1.01054	1.24181	2.2302	0.217085	0.30498	0.394273	0.886605	0.412116	0.656852	1.32005	0.549861	2.52351	1.22012	1.08939	1.29866	0.871835	1.33482	1.0934
pyrus_GLEAN_10006830	1.50635	2.03332	2.13353	0.830913	0.612403	0.338215	0.610647	0.52236	0.701016	1.60383	1.08824	1.19406	1.46774	2.182	1.1873	0.869937	0.912082	2.50266	1.65311	0.973602	2.10428
pyrus_GLEAN_10006844	3.26727	3.36647	2.9103	2.39543	3.76917	3.8284	7.34085	7.68128	7.78599	4.79185	3.47164	4.43435	2.48699	4.29957	2.78586	3.82112	4.23583	3.22011	3.20462	3.17267	3.65052
pyrus_GLEAN_10006847	7.96276	4.51368	6.41654	5.85573	2.68091	2.60087	4.53542	2.25222	1.54497	6.93808	8.24544	12.8525	5.90095	3.08225	2.47129	1.85006	1.47062	6.13743	8.83169	4.49509	5.12659
pyrus_GLEAN_10006849	7.59808	3.32803	4.53243	4.21276	6.09591	7.26887	4.91042	3.15718	5.28103	9.82283	13.4002	10.5609	0.748314	8.68857	4.61588	2.91917	3.86766	5.06314	9.16307	4.60937	9.58225
pyrus_GLEAN_10006867	7.13524	7.74336	8.50188	8.82544	9.10227	13.0142	10.5697	14.383	12.8774	8.13096	7.07562	5.50982	9.24371	7.55618	9.17921	7.5792	8.30918	9.08982	7.20579	9.07395	7.90048
pyrus_GLEAN_10006869	1.48094	0.727755	1.40048	1.63627	1.61055	3.70238	0.487574	0.19326	0.535112	1.37632	1.80385	0.570367	2.1315	1.30077	1.34603	1.59813	1.77783	1.2845	1.01594	3.06002	0.707064
pyrus_GLEAN_10006876	0.821752	0.817964	0.413194	0.55418	0.486871	0.374311	2.28104	2.04803	1.88854	2.14915	1.35308	1.73577	0.59565	1.11706	0.442682	0.913124	0.622121	0.756548	0.98379	0.507261	0.6236
pyrus_GLEAN_10006882	0.274124	0.295937	0.324046	0.259872	0.100502	0.0650622	0.0965261	0.0610492	0.0627682	0.329086	0.278183	0.326475	0.342571	0.178723	0.200257	0.0939322	0.0995497	0.11864	0.188938	0.310501	0.199931
pyrus_GLEAN_10006889	4.9821	4.52944	3.8489	2.50507	2.28837	2.52721	1.51586	1.92614	1.99109	2.97555	2.08257	2.62598	5.91067	3.1136	6.21733	4.20237	4.71691	4.09771	2.32312	3.95612	2.89521
pyrus_GLEAN_10006903	1.65437	1.96883	2.13068	1.18753	1.1298	1.89225	0.726095	0.700874	0.917277	1.48558	2.20831	1.26458	1.19369	2.07116	1.48299	1.29432	1.74585	1.61257	2.48477	1.48706	1.81294
pyrus_GLEAN_10006913	0.467072	0.370962	0.673798	0.376266	0.302492	0.498287	0.848421	0.501197	0.429769	1.32021	1.18884	1.57372	0.609759	0.538598	0.416106	0.813794	0.374982	0.558856	0.747236	1.03198	0.903145
pyrus_GLEAN_10006919	0.865037	0.746976	0.530554	0.865352	0.353413	1.02626	1.0973	0.605773	0.792713	1.61495	1.75679	1.61149	1.13337	0.967369	1.18251	1.42356	1.07764	1.20433	1.27827	1.13686	1.10891
pyrus_GLEAN_10006921	672.086	706.679	670.237	505.853	502.604	723.383	288.705	274.721	281.896	366.215	362.53	369.669	565.137	396.625	574.145	529.03	516.106	543.967	416.019	558.224	393.194
pyrus_GLEAN_10006922	4.02301	5.99586	5.433	8.48406	11.682	14.2055	5.67175	7.41303	7.87818	5.17984	4.10227	3.02974	3.82896	2.44175	5.3053	4.88313	4.09142	3.67153	1.6712	4.41112	2.43087
pyrus_GLEAN_10006924	48.0025	46.1044	40.0745	57.848	67.1415	49.8946	48.837	42.0288	44.3004	24.8167	28.0875	27.3725	86.3667	38.9298	89.8671	63.1842	62.4213	52.6256	33.4668	82.0108	37.6433
pyrus_GLEAN_10006930	13.3282	9.99842	12.9823	9.59072	8.5846	12.4157	166.814	146.532	130.208	155.896	153.435	143.889	6.79	21.1189	6.04865	34.473	34.3059	37.0349	21.7271	5.34802	22.933
pyrus_GLEAN_10006935	4.23266	3.92212	5.33337	3.35197	2.68386	3.23891	4.47662	3.87554	1.86029	3.79459	6.29174	3.89036	4.00648	5.14896	2.64222	0.566092	1.96619	4.64471	4.57711	3.65232	3.14824
pyrus_GLEAN_10006939	11.5173	11.1414	12.2919	7.42955	7.09691	6.85818	6.63763	6.54656	7.41291	5.07395	5.50232	4.3116	11.2353	7.62607	10.0104	8.76198	8.99816	8.16591	7.37636	9.57439	7.50349
pyrus_GLEAN_10006952	2.83849	1.02648	1.68654	0.180597	0.409215	0.564205	1.12656	1.00518	0.510697	2.06199	1.90347	1.82439	1.80402	0.767093	0.795449	1.79227	2.22418	2.04762	1.23415	1.15769	1.26507
pyrus_GLEAN_10006953	6.61896	8.21764	6.60949	4.6274	4.60621	3.92343	12.315	11.9196	10.1839	9.59072	10.0161	10.7875	5.41263	6.44568	6.05018	6.69362	5.65794	7.31117	7.88759	5.86873	7.90239
pyrus_GLEAN_10006958	47.1571	46.9702	46.6991	56.2793	65.8883	61.5538	30.9889	29.119	35.5066	23.2931	21.6723	21.9702	33.999	24.8326	37.3229	49.408	55.593	49.1664	21.7449	31.4718	21.6588
pyrus_GLEAN_10006959	6.26167	5.97925	6.29828	5.82713	4.24607	4.59688	6.70214	4.10285	3.64651	19.5827	19.673	19.6049	3.49063	5.15556	3.13553	6.22236	4.95946	6.67422	5.1484	3.13563	5.73766
pyrus_GLEAN_10006962	26.9119	25.4435	26.7116	34.0548	40.8382	53.4403	32.2094	31.1663	34.2038	15.709	18.2336	17.0745	16.5873	20.1783	16.4768	27.6166	29.0203	33.3074	18.4311	17.7719	18.3974
pyrus_GLEAN_10006964	4.10978	4.23521	3.92012	2.5197	1.84075	2.47365	1.81965	1.74122	1.53224	2.46714	2.77935	2.77783	2.78011	2.1774	1.86161	4.15674	3.30827	4.36974	2.73092	2.40296	2.96903
pyrus_GLEAN_10006987	2.92765	4.07271	3.20826	0.599575	0	1.59085	13.6069	28.877	28.4488	85.9611	74.3983	73.942	1.8281	24.6764	2.94482	7.57869	9.54005	11.9135	20.009	2.90973	21.1212
pyrus_GLEAN_10007005	5.44411	5.35857	7.6486	5.94242	7.79275	5.22296	4.6173	9.17379	4.21097	11.8177	4.58484	5.84799	6.02082	9.77397	4.7867	11.4907	12.3194	8.85425	5.08982	4.05258	9.7683
pyrus_GLEAN_10007012	0.761684	0.828953	0.734931	0.759748	0.573268	0.635301	0.408353	0.371441	0.244177	0.809805	0.677264	0.897137	0.569456	0.946089	0.480491	0.618235	0.69814	0.822484	0.987295	0.674855	0.657156
pyrus_GLEAN_10007017	1.1757	1.24317	0.965031	0.924246	1.30227	2.82645	1.22539	1.72393	2.67854	0.781119	0.588458	0.367475	1.41375	1.00353	2.04986	1.19073	1.53238	1.1035	1.78301	1.44775	1.6158
pyrus_GLEAN_10007021	0	0	0	0	0	0	0.914814	0.680101	0.699338	0.172276	0.10337	0.428408	0	0.348522	0	0.156989	0.110919	0	0.210492	0	0.111239
pyrus_GLEAN_10007022	3.5612	4.37657	4.76198	8.39987	8.97873	5.9962	31.2724	42.3862	41.5253	20.2064	25.0207	19.7645	5.56915	10.4908	6.58377	9.35642	7.17724	7.49234	9.57894	9.09412	8.86126
pyrus_GLEAN_10007039	51.9426	52.6527	51.8029	94.0007	69.9828	100.784	18.7535	15.2117	12.8446	39.7879	41.8481	42.8154	46.2275	37.1493	46.3795	39.4903	39.3752	40.5084	40.1122	46.6907	38.2529
pyrus_GLEAN_10007050	4.28231	5.08332	4.98149	6.39089	6.414	4.67071	2.04309	2.35545	2.39248	2.88315	2.82651	3.03055	5.25839	4.56569	6.89101	3.4495	3.12192	2.61241	3.6705	6.28782	4.89888
pyrus_GLEAN_10007056	0.416372	0.0499095	0.431917	0.303985	0.0508972	0.603156	0.147044	0	0.159263	0.575229	1.36526	1.02426	0.676761	0.408182	0.41588	0.572026	0.45468	0.602766	0.287621	0.417082	0.253372
pyrus_GLEAN_10007064	12.7556	12.8238	12.9055	7.06017	9.33593	8.00219	12.533	10.2184	10.2359	15.2421	18.6551	15.8545	13.3321	16.9418	12.4172	10.8243	9.78705	10.1426	17.3274	15.4328	16.2707
pyrus_GLEAN_10007069	0.238989	0.128867	0.16737	1.964	1.8407	0.778472	0.380338	0.400474	0.34318	0	0.182641	0.378528	0.437708	0.117281	0.478026	0	0.326587	0.259918	0.123949	0.479318	0.0654818
pyrus_GLEAN_10007072	7.7532	7.56447	6.49036	7.67643	6.64051	4.69412	2.49792	2.4369	3.23292	5.2669	4.6801	4.4852	7.39601	5.96999	7.98248	7.22325	5.90161	5.93305	6.19435	8.23822	5.66202
pyrus_GLEAN_10007073	6.59896	6.31469	7.02382	14.0917	21.0424	33.5984	9.25469	12.5716	13.3699	6.94509	6.07057	4.1237	7.33883	6.35541	7.4761	6.35703	7.67481	5.59424	5.15757	8.89824	6.95812
pyrus_GLEAN_10007079	1.23531	1.71133	2.19512	5.54196	5.68892	10.9288	4.24338	4.00641	4.52311	3.19488	3.2335	3.28866	3.62855	1.67179	3.23305	2.90858	2.31282	2.68596	0.916275	2.77129	1.68454
pyrus_GLEAN_10007081	0.795683	0.771896	0.966136	0.785309	0.875634	1.78911	7.6981	8.81355	8.88075	16.0016	16.9784	18.8632	0.751243	3.28557	1.67426	4.43945	4.00798	4.68453	2.72794	1.43856	2.96752
pyrus_GLEAN_10007091	0.0671021	0.217056	0	0.0735481	0.0738365	0.0794555	6.48355	4.05027	3.77944	41.1665	42.4915	38.6484	0	3.55864	0.134312	1.7315	1.39466	2.04527	3.06435	0.0673305	3.899
pyrus_GLEAN_10007119	70.5079	71.1799	81.5462	87.7223	100.436	79.9499	213.202	314.623	290.74	135.598	141.946	138.77	95.321	121.179	78.2415	134.329	122.041	131.943	88.7123	92.62	117.486
pyrus_GLEAN_10007134	547.317	539.603	571.548	643.137	824.903	937.904	478.832	768.997	845.108	630.338	589.972	605.888	458.825	802.007	568.068	526.937	559.121	455.855	668.927	502.488	676.429
pyrus_GLEAN_10007140	101.942	109.115	102.458	109.246	118.897	128.719	232	210.371	214.171	116.853	127.614	124.184	140.279	132.623	141.635	150.493	147.144	128.224	119.39	139.941	122.897
pyrus_GLEAN_10007143	1.49013	2.14053	1.11374	1.74448	1.5308	1.17459	0.529185	1.11322	0.572461	1.81151	1.52436	1.5807	2.82049	1.76105	1.7951	2.98154	1.85237	1.52008	1.55057	2.19872	1.1997
pyrus_GLEAN_10007148	0	0	0	2.5073	3.36038	1.68641	160.15	130.864	158.089	94.5235	68.4805	85.2657	5.51752	9.87894	0	12.0978	12.8444	13.5074	18.918	5.02828	13.9714
pyrus_GLEAN_10007155	2.02835	2.23334	2.27509	0.600704	0.603179	0.808451	0.214341	0.204154	0.154692	0.30523	0.274464	0.321628	0.706226	1.07618	1.0357	0.565535	0.46617	0.596523	1.70607	0.733047	1.13492
pyrus_GLEAN_10007157	0.237801	0.384686	0.222048	0.846836	0.393365	0.281676	0.81995	0.531302	0.614643	1.27886	0.968412	0.683136	0.186649	0.52513	0.178363	0.490589	0.454942	0.452581	0.308326	0.149757	0.716717
pyrus_GLEAN_10007163	0.221857	0.0598212	0.685125	0	0	0.0657097	1.3913	1.95272	0.509547	9.98906	7.6357	8.11759	0.496479	2.24022	0.780252	1.34309	1.2233	2.07811	2.24298	0.568062	2.49183
pyrus_GLEAN_10007164	0	0.0613803	0	0	0	0	0.0603635	0	0	0.644359	0.347849	0.42052	0	0.111687	0.113804	0	0	0	0.0590201	0	0.124733
pyrus_GLEAN_10007169	2.22791	2.74452	2.22954	2.35593	2.36421	1.97743	6.93675	6.2318	7.50744	5.51469	8.12363	6.65264	2.83803	4.53722	4.38496	4.68609	5.14067	4.94478	3.80258	3.75624	3.84032
pyrus_GLEAN_10007172	1.55454	0.520366	1.30131	0.645936	0.70773	1.20673	0.397853	0.23942	0.123097	0.545944	1.03717	0.565617	1.56968	1.78784	1.55378	1.27113	0.585723	1.10683	1.834	1.55812	1.23342
pyrus_GLEAN_10007173	0.112571	0.15626	0.165085	0.105536	0.0707503	0.15269	0.27175	0.0895216	0.0920416	0.325678	0.407901	0.371695	0.133945	0.141519	0.176183	0.198345	0.280275	0.173952	0.166233	0.128557	0.0703675
pyrus_GLEAN_10007174	18.4244	18.8133	13.6286	28.0879	34.2431	26.159	40.2933	44.1333	44.8385	19.5709	25.2811	15.0555	19.3494	13.9515	22.9112	20.8917	27.1418	23.9059	13.5489	22.0559	14.324
pyrus_GLEAN_10007176	50.1218	52.0505	53.2172	66.08	79.6686	93.4795	87.2185	111.523	118.069	69.5569	70.9297	70.4624	41.4765	66.4766	40.1673	54.1648	53.0349	48.9182	55.8766	42.5487	59.6261
pyrus_GLEAN_10007177	30.4415	33.0972	31.2934	30.8927	32.241	35.4106	229.107	235.184	231.561	89.1511	83.4209	86.0129	21.484	125.035	21.4263	69.8862	76.6213	74.8558	125.705	21.4109	124.198
pyrus_GLEAN_10007178	6.19401	3.18546	6.39707	4.42302	4.73329	11.7377	2.43741	2.7788	3.54683	2.25424	0.851899	0.702002	7.10785	4.47111	6.64299	3.79227	4.04221	4.40816	7.10857	7.60952	2.61499
pyrus_GLEAN_10007180	2.10151	1.25726	1.41832	3.20571	3.98424	1.51728	3.73835	5.1093	3.23395	6.53768	4.54629	5.46033	3.44472	2.41824	3.05238	2.78309	5.12975	2.3019	2.06813	2.47007	2.3089
[truncated: 6,871 more rows]
