# Supplementary material for: Transcriptome analysis of bagging-treated red Chinese sand pear peels reveals light-responsive pathway functions in anthocyanin accumulation
Source: Sci Rep. 2017 Mar 3;7:63. doi: 10.1038/s41598-017-00069-z (PMC5428347; doi:10.1038/s41598-017-00069-z)
Supplement: Supplementary file 3 — Table S3 [file 41598_2017_69_MOESM3_ESM.xls]

## Sheet: Brown
GO-ID	p-value	corr p-value	x	n	X	N	Description
1510	1.2983e-65	3.9117e-62	180	484	2714	30107	RNA methylation
6412	3.8822e-63	5.8486e-60	278	1058	2714	30107	translation
9451	3.8736e-30	3.8904e-27	212	1045	2714	30107	RNA modification
6730	6.1126e-30	4.6043e-27	328	1950	2714	30107	one-carbon metabolic process
32259	1.7273e-28	1.0409e-25	317	1895	2714	30107	methylation
43414	3.6246e-27	1.8201e-24	280	1626	2714	30107	macromolecule methylation
22613	5.4933e-24	2.3645e-21	175	880	2714	30107	ribonucleoprotein complex biogenesis
42254	3.6249e-23	1.3652e-20	168	843	2714	30107	ribosome biogenesis
6221	3.0528e-16	1.022e-13	85	367	2714	30107	pyrimidine nucleotide biosynthetic process
6220	7.1463e-16	2.1532e-13	85	372	2714	30107	pyrimidine nucleotide metabolic process
9220	1.5205e-14	4.1647e-12	79	350	2714	30107	pyrimidine ribonucleotide biosynthetic process
9218	1.8563e-14	4.6607e-12	80	358	2714	30107	pyrimidine ribonucleotide metabolic process
44281	2.3021e-14	5.3357e-12	1231	11610	2714	30107	small molecule metabolic process
10467	2.5629e-14	5.5156e-12	549	4544	2714	30107	gene expression
34404	3.1913e-13	6.4103e-11	149	905	2714	30107	nucleobase, nucleoside and nucleotide biosynthetic process
9165	8.6876e-13	1.636e-10	147	900	2714	30107	nucleotide biosynthetic process
6839	1.7136e-12	3.0371e-10	71	325	2714	30107	mitochondrial transport
9058	2.3262e-11	3.8939e-09	1455	14322	2714	30107	biosynthetic process
34654	2.8506e-11	4.5205e-09	156	1018	2714	30107	nucleobase, nucleoside, nucleotide and nucleic acid biosynthetic process
44249	9.6546e-10	1.4545e-07	1374	13586	2714	30107	cellular biosynthetic process
462	2.5679e-09	3.5168e-07	13	21	2714	30107	maturation of SSU-rRNA from tricistronic rRNA transcript (SSU-rRNA, 5.8S rRNA, LSU-rRNA)
30490	2.5679e-09	3.5168e-07	13	21	2714	30107	maturation of SSU-rRNA
9260	5.4299e-09	7.1131e-07	94	567	2714	30107	ribonucleotide biosynthetic process
33365	1.8459e-08	2.3173e-06	114	748	2714	30107	protein localization in organelle
42274	3.5771e-08	4.3111e-06	8	9	2714	30107	ribosomal small subunit biogenesis
44271	4.1999e-08	4.867e-06	362	3083	2714	30107	cellular nitrogen compound biosynthetic process
70585	1.3509e-07	1.4537e-05	48	241	2714	30107	protein localization in mitochondrion
6626	1.3509e-07	1.4537e-05	48	241	2714	30107	protein targeting to mitochondrion
6564	1.6458e-07	1.7099e-05	8	10	2714	30107	L-serine biosynthetic process
469	1.096e-06	0.00010652	13	31	2714	30107	cleavage involved in rRNA processing
478	1.096e-06	0.00010652	13	31	2714	30107	endonucleolytic cleavage involved in rRNA processing
9059	1.3834e-06	0.00013025	668	6334	2714	30107	macromolecule biosynthetic process
7005	2.3928e-06	0.00021847	52	296	2714	30107	mitochondrion organization
6807	2.6249e-06	0.00023262	1115	11144	2714	30107	nitrogen compound metabolic process
28	3.4492e-06	0.00028088	6	7	2714	30107	ribosomal small subunit assembly
479	3.4492e-06	0.00028088	6	7	2714	30107	endonucleolytic cleavage of tricistronic rRNA transcript (SSU-rRNA, 5.8S rRNA, LSU-rRNA)
42257	3.4492e-06	0.00028088	6	7	2714	30107	ribosomal subunit assembly
42255	4.509e-06	0.00035752	7	10	2714	30107	ribosome assembly
34645	8.6235e-06	0.00066622	602	5727	2714	30107	cellular macromolecule biosynthetic process
34641	9.152e-06	0.00068938	1057	10585	2714	30107	cellular nitrogen compound metabolic process
31125	1.2735e-05	0.00093584	6	8	2714	30107	rRNA 3'-end processing
9116	1.3115e-05	0.00094085	27	124	2714	30107	nucleoside metabolic process

## Sheet: midnightblue
GO-ID	p-value	corr p-value	x	n	X	N	Description
46164	6.3719e-06	0.00016014	42	1634	372	30107	alcohol catabolic process
6066	1.8755e-06	5.7237e-05	73	3407	372	30107	alcohol metabolic process
9058	2.6614e-06	7.9797e-05	221	14322	372	30107	biosynthetic process
16117	3.2288e-06	9.3527e-05	18	402	372	30107	carotenoid biosynthetic process
16116	8.7133e-06	0.00020682	19	475	372	30107	carotenoid metabolic process
6081	1.0583e-08	7.5358e-07	33	858	372	30107	cellular aldehyde metabolic process
44249	5.4267e-07	2.0162e-05	215	13586	372	30107	cellular biosynthetic process
44275	1.9541e-05	0.00039757	47	2007	372	30107	cellular carbohydrate catabolic process
44255	1.5608e-06	4.8499e-05	88	4361	372	30107	cellular lipid metabolic process
44237	1.1711e-05	0.00024709	306	21921	372	30107	cellular metabolic process
15995	1.2752e-06	4.1256e-05	17	338	372	30107	chlorophyll biosynthetic process
15994	7.0237e-06	0.00017396	22	601	372	30107	chlorophyll metabolic process
9658	1.2452e-07	6.0802e-06	30	813	372	30107	chloroplast organization
9902	1.082e-05	0.00023707	16	356	372	30107	chloroplast relocation
51188	5.6604e-08	3.2246e-06	33	921	372	30107	cofactor biosynthetic process
51186	1.4239e-07	6.5768e-06	55	2118	372	30107	cofactor metabolic process
19344	3.5842e-06	9.8617e-05	23	621	372	30107	cysteine biosynthetic process
6534	5.1629e-06	0.00013169	23	635	372	30107	cysteine metabolic process
5984	9.8878e-07	3.5205e-05	22	532	372	30107	disaccharide metabolic process
51656	1.5742e-05	0.00032413	16	367	372	30107	establishment of organelle localization
51667	1.082e-05	0.00023707	16	356	372	30107	establishment of plastid localization
9812	5.0459e-05	0.00095816	28	993	372	30107	flavonoid metabolic process
6091	1.6377e-08	1.0765e-06	58	2150	372	30107	generation of precursor metabolites and energy
9250	5.2803e-05	0.00098938	26	890	372	30107	glucan biosynthetic process
6007	3.6364e-06	9.8617e-05	42	1597	372	30107	glucose catabolic process
6006	1.0724e-05	0.00023707	45	1843	372	30107	glucose metabolic process
19682	1.4328e-11	4.1275e-09	32	623	372	30107	glyceraldehyde-3-phosphate metabolic process
46483	3.7795e-05	0.00072574	75	3848	372	30107	heterocycle metabolic process
19320	3.6931e-06	9.8617e-05	42	1598	372	30107	hexose catabolic process
19318	3.1596e-05	0.00062067	46	1986	372	30107	hexose metabolic process
9240	1.6906e-11	4.1275e-09	32	627	372	30107	isopentenyl diphosphate biosynthetic process
19288	1.4328e-11	4.1275e-09	32	623	372	30107	isopentenyl diphosphate biosynthetic process, mevalonate-independent pathway
46490	1.6906e-11	4.1275e-09	32	627	372	30107	isopentenyl diphosphate metabolic process
8299	2.45e-11	4.6523e-09	55	1656	372	30107	isoprenoid biosynthetic process
6720	4.0814e-10	4.6501e-08	58	1943	372	30107	isoprenoid metabolic process
8610	3.4395e-06	9.7968e-05	75	3593	372	30107	lipid biosynthetic process
23	6.3488e-10	6.0278e-08	22	351	372	30107	maltose metabolic process
8152	9.931e-06	0.00022629	329	24092	372	30107	metabolic process
46365	3.6931e-06	9.8617e-05	42	1598	372	30107	monosaccharide catabolic process
5996	4.7812e-09	3.7141e-07	65	2467	372	30107	monosaccharide metabolic process
6739	1.7562e-07	7.5032e-06	22	480	372	30107	NADP metabolic process
6740	1.017e-07	5.2669e-06	22	465	372	30107	NADPH regeneration
34660	2.2976e-07	9.5772e-06	33	979	372	30107	ncRNA metabolic process
34470	4.8043e-07	1.8246e-05	28	773	372	30107	ncRNA processing
46496	2.7686e-07	1.1265e-05	22	493	372	30107	nicotinamide nucleotide metabolic process
9311	1.1395e-05	0.00024651	22	620	372	30107	oligosaccharide metabolic process
51640	2.3154e-05	0.00046554	18	465	372	30107	organelle localization
19637	1.2e-10	1.4648e-08	46	1287	372	30107	organophosphate metabolic process
55114	1.5409e-05	0.00032114	60	2783	372	30107	oxidation reduction
6733	1.2314e-08	8.4175e-07	29	689	372	30107	oxidoreduction coenzyme metabolic process
6098	9.4389e-08	5.0409e-06	22	463	372	30107	pentose-phosphate shunt
8654	7.7777e-11	1.0225e-08	40	998	372	30107	phospholipid biosynthetic process
6644	1.0898e-09	9.8024e-08	42	1186	372	30107	phospholipid metabolic process
15979	4.0505e-16	6.9223e-13	53	1177	372	30107	photosynthesis
9765	1.2131e-06	4.0651e-05	9	86	372	30107	photosynthesis, light harvesting
19684	2.1046e-11	4.496e-09	39	913	372	30107	photosynthesis, light reaction
9767	8.1009e-06	0.00019778	12	200	372	30107	photosynthetic electron transport chain
9773	4.7147e-09	3.7141e-07	12	101	372	30107	photosynthetic electron transport in photosystem I
10207	5.5727e-10	5.6022e-08	24	416	372	30107	photosystem II assembly
46148	1.6113e-11	4.1275e-09	45	1166	372	30107	pigment biosynthetic process
42440	5.754e-11	8.9396e-09	50	1448	372	30107	pigment metabolic process
51644	1.1597e-05	0.00024709	16	358	372	30107	plastid localization
9668	9.8035e-06	0.00022629	22	614	372	30107	plastid membrane organization
9657	7.4478e-12	4.1275e-09	52	1461	372	30107	plastid organization
6779	1.38e-07	6.5511e-06	20	396	372	30107	porphyrin biosynthetic process
6778	1.0582e-06	3.6908e-05	25	666	372	30107	porphyrin metabolic process
6457	2.5117e-05	0.00049914	22	653	372	30107	protein folding
19362	2.9651e-07	1.1785e-05	22	495	372	30107	pyridine nucleotide metabolic process
6090	5.7688e-09	4.2865e-07	40	1159	372	30107	pyruvate metabolic process
9637	1.5344e-07	6.9007e-06	27	686	372	30107	response to blue light
10218	7.0824e-11	1.0086e-08	28	513	372	30107	response to far red light
9644	5.274e-08	3.108e-06	29	737	372	30107	response to high light intensity
42542	5.3261e-05	0.00098938	27	943	372	30107	response to hydrogen peroxide
9642	4.5061e-07	1.7502e-05	32	960	372	30107	response to light intensity
9416	6.4242e-07	2.336e-05	96	4799	372	30107	response to light stimulus
9314	1.5345e-06	4.8499e-05	97	4960	372	30107	response to radiation
10114	4.4956e-11	7.683e-09	28	503	372	30107	response to red light
22613	1.5633e-09	1.3359e-07	35	880	372	30107	ribonucleoprotein complex biogenesis
42254	5.0935e-10	5.4405e-08	35	843	372	30107	ribosome biogenesis
16072	3.7991e-08	2.3188e-06	27	640	372	30107	rRNA metabolic process
6364	3.1342e-08	1.9838e-06	27	634	372	30107	rRNA processing
9070	4.7793e-06	0.00012375	23	632	372	30107	serine family amino acid biosynthetic process
9069	1.1811e-07	5.9369e-06	30	811	372	30107	serine family amino acid metabolic process
44282	3.779e-05	0.00072574	71	3583	372	30107	small molecule catabolic process
19252	5.9775e-08	3.2953e-06	22	451	372	30107	starch biosynthetic process
5982	4.2342e-06	0.00011133	26	768	372	30107	starch metabolic process
33014	1.6874e-07	7.3942e-06	20	401	372	30107	tetrapyrrole biosynthetic process
33013	1.1168e-06	3.8173e-05	25	668	372	30107	tetrapyrrole metabolic process
16109	3.2288e-06	9.3527e-05	18	402	372	30107	tetraterpenoid biosynthetic process
16108	8.7133e-06	0.00020682	19	475	372	30107	tetraterpenoid metabolic process
10027	9.8035e-06	0.00022629	22	614	372	30107	thylakoid membrane organization
6412	1.2794e-06	4.1256e-05	33	1058	372	30107	translation

## Sheet: Blue
GO-ID	p-value	corr p-value	x	n	X	N	Description
9738	2.7914e-14	8.1892e-13	112	910	1738	30107	abscisic acid mediated signaling pathway
2253	0.00066895	0.0054444	36	352	1738	30107	activation of immune response
2218	0.00066895	0.0054444	36	352	1738	30107	activation of innate immune response
43450	2.5791e-17	9.5693e-16	67	364	1738	30107	alkene biosynthetic process
9308	0.00070307	0.0057037	224	3167	1738	30107	amine metabolic process
15837	1.641e-10	3.6639e-09	133	1313	1738	30107	amine transport
6865	1.5604e-10	3.515e-09	133	1312	1738	30107	amino acid transport
9653	1.8865e-06	2.3002e-05	543	7946	1738	30107	anatomical structure morphogenesis
48466	9.6046e-06	0.00011065	119	1387	1738	30107	androecium development
55081	0.00037748	0.0032284	16	106	1738	30107	anion homeostasis
6820	1.9301e-05	0.00020811	111	1294	1738	30107	anion transport
48653	3.6602e-06	4.356e-05	85	889	1738	30107	anther development
19438	5.9841e-18	2.3227e-16	292	3095	1738	30107	aromatic compound biosynthetic process
19439	2.2653e-05	0.00024218	42	369	1738	30107	aromatic compound catabolic process
9066	5.2981e-11	1.2493e-09	90	754	1738	30107	aspartate family amino acid metabolic process
65007	7.8618e-16	2.6805e-14	1127	16764	1738	30107	biological regulation
9058	0.000235	0.0021025	898	14322	1738	30107	biosynthetic process
52545	8.0758e-06	9.433e-05	53	488	1738	30107	callose localization
46394	1.8541e-08	3.2943e-07	276	3484	1738	30107	carboxylic acid biosynthetic process
19752	9.5537e-07	1.3317e-05	448	6359	1738	30107	carboxylic acid metabolic process
46942	2.8473e-09	5.6565e-08	136	1413	1738	30107	carboxylic acid transport
55080	0.00024169	0.0021471	72	816	1738	30107	cation homeostasis
6812	4.9113e-09	9.3167e-08	217	2565	1738	30107	cation transport
7154	2.5202e-11	6.0558e-10	191	2053	1738	30107	cell communication
8219	0.00011722	0.0011288	69	755	1738	30107	cell death
48468	0.001042	0.0081642	236	3382	1738	30107	cell development
30154	0.00045436	0.0038728	355	5243	1738	30107	cell differentiation
16049	6.5843e-10	1.396e-08	297	3679	1738	30107	cell growth
48469	0.00020002	0.0018218	131	1668	1738	30107	cell maturation
902	0.00018399	0.0017004	224	3091	1738	30107	cell morphogenesis
904	0.00036744	0.0031532	132	1708	1738	30107	cell morphogenesis involved in differentiation
7166	0.00021484	0.0019428	35	319	1738	30107	cell surface receptor linked signaling pathway
6884	1.4627e-05	0.00015976	10	34	1738	30107	cell volume homeostasis
16998	0.0003621	0.003118	11	57	1738	30107	cell wall macromolecule catabolic process
44036	3.1226e-05	0.00032421	128	1555	1738	30107	cell wall macromolecule metabolic process
42545	8.7754e-05	0.00085816	120	1474	1738	30107	cell wall modification
71555	4.7286e-09	9.1071e-08	243	2944	1738	30107	cell wall organization
71554	6.8909e-11	1.6098e-09	353	4443	1738	30107	cell wall organization or biogenesis
10383	0.00023376	0.0020988	102	1245	1738	30107	cell wall polysaccharide metabolic process
43449	2.5791e-17	9.5693e-16	67	364	1738	30107	cellular alkene metabolic process
44106	0.00031063	0.0027212	205	2822	1738	30107	cellular amine metabolic process
6519	2.9837e-06	3.5847e-05	307	4178	1738	30107	cellular amino acid and derivative metabolic process
42398	5.1157e-13	1.4183e-11	209	2209	1738	30107	cellular amino acid derivative biosynthetic process
6575	7.2734e-15	2.2379e-13	247	2634	1738	30107	cellular amino acid derivative metabolic process
6725	3.1592e-19	1.3168e-17	393	4459	1738	30107	cellular aromatic compound metabolic process
30003	0.00023744	0.0021169	61	663	1738	30107	cellular cation homeostasis
55082	1.0597e-06	1.461e-05	74	718	1738	30107	cellular chemical homeostasis
32989	8.0439e-06	9.433e-05	256	3432	1738	30107	cellular component morphogenesis
48869	3.3858e-07	5.2088e-06	460	6495	1738	30107	cellular developmental process
19725	1.343e-05	0.00014862	85	920	1738	30107	cellular homeostasis
6873	0.00011926	0.001144	64	687	1738	30107	cellular ion homeostasis
42180	4.751e-07	7.0928e-06	455	6433	1738	30107	cellular ketone metabolic process
51641	0.00090167	0.0071991	374	5605	1738	30107	cellular localization
70727	8.0182e-05	0.00078716	273	3816	1738	30107	cellular macromolecule localization
6944	8.611e-07	1.207e-05	94	977	1738	30107	cellular membrane fusion
16044	2.1484e-08	3.7382e-07	174	1991	1738	30107	cellular membrane organization
34613	0.00029804	0.0026201	248	3496	1738	30107	cellular protein localization
71215	1.2462e-11	3.1129e-10	114	1024	1738	30107	cellular response to abscisic acid stimulus
71216	1.5163e-14	4.6092e-13	100	764	1738	30107	cellular response to biotic stimulus
70887	9.685e-19	3.8786e-17	542	6726	1738	30107	cellular response to chemical stimulus
71495	1.8601e-17	7.1108e-16	367	4188	1738	30107	cellular response to endogenous stimulus
71369	8.4523e-10	1.748e-08	88	771	1738	30107	cellular response to ethylene stimulus
71496	4.7291e-08	7.9016e-07	134	1452	1738	30107	cellular response to external stimulus
31668	4.7291e-08	7.9016e-07	134	1452	1738	30107	cellular response to extracellular stimulus
32870	1.9582e-11	4.8435e-10	289	3445	1738	30107	cellular response to hormone stimulus
10106	1.521e-05	0.00016469	47	424	1738	30107	cellular response to iron ion starvation
71395	1.5234e-21	6.9882e-20	166	1324	1738	30107	cellular response to jasmonic acid stimulus
31669	3.4911e-08	5.9514e-07	120	1254	1738	30107	cellular response to nutrient levels
71310	4.2337e-20	1.8104e-18	504	6051	1738	30107	cellular response to organic substance
71445	1.9997e-14	5.9354e-13	99	756	1738	30107	cellular response to protein stimulus
71446	7.2801e-31	5.9251e-29	207	1540	1738	30107	cellular response to salicylic acid stimulus
9267	1.9051e-08	3.3613e-07	119	1227	1738	30107	cellular response to starvation
51716	2.3625e-21	1.0644e-19	732	9532	1738	30107	cellular response to stimulus
33554	4.6303e-12	1.2044e-10	385	4833	1738	30107	cellular response to stress
34620	1.9997e-14	5.9354e-13	99	756	1738	30107	cellular response to unfolded protein
9992	5.8009e-06	6.839e-05	10	31	1738	30107	cellular water homeostasis
6182	2.1474e-09	4.3344e-08	13	29	1738	30107	cGMP biosynthetic process
46068	2.1474e-09	4.3344e-08	13	29	1738	30107	cGMP metabolic process
48878	7.235e-07	1.0313e-05	110	1190	1738	30107	chemical homeostasis
9190	3.5887e-09	7.0189e-08	13	30	1738	30107	cyclic nucleotide biosynthetic process
9187	3.5887e-09	7.0189e-08	13	30	1738	30107	cyclic nucleotide metabolic process
16265	0.00011722	0.0011288	69	755	1738	30107	death
6952	1.1339e-58	2.8609e-55	691	6919	1738	30107	defense response
52542	1.5754e-07	2.4688e-06	47	360	1738	30107	defense response by callose deposition
42742	5.1058e-23	2.5764e-21	248	2282	1738	30107	defense response to bacterium
9816	0.00018279	0.0016955	34	304	1738	30107	defense response to bacterium, incompatible interaction
50832	5.665e-29	3.8629e-27	240	1979	1738	30107	defense response to fungus
2215	2.5494e-05	0.00026854	12	51	1738	30107	defense response to nematode
9814	1.5654e-33	1.6457e-31	280	2323	1738	30107	defense response, incompatible interaction
9595	1.1097e-16	3.8885e-15	96	666	1738	30107	detection of biotic stimulus
9581	1.3997e-05	0.00015355	52	485	1738	30107	detection of external stimulus
70483	0.00051833	0.0043447	6	19	1738	30107	detection of hypoxia
3032	0.00051833	0.0043447	6	19	1738	30107	detection of oxygen
51606	2.6114e-15	8.34e-14	121	984	1738	30107	detection of stimulus
48588	0.00033724	0.0029319	145	1901	1738	30107	developmental cell growth
48589	4.2718e-12	1.1227e-10	291	3428	1738	30107	developmental growth
60560	1.5882e-08	2.9248e-07	210	2500	1738	30107	developmental growth involved in morphogenesis
21700	0.00012194	0.001161	137	1738	1738	30107	developmental maturation
15674	8.2436e-06	9.5846e-05	112	1283	1738	30107	di-, tri-valent inorganic cation transport
7398	1.1929e-10	2.7115e-09	263	3120	1738	30107	ectoderm development
30968	4.7316e-15	1.4738e-13	98	728	1738	30107	endoplasmic reticulum unfolded protein response
7167	0.0011996	0.0092973	27	248	1738	30107	enzyme linked receptor protein signaling pathway
9913	0.00035886	0.0031007	192	2627	1738	30107	epidermal cell differentiation
8544	1.1929e-10	2.7115e-09	263	3120	1738	30107	epidermis development
6984	8.4839e-16	2.854e-14	102	753	1738	30107	ER-nucleus signaling pathway
51234	1.0085e-08	1.8709e-07	683	9949	1738	30107	establishment of localization
51649	0.0011317	0.0088396	344	5132	1738	30107	establishment of localization in cell
45184	0.0012013	0.0092973	248	3583	1738	30107	establishment of protein localization
9693	4.7549e-17	1.7138e-15	66	359	1738	30107	ethylene biosynthetic process
9873	1.4974e-09	3.0715e-08	76	635	1738	30107	ethylene mediated signaling pathway
9692	4.7549e-17	1.7138e-15	66	359	1738	30107	ethylene metabolic process
45229	0.00072734	0.0058816	46	486	1738	30107	external encapsulating structure organization
40007	1.9622e-12	5.3233e-11	351	4291	1738	30107	growth
10410	0.00097018	0.0076733	81	988	1738	30107	hemicellulose metabolic process
42592	0.00014602	0.0013746	122	1522	1738	30107	homeostatic process
42446	0.00066122	0.0054341	83	1004	1738	30107	hormone biosynthetic process
42445	0.00049414	0.0041697	98	1213	1738	30107	hormone metabolic process
9755	2.2273e-12	5.9783e-11	271	3119	1738	30107	hormone-mediated signaling pathway
6972	0.00012175	0.001161	113	1383	1738	30107	hyperosmotic response
42538	1.2535e-07	1.9891e-06	96	962	1738	30107	hyperosmotic salinity response
2252	3.1838e-19	1.3168e-17	139	1078	1738	30107	immune effector process
6955	2.4378e-43	7.6882e-41	444	4079	1738	30107	immune response
2376	1.4706e-48	7.4208e-46	475	4305	1738	30107	immune system process
42430	4.0622e-05	0.00041326	64	662	1738	30107	indole and derivative metabolic process
42435	0.00058675	0.0048697	48	508	1738	30107	indole derivative biosynthetic process
42436	6.3791e-05	0.00063364	35	300	1738	30107	indole derivative catabolic process
42434	1.187e-05	0.00013311	60	584	1738	30107	indole derivative metabolic process
42344	0.0010328	0.0081176	12	74	1738	30107	indole glucosinolate catabolic process
9864	3.9496e-05	0.00040343	18	107	1738	30107	induced systemic resistance, jasmonic acid mediated signaling pathway
45087	6.1516e-35	7.3907e-33	388	3649	1738	30107	innate immune response
15698	1.4994e-05	0.00016305	88	964	1738	30107	inorganic anion transport
7243	8.0455e-24	4.4128e-22	148	1059	1738	30107	intracellular protein kinase cascade
6886	6.1286e-05	0.00061359	246	3377	1738	30107	intracellular protein transport
35556	9.1926e-32	8.5899e-30	250	2015	1738	30107	intracellular signal transduction
23034	1.781e-31	1.6048e-29	294	2562	1738	30107	intracellular signaling pathway
46907	0.00011387	0.0011059	326	4681	1738	30107	intracellular transport
50801	2.5545e-05	0.00026854	82	895	1738	30107	ion homeostasis
6811	2.2979e-11	5.6288e-10	296	3553	1738	30107	ion transport
6826	1.3223e-05	0.00014696	52	484	1738	30107	iron ion transport
9695	5.9035e-08	9.735e-07	53	416	1738	30107	jasmonic acid biosynthetic process
9867	1.2037e-21	5.6241e-20	166	1321	1738	30107	jasmonic acid mediated signaling pathway
9694	4.867e-09	9.3026e-08	68	557	1738	30107	jasmonic acid metabolic process
51179	4.2863e-10	9.3227e-09	738	10694	1738	30107	localization
33036	2.8787e-05	0.00030137	333	4710	1738	30107	macromolecule localization
165	9.6834e-24	5.1981e-22	147	1050	1738	30107	MAPKKK cascade
61025	8.611e-07	1.207e-05	94	977	1738	30107	membrane fusion
61024	2.1484e-08	3.7382e-07	174	1991	1738	30107	membrane organization
55065	0.0005829	0.0048537	22	177	1738	30107	metal ion homeostasis
30001	8.2166e-09	1.5356e-07	173	1950	1738	30107	metal ion transport
6555	2.4128e-12	6.4079e-11	87	678	1738	30107	methionine metabolic process
52255	1.4929e-06	1.8373e-05	19	94	1738	30107	modulation by organism of defense response of other organism involved in symbiotic interaction
52552	1.4929e-06	1.8373e-05	19	94	1738	30107	modulation by organism of immune response of other organism involved in symbiotic interaction
52306	1.4929e-06	1.8373e-05	19	94	1738	30107	modulation by organism of innate immunity in other organism involved in symbiotic interaction
52031	1.4929e-06	1.8373e-05	19	94	1738	30107	modulation by symbiont of host defense response
52553	1.4929e-06	1.8373e-05	19	94	1738	30107	modulation by symbiont of host immune response
52167	1.4929e-06	1.8373e-05	19	94	1738	30107	modulation by symbiont of host innate immunity
32787	2.4212e-05	0.00025775	333	4700	1738	30107	monocarboxylic acid metabolic process
51704	3.5381e-48	1.4878e-45	750	8243	1738	30107	multi-organism process
48519	4.7667e-08	7.9121e-07	397	5392	1738	30107	negative regulation of biological process
60548	7.8688e-22	3.7459e-20	138	998	1738	30107	negative regulation of cell death
48523	2.1467e-05	0.00023047	255	3464	1738	30107	negative regulation of cellular process
31348	3.7531e-18	1.4796e-16	130	1005	1738	30107	negative regulation of defense response
43069	1.1342e-22	5.6111e-21	135	945	1738	30107	negative regulation of programmed cell death
48585	1.2566e-16	4.343e-15	163	1448	1738	30107	negative regulation of response to stimulus
15706	6.3422e-05	0.00063247	71	767	1738	30107	nitrate transport
7263	5.4429e-05	0.0005493	10	39	1738	30107	nitric oxide mediated signal transduction
6857	0.00033817	0.0029319	46	469	1738	30107	oligopeptide transport
48513	0.00046238	0.0039279	599	9286	1738	30107	organ development
16053	1.8541e-08	3.2943e-07	276	3484	1738	30107	organic acid biosynthetic process
6082	3.4883e-07	5.3018e-06	453	6384	1738	30107	organic acid metabolic process
15849	7.471e-09	1.4067e-07	136	1435	1738	30107	organic acid transport
43436	3.4243e-07	5.2361e-06	453	6383	1738	30107	oxoacid metabolic process
31408	3.053e-08	5.24e-07	56	442	1738	30107	oxylipin biosynthetic process
31407	2.4812e-09	4.9684e-08	71	583	1738	30107	oxylipin metabolic process
52257	1.4929e-06	1.8373e-05	19	94	1738	30107	pathogen-associated molecular pattern dependent induction by organism of innate immunity of other organism involved in symbiotic interaction
52033	1.4929e-06	1.8373e-05	19	94	1738	30107	pathogen-associated molecular pattern dependent induction by symbiont of host innate immunity
52308	1.4929e-06	1.8373e-05	19	94	1738	30107	pathogen-associated molecular pattern dependent modulation by organism of innate immunity in other organism involved in symbiotic interaction
52169	1.4929e-06	1.8373e-05	19	94	1738	30107	pathogen-associated molecular pattern dependent modulation by symbiont of host innate immunity
45488	0.00077488	0.0062461	47	501	1738	30107	pectin metabolic process
19745	1.1001e-05	0.00012502	22	136	1738	30107	pentacyclic triterpenoid biosynthetic process
19742	1.1001e-05	0.00012502	22	136	1738	30107	pentacyclic triterpenoid metabolic process
15833	0.00033817	0.0029319	46	469	1738	30107	peptide transport
9699	0.00061969	0.0051261	128	1670	1738	30107	phenylpropanoid biosynthetic process
9698	3.6558e-05	0.00037494	150	1885	1738	30107	phenylpropanoid metabolic process
6796	1.8744e-15	6.0628e-14	327	3732	1738	30107	phosphate metabolic process
15914	0.0012277	0.0094727	6	22	1738	30107	phospholipid transport
6793	3.1509e-15	9.937e-14	329	3775	1738	30107	phosphorus metabolic process
16310	6.5219e-19	2.654e-17	303	3198	1738	30107	phosphorylation
9664	0.0001311	0.0012388	135	1711	1738	30107	plant-type cell wall organization
71669	0.00013067	0.0012388	180	2392	1738	30107	plant-type cell wall organization or biogenesis
9875	2.7609e-10	6.0572e-09	31	147	1738	30107	pollen-pistil interaction
9856	2.9653e-06	3.5796e-05	135	1580	1738	30107	pollination
33037	1.3519e-05	0.00014894	53	497	1738	30107	polysaccharide localization
5976	1.0467e-05	0.00012004	255	3429	1738	30107	polysaccharide metabolic process
52510	1.4929e-06	1.8373e-05	19	94	1738	30107	positive regulation by organism of defense response of other organism involved in symbiotic interaction
52555	1.4929e-06	1.8373e-05	19	94	1738	30107	positive regulation by organism of immune response of other organism involved in symbiotic interaction
52305	1.4929e-06	1.8373e-05	19	94	1738	30107	positive regulation by organism of innate immunity in other organism involved in symbiotic interaction
52509	1.4929e-06	1.8373e-05	19	94	1738	30107	positive regulation by symbiont of host defense response
52556	1.4929e-06	1.8373e-05	19	94	1738	30107	positive regulation by symbiont of host immune response
52166	1.4929e-06	1.8373e-05	19	94	1738	30107	positive regulation by symbiont of host innate immunity
31349	7.1819e-07	1.0295e-05	57	498	1738	30107	positive regulation of defense response
9963	4.3375e-08	7.3446e-07	55	435	1738	30107	positive regulation of flavonoid biosynthetic process
50778	5.9528e-07	8.6815e-06	55	471	1738	30107	positive regulation of immune response
2684	5.9528e-07	8.6815e-06	55	471	1738	30107	positive regulation of immune system process
45089	5.9528e-07	8.6815e-06	55	471	1738	30107	positive regulation of innate immune response
48584	3.1445e-05	0.00032515	76	818	1738	30107	positive regulation of response to stimulus
43687	1.4831e-06	1.8373e-05	354	4882	1738	30107	post-translational protein modification
12501	2.5329e-05	0.00026851	59	586	1738	30107	programmed cell death
46777	8.6441e-21	3.8261e-19	147	1126	1738	30107	protein amino acid autophosphorylation
6468	4.1378e-20	1.8e-18	238	2268	1738	30107	protein amino acid phosphorylation
6464	6.1029e-07	8.8492e-06	447	6318	1738	30107	protein modification process
6605	6.4785e-07	9.3402e-06	242	3108	1738	30107	protein targeting
6612	8.6724e-26	5.2096e-24	194	1528	1738	30107	protein targeting to membrane
15031	0.0012013	0.0092973	248	3583	1738	30107	protein transport
90066	7.5913e-10	1.5829e-08	305	3804	1738	30107	regulation of anatomical structure size
50789	5.7684e-12	1.4851e-10	955	14158	1738	30107	regulation of biological process
65008	8.0542e-11	1.8643e-09	487	6527	1738	30107	regulation of biological quality
10941	1.6408e-39	2.7598e-37	279	2140	1738	30107	regulation of cell death
8361	5.7231e-10	1.2341e-08	304	3779	1738	30107	regulation of cell size
32535	7.5913e-10	1.5829e-08	305	3804	1738	30107	regulation of cellular component size
50794	8.8532e-12	2.2562e-10	813	11755	1738	30107	regulation of cellular process
80135	1.1519e-25	6.7587e-24	205	1661	1738	30107	regulation of cellular response to stress
31347	8.5207e-42	2.1498e-39	342	2829	1738	30107	regulation of defense response
50688	4.5217e-07	6.7907e-06	11	30	1738	30107	regulation of defense response to virus
50691	1.7126e-08	3.1311e-07	8	11	1738	30107	regulation of defense response to virus by host
9962	2.5867e-07	4.0039e-06	62	543	1738	30107	regulation of flavonoid biosynthetic process
10310	1.3418e-15	4.3966e-14	96	692	1738	30107	regulation of hydrogen peroxide metabolic process
2697	4.5217e-07	6.7907e-06	11	30	1738	30107	regulation of immune effector process
50776	1.6908e-33	1.7064e-31	267	2167	1738	30107	regulation of immune response
2682	8.3962e-34	9.6289e-32	268	2170	1738	30107	regulation of immune system process
45088	4.6912e-32	4.5523e-30	257	2090	1738	30107	regulation of innate immune response
43900	1.1232e-11	2.8339e-10	86	686	1738	30107	regulation of multi-organism process
80010	1.3418e-15	4.3966e-14	96	692	1738	30107	regulation of oxygen and reactive oxygen species metabolic process
10363	1.5133e-25	8.6774e-24	202	1629	1738	30107	regulation of plant-type hypersensitive response
43067	4.0082e-40	7.2233e-38	272	2043	1738	30107	regulation of programmed cell death
48583	1.0542e-35	1.3298e-33	393	3686	1738	30107	regulation of response to stimulus
80134	1.757e-40	3.41e-38	347	2931	1738	30107	regulation of response to stress
43455	1.1194e-05	0.00012665	79	834	1738	30107	regulation of secondary metabolic process
3	0.00055867	0.0046673	618	9623	1738	30107	reproduction
48610	1.6427e-07	2.5583e-06	192	2313	1738	30107	reproductive cellular process
22414	0.00049206	0.004166	608	9443	1738	30107	reproductive process
45730	1.1608e-28	7.707e-27	115	628	1738	30107	respiratory burst
2679	3.5644e-29	2.4981e-27	115	620	1738	30107	respiratory burst involved in defense response
9961	0.00085858	0.0068987	8	36	1738	30107	response to 1-aminocyclopropane-1-carboxylic acid
9628	1.1363e-05	0.00012798	716	10955	1738	30107	response to abiotic stimulus
9737	6.438e-13	1.7656e-11	269	3056	1738	30107	response to abscisic acid stimulus
9646	0.00020202	0.0018334	18	121	1738	30107	response to absence of light
34059	0.00026107	0.0023111	11	55	1738	30107	response to anoxia
9617	5.0511e-42	1.416e-39	386	3372	1738	30107	response to bacterium
9607	1.4932e-43	5.3818e-41	701	7719	1738	30107	response to biotic stimulus
9743	8.5207e-36	1.194e-33	371	3394	1738	30107	response to carbohydrate stimulus
42221	1.6929e-41	3.8829e-39	1094	14249	1738	30107	response to chemical stimulus
10200	7.5595e-54	9.5363e-51	277	1788	1738	30107	response to chitin
9409	0.00096378	0.0076466	182	2524	1738	30107	response to cold
52173	1.4929e-06	1.8373e-05	19	94	1738	30107	response to defenses of other organism involved in symbiotic interaction
9719	8.9917e-36	1.194e-33	691	7963	1738	30107	response to endogenous stimulus
34976	3.2827e-14	9.5198e-13	150	1376	1738	30107	response to endoplasmic reticulum stress
9723	3.6562e-14	1.0482e-12	178	1738	1738	30107	response to ethylene stimulus
9605	4.7505e-11	1.1307e-09	302	3665	1738	30107	response to external stimulus
9991	1.1493e-07	1.8352e-06	142	1586	1738	30107	response to extracellular stimulus
9620	1.3334e-33	1.4626e-31	296	2517	1738	30107	response to fungus
9725	5.9173e-22	2.871e-20	569	6918	1738	30107	response to hormone stimulus
75136	1.4929e-06	1.8373e-05	19	94	1738	30107	response to host
52200	1.4929e-06	1.8373e-05	19	94	1738	30107	response to host defenses
52572	1.4929e-06	1.8373e-05	19	94	1738	30107	response to host immune response
52564	1.4929e-06	1.8373e-05	19	94	1738	30107	response to immune response of other organism involved in symbiotic interaction
80026	0.00066406	0.0054397	11	61	1738	30107	response to indolebutyric acid stimulus
10035	5.8309e-07	8.6537e-06	363	4977	1738	30107	response to inorganic substance
9753	3.0482e-24	1.709e-22	249	2249	1738	30107	response to jasmonic acid stimulus
9612	8.216e-07	1.1645e-05	39	290	1738	30107	response to mechanical stimulus
2237	1.3775e-07	2.1721e-06	44	325	1738	30107	response to molecule of bacterial origin
9624	6.788e-05	0.00067161	56	567	1738	30107	response to nematode
10167	3.3293e-05	0.00034285	72	765	1738	30107	response to nitrate
31667	7.517e-08	1.2236e-06	128	1381	1738	30107	response to nutrient levels
10033	1.3368e-48	7.4208e-46	946	11331	1738	30107	response to organic substance
6970	0.00011396	0.0011059	302	4297	1738	30107	response to osmotic stress
51707	1.3027e-49	1.0956e-46	665	6910	1738	30107	response to other organism
6979	0.0009843	0.0077606	140	1874	1738	30107	response to oxidative stress
10193	1.7353e-10	3.8404e-09	56	384	1738	30107	response to ozone
51789	1.8872e-06	2.3002e-05	120	1354	1738	30107	response to protein stimulus
9751	3.2122e-37	5.0652e-35	284	2262	1738	30107	response to salicylic acid stimulus
9651	4.6066e-05	0.00046677	279	3880	1738	30107	response to salt stress
42594	2.4972e-08	4.3154e-07	119	1233	1738	30107	response to starvation
50896	5.5933e-37	8.3012e-35	1357	19404	1738	30107	response to stimulus
6950	8.304e-41	1.7459e-38	1095	14308	1738	30107	response to stress
6986	4.2157e-14	1.1951e-12	99	765	1738	30107	response to unfolded protein
9411	0.00022359	0.0020147	117	1464	1738	30107	response to UV
10224	0.00019111	0.001747	60	644	1738	30107	response to UV-B
9415	6.5563e-08	1.0741e-06	214	2605	1738	30107	response to water
9414	8.1646e-08	1.3205e-06	212	2583	1738	30107	response to water deprivation
9611	5.093e-23	2.5764e-21	209	1793	1738	30107	response to wounding
48364	1.73e-08	3.1402e-07	296	3784	1738	30107	root development
10053	0.00014697	0.0013784	152	1971	1738	30107	root epidermal cell differentiation
48765	0.00018551	0.0017019	131	1665	1738	30107	root hair cell differentiation
10015	4.367e-09	8.4754e-08	222	2634	1738	30107	root morphogenesis
22622	1.8214e-08	3.2825e-07	296	3786	1738	30107	root system development
9697	1.2513e-27	7.8926e-26	138	870	1738	30107	salicylic acid biosynthetic process
9863	2.9546e-31	2.5705e-29	207	1530	1738	30107	salicylic acid mediated signaling pathway
9696	3.5183e-27	2.1651e-25	142	920	1738	30107	salicylic acid metabolic process
7165	5.1235e-30	3.6933e-28	361	3484	1738	30107	signal transduction
23060	1.5686e-30	1.2055e-28	395	3921	1738	30107	signal transmission
23014	2.0437e-23	1.0742e-21	150	1091	1738	30107	signal transmission via phosphorylation event
23052	6.0949e-31	5.1258e-29	626	7238	1738	30107	signaling
23033	2.2666e-28	1.4663e-26	523	5841	1738	30107	signaling pathway
23046	1.6553e-30	1.2283e-28	395	3922	1738	30107	signaling process
44283	5e-14	1.4017e-12	510	6597	1738	30107	small molecule biosynthetic process
48443	9.6046e-06	0.00011065	119	1387	1738	30107	stamen development
8202	0.00065105	0.005368	84	1018	1738	30107	steroid metabolic process
16126	0.00016985	0.0015872	53	547	1738	30107	sterol biosynthetic process
16125	0.00029392	0.0025929	56	600	1738	30107	sterol metabolic process
96	2.9124e-05	0.00030363	117	1393	1738	30107	sulfur amino acid metabolic process
6790	4.5975e-06	5.4457e-05	173	2149	1738	30107	sulfur metabolic process
48731	0.00018215	0.0016955	631	9743	1738	30107	system development
9627	1.5768e-30	1.2055e-28	217	1663	1738	30107	systemic acquired resistance
9862	8.4341e-17	2.9971e-15	123	963	1738	30107	systemic acquired resistance, salicylic acid mediated signaling pathway
9888	1.2005e-05	0.00013402	395	5652	1738	30107	tissue development
41	2.4495e-11	5.9425e-10	109	973	1738	30107	transition metal ion transport
7169	0.00088423	0.0070822	27	243	1738	30107	transmembrane receptor protein tyrosine kinase signaling pathway
6810	6.4556e-10	1.3803e-08	674	9652	1738	30107	transport
10054	7.652e-05	0.00075414	147	1869	1738	30107	trichoblast differentiation
48764	0.00018551	0.0017019	131	1665	1738	30107	trichoblast maturation
16104	2.3008e-06	2.7908e-05	24	143	1738	30107	triterpenoid biosynthetic process
6722	3.351e-06	4.0069e-05	24	146	1738	30107	triterpenoid metabolic process
160	9.1038e-08	1.463e-06	78	724	1738	30107	two-component signal transduction system (phosphorelay)
9826	5.9426e-05	0.00059734	163	2099	1738	30107	unidimensional cell growth
30104	9.6131e-07	1.3326e-05	14	52	1738	30107	water homeostasis
45491	0.00091807	0.0073069	77	928	1738	30107	xylan metabolic process
