# Supplementary material for: Transcriptome analysis of bagging-treated red Chinese sand pear peels reveals light-responsive pathway functions in anthocyanin accumulation
Source: Sci Rep. 2017 Mar 3;7:63. doi: 10.1038/s41598-017-00069-z (PMC5428347; doi:10.1038/s41598-017-00069-z)
Supplement: Supplementary file 4 — Table S4 [file 41598_2017_69_MOESM4_ESM.xls]

## Sheet: Sheet1
Supplementary Table S4 Primers used in this work.
For qRT-PCR
Pbr022669.1	TAGGTGGTCTTTGATAGCGG	TCAGTAGTAATGGCGGTGGT
Pbr016663	GCTTTTGGGAAACAGGTGGT	GGGGCTGAGGTCTTATCACA
New gene 1909	CTACAATCGCAAATGCCACC	CACCCTGTTCCTTAGCAATCTC
Pbr014667.1	GCATCTGCGATTCCTCTATT	AAGGCAACCAAACCTAACAT
Pr027818.1	CAAAGAATTGGAGCAGAAGAAT	CAATCCGCATTTGCACTACC
Pbr002655.4	ACCTCAGAGTGCTGGACAAT	AAGCCAAAGTAATGGGTAGAA
Pbr039986.1	GCCGCAGGAGGACATAGAGC	GCCAGAAAGGGACCCAAAGC
Pbr038316.1	TTCATAATGTGCGACCTTCA	ATTTCTTCGTTGGGCTGTT
Pbr018657.1	CACCACCGGCCTAGAGAAG	CACCGTAATTCCAAGGCCAG
Pbr019531.1	CCACTTGGTCTTTTGCACCA	TTGTTGTTCTCGGCCAAGTC
Actin	CCATCCAGGCTGTTCTCTC	GCAAGGTCCAGACGAAGG
For construction used in Fig. 9
ProCHS-F1	TGAAAAGCTTGAATTCGAGCTCAGAATTTACTCACAGTTAAAGC
ProCHS-R1	AGCACATGCCTCGAGGTCGACGTGGATATATTTATATAACGCG
ProCHS-F2	TGAAAAGCTTGAATTCGAGCTCCAGACTGACAGTGGCGAGAGT
ProCHS-R2	AGCACATGCCTCGAGGTCGACATTCGGTGCATGCATGCTGGAAT
ProCHS-F3	TGAAAAGCTTGAATTCGAGCTCAGTGCTAATAACAATTCCCTTAA
ProCHS-R3	AGCACATGCCTCGAGGTCGACTTGTTTTTGGTTTGTAACGTCA
ProCHI-F1	TGAAAAGCTTGAATTCGAGCTCAAAGACAAGGCTCGAGTATGA
ProCHIR1	AGCACATGCCTCGAGGTCGACACTTATGGTATTGTTCATTTTA
ProCHI-F2	TGAAAAGCTTGAATTCGAGCTCGTGAATAGTACCAGGATTAACT
ProCHI-R2	AGCACATGCCTCGAGGTCGACATGGGGTTTGCTGTCGGAAG
ProDFR-F1	TGAAAAGCTTGAATTCGAGCTCGACAAAAGTATTATTCTTGAT
ProDFR-R1	AGCACATGCCTCGAGGTCGACCTAACATTGGCGGCCTAACC
ProDFR-F2	TGAAAAGCTTGAATTCGAGCTCTTTAGAGTCTCCACAGCATTT
ProDFT-R2	AGCACATGCCTCGAGGTCGACAAATAATTTATGATCGCACG
ProANS-F3	TGAAAAGCTTGAATTCGAGCTCAATCATGAATCCCAGATATGT
ProANS-R3	AGCACATGCCTCGAGGTCGACAGAAGGGAAAATACTGCTGCT
ProANS-F4	TGAAAAGCTTGAATTCGAGCTCTGGTCATTTTCGTCAACTCCA
ProANS-R4	AGCACATGCCTCGAGGTCGACATTCGGATGTAAACAGAGAGC
ProUFGT2-F1	TGAAAAGCTTGAATTCGAGCTCGCCAACAATTCTCACATTTGATAT
ProUFGT2-R1	AGCACATGCCTCGAGGTCGACACTTTATATAGTCGTTAACAAGAA
ProUFGT2-F2	TGAAAAGCTTGAATTCGAGCTCAGCAAGTATGTCAGTCGGAGTCAC
ProUFGT2-R2	AGCACATGCCTCGAGGTCGACACAAAAATGCTATTTGATTCAAA
ProMYB10-F1	TGAAAAGCTTGAATTCGAGCTCTGGTGGTCGAAGATGTGTGTT
ProMYB10-R1	AGCACATGCCTCGAGGTCGACTCCCTCCATCTCGTATCTGC
ProMYB10-F2	TGAAAAGCTTGAATTCGAGCTCTCCCCCAATAATGTGGTTCCTT
ProMYB10-R2	AGCACATGCCTCGAGGTCGACTAGCCTGCTTTCGCTGCTTT
